# Supplementary material for: De novo assembling and primary analysis of genome and transcriptome of gray whale Eschrichtius robustus
Source: BMC Evol Biol. 2017 Dec 28;17(Suppl 2):258. doi: 10.1186/s12862-017-1103-z (PMC5751776; doi:10.1186/s12862-017-1103-z)
Supplement: Supplementary file 8 — The complete resulting annotation of the gray whale transcriptome assembly. (XLSX 13480 kb) [file 12862_2017_1103_MOESM8_ESM.xlsx]

## Sheet: Trinotate (graywhale de novo)
#gene_id	transcript_id	sprot_Top_BLASTX_hit	prot_id	prot_coords	sprot_Top_BLASTP_hit	Pfam	SignalP	eggnog	gene_ontology_blast	gene_ontology_pfam
c0_g1	c0_g1_i1	.	.	.	.	.	.	.	.	.
c0_g1	c0_g1_i2	.	.	.	.	.	.	.	.	.
c3_g1	c3_g1_i1	ZN252_CANFA^ZN252_CANFA^Q:2-244,H:488-568^65.43%ID^E:2e-28^RecName: Full=Zinc finger protein 252;^Eukaryota; Metazoa; Chordata; Craniata; Vertebrata; Euteleostomi; Mammalia; Eutheria; Laurasiatheria; Carnivora; Caniformia; Canidae; Canis`ZN252_CANFA^ZN252_CANFA^Q:2-244,H:460-540^61.73%ID^E:1e-26^RecName: Full=Zinc finger protein 252;^Eukaryota; Metazoa; Chordata; Craniata; Vertebrata; Euteleostom…	.	.	.	.	.	COG5048^Zinc finger protein	GO:0005634^cellular_component^nucleus`GO:0003677^molecular_function^DNA binding`GO:0046872^molecular_function^metal ion binding`GO:0006355^biological_process^regulation of transcription, DNA-templated`GO:0006351^biological_process^transcription, DNA-templated	.
c4_g1	c4_g1_i1	CASPA_HUMAN^CASPA_HUMAN^Q:181-1584,H:1-472^70.82%ID^E:0^RecName: Full=Caspase-10;^Eukaryota; Metazoa; Chordata; Craniata; Vertebrata; Euteleostomi; Mammalia; Eutheria; Euarchontoglires; Primates; Haplorrhini; Catarrhini; Hominidae; Homo	c4_g1_i1|m.1	181-1737[+]	CASPA_HUMAN^CASPA_HUMAN^Q:1-468,H:1-472^70.82%ID^E:0^RecName: Full=Caspase-10;^Eukaryota; Metazoa; Chordata; Craniata; Vertebrata; Euteleostomi; Mammalia; Eutheria; Euarchontoglires; Primates; Haplorrhini; Catarrhini; Hominidae; Homo	PF01335.16^DED^Death effector domain^20-102^E:1.3e-17`PF01335.16^DED^Death effector domain^115-192^E:1.4e-16`PF00656.17^Peptidase_C14^Caspase domain^280-507^E:2.9e-40	.	.	GO:0031265^cellular_component^CD95 death-inducing signaling complex`GO:0005737^cellular_component^cytoplasm`GO:0005829^cellular_component^cytosol`GO:0005886^cellular_component^plasma membrane`GO:0097342^cellular_component^ripoptosome`GO:0004197^molecular_function^cysteine-type endopeptidase activity`GO:0097199^molecular_function^cysteine-type endopeptidase activity involved in apoptotic signaling…	GO:0005515^molecular_function^protein binding`GO:0042981^biological_process^regulation of apoptotic process`GO:0004197^molecular_function^cysteine-type endopeptidase activity`GO:0006508^biological_process^proteolysis
c4_g1	c4_g1_i2	CASPA_HUMAN^CASPA_HUMAN^Q:181-867,H:1-228^66.38%ID^E:3e-92^RecName: Full=Caspase-10;^Eukaryota; Metazoa; Chordata; Craniata; Vertebrata; Euteleostomi; Mammalia; Eutheria; Euarchontoglires; Primates; Haplorrhini; Catarrhini; Hominidae; Homo	c4_g1_i2|m.3	181-891[+]	CASPA_HUMAN^CASPA_HUMAN^Q:1-229,H:1-228^66.38%ID^E:8e-94^RecName: Full=Caspase-10;^Eukaryota; Metazoa; Chordata; Craniata; Vertebrata; Euteleostomi; Mammalia; Eutheria; Euarchontoglires; Primates; Haplorrhini; Catarrhini; Hominidae; Homo	PF01335.16^DED^Death effector domain^20-102^E:3.3e-18`PF01335.16^DED^Death effector domain^115-192^E:3.7e-17	.	.	GO:0031265^cellular_component^CD95 death-inducing signaling complex`GO:0005737^cellular_component^cytoplasm`GO:0005829^cellular_component^cytosol`GO:0005886^cellular_component^plasma membrane`GO:0097342^cellular_component^ripoptosome`GO:0004197^molecular_function^cysteine-type endopeptidase activity`GO:0097199^molecular_function^cysteine-type endopeptidase activity involved in apoptotic signaling…	GO:0005515^molecular_function^protein binding`GO:0042981^biological_process^regulation of apoptotic process
c5_g1	c5_g1_i1	.	.	.	.	.	.	.	.	.
c6_g1	c6_g1_i1	.	.	.	.	.	.	.	.	.
c7_g1	c7_g1_i1	.	.	.	.	.	.	.	.	.
c8_g1	c8_g1_i1	STML1_HUMAN^STML1_HUMAN^Q:673-515,H:346-398^92.45%ID^E:3e-22^RecName: Full=Stomatin-like protein 1;^Eukaryota; Metazoa; Chordata; Craniata; Vertebrata; Euteleostomi; Mammalia; Eutheria; Euarchontoglires; Primates; Haplorrhini; Catarrhini; Hominidae; Homo	c8_g1_i1|m.4	3-335[+]	.	.	.	.	.	.
c9_g1	c9_g1_i1	CA112_HUMAN^CA112_HUMAN^Q:1248-148,H:484-849^78.47%ID^E:2e-166^RecName: Full=Uncharacterized protein C1orf112;^Eukaryota; Metazoa; Chordata; Craniata; Vertebrata; Euteleostomi; Mammalia; Eutheria; Euarchontoglires; Primates; Haplorrhini; Catarrhini; Hominidae; Homo	c9_g1_i1|m.5	142-1335[-]	CA112_HUMAN^CA112_HUMAN^Q:30-396,H:484-849^78.47%ID^E:0^RecName: Full=Uncharacterized protein C1orf112;^Eukaryota; Metazoa; Chordata; Craniata; Vertebrata; Euteleostomi; Mammalia; Eutheria; Euarchontoglires; Primates; Haplorrhini; Catarrhini; Hominidae; Homo	PF14868.1^DUF4487^Domain of unknown function (DUF4487)^30-274^E:5.7e-77	.	NOG84485^	.	.
c9_g1	c9_g1_i2	CA112_HUMAN^CA112_HUMAN^Q:1998-148,H:234-849^82.33%ID^E:0^RecName: Full=Uncharacterized protein C1orf112;^Eukaryota; Metazoa; Chordata; Craniata; Vertebrata; Euteleostomi; Mammalia; Eutheria; Euarchontoglires; Primates; Haplorrhini; Catarrhini; Hominidae; Homo	c9_g1_i2|m.6	142-1998[-]	CA112_HUMAN^CA112_HUMAN^Q:1-617,H:234-849^82.33%ID^E:0^RecName: Full=Uncharacterized protein C1orf112;^Eukaryota; Metazoa; Chordata; Craniata; Vertebrata; Euteleostomi; Mammalia; Eutheria; Euarchontoglires; Primates; Haplorrhini; Catarrhini; Hominidae; Homo	PF14868.1^DUF4487^Domain of unknown function (DUF4487)^1-495^E:1.8e-185	.	NOG84485^	.	.
c10_g1	c10_g1_i1	ASXL1_HUMAN^ASXL1_HUMAN^Q:375-4,H:271-394^95.16%ID^E:7e-63^RecName: Full=Putative Polycomb group protein ASXL1;^Eukaryota; Metazoa; Chordata; Craniata; Vertebrata; Euteleostomi; Mammalia; Eutheria; Euarchontoglires; Primates; Haplorrhini; Catarrhini; Hominidae; Homo	c10_g1_i1|m.7	1-375[-]	ASXL1_HUMAN^ASXL1_HUMAN^Q:1-124,H:271-394^95.16%ID^E:3e-75^RecName: Full=Putative Polycomb group protein ASXL1;^Eukaryota; Metazoa; Chordata; Craniata; Vertebrata; Euteleostomi; Mammalia; Eutheria; Euarchontoglires; Primates; Haplorrhini; Catarrhini; Hominidae; Homo	PF13919.1^ASXH^Asx homology domain^1-92^E:1.2e-36	.	NOG81527^	GO:0070062^cellular_component^extracellular vesicular exosome`GO:0000790^cellular_component^nuclear chromatin`GO:0035517^cellular_component^PR-DUB complex`GO:0003677^molecular_function^DNA binding`GO:0046872^molecular_function^metal ion binding`GO:0042975^molecular_function^peroxisome proliferator activated receptor binding`GO:0042974^molecular_function^retinoic acid receptor binding`GO:0003713^m…	.
c11_g1	c11_g1_i1	KCND2_HUMAN^KCND2_HUMAN^Q:1-522,H:378-551^96.55%ID^E:6e-80^RecName: Full=Potassium voltage-gated channel subfamily D member 2;^Eukaryota; Metazoa; Chordata; Craniata; Vertebrata; Euteleostomi; Mammalia; Eutheria; Euarchontoglires; Primates; Haplorrhini; Catarrhini; Hominidae; Homo	c11_g1_i1|m.8	1-522[+]	KCND2_HUMAN^KCND2_HUMAN^Q:1-174,H:378-551^96.55%ID^E:1e-109^RecName: Full=Potassium voltage-gated channel subfamily D member 2;^Eukaryota; Metazoa; Chordata; Craniata; Vertebrata; Euteleostomi; Mammalia; Eutheria; Euarchontoglires; Primates; Haplorrhini; Catarrhini; Hominidae; Homo	PF11879.3^DUF3399^Domain of unknown function (DUF3399)^68-169^E:1.3e-44	.	COG1226^PotAssium voltage-gated channel	GO:0043197^cellular_component^dendritic spine`GO:0005886^cellular_component^plasma membrane`GO:0008076^cellular_component^voltage-gated potassium channel complex`GO:0005250^molecular_function^A-type (transient outward) potassium channel activity`GO:0046872^molecular_function^metal ion binding`GO:0005249^molecular_function^voltage-gated potassium channel activity`GO:0001508^biological_process^acti…	.
c11_g1	c11_g1_i2	KCND2_HUMAN^KCND2_HUMAN^Q:79-456,H:426-551^94.44%ID^E:3e-70^RecName: Full=Potassium voltage-gated channel subfamily D member 2;^Eukaryota; Metazoa; Chordata; Craniata; Vertebrata; Euteleostomi; Mammalia; Eutheria; Euarchontoglires; Primates; Haplorrhini; Catarrhini; Hominidae; Homo	c11_g1_i2|m.10	1-456[+]	KCND2_HUMAN^KCND2_HUMAN^Q:27-152,H:426-551^94.44%ID^E:3e-71^RecName: Full=Potassium voltage-gated channel subfamily D member 2;^Eukaryota; Metazoa; Chordata; Craniata; Vertebrata; Euteleostomi; Mammalia; Eutheria; Euarchontoglires; Primates; Haplorrhini; Catarrhini; Hominidae; Homo	PF11879.3^DUF3399^Domain of unknown function (DUF3399)^46-147^E:8.7e-45	.	COG1226^PotAssium voltage-gated channel	GO:0043197^cellular_component^dendritic spine`GO:0005886^cellular_component^plasma membrane`GO:0008076^cellular_component^voltage-gated potassium channel complex`GO:0005250^molecular_function^A-type (transient outward) potassium channel activity`GO:0046872^molecular_function^metal ion binding`GO:0005249^molecular_function^voltage-gated potassium channel activity`GO:0001508^biological_process^acti…	.
c12_g1	c12_g1_i1	RPA34_HUMAN^RPA34_HUMAN^Q:86-469,H:229-347^57.81%ID^E:2e-21^RecName: Full=DNA-directed RNA polymerase I subunit RPA34;^Eukaryota; Metazoa; Chordata; Craniata; Vertebrata; Euteleostomi; Mammalia; Eutheria; Euarchontoglires; Primates; Haplorrhini; Catarrhini; Hominidae; Homo	c12_g1_i1|m.12	2-709[+]	RPA34_HUMAN^RPA34_HUMAN^Q:1-228,H:199-421^57.51%ID^E:2e-40^RecName: Full=DNA-directed RNA polymerase I subunit RPA34;^Eukaryota; Metazoa; Chordata; Craniata; Vertebrata; Euteleostomi; Mammalia; Eutheria; Euarchontoglires; Primates; Haplorrhini; Catarrhini; Hominidae; Homo	.	.	NOG45026^	GO:0005694^cellular_component^chromosome`GO:0005737^cellular_component^cytoplasm`GO:0005736^cellular_component^DNA-directed RNA polymerase I complex`GO:0005739^cellular_component^mitochondrion`GO:0005730^cellular_component^nucleolus`GO:0005634^cellular_component^nucleus`GO:0000120^cellular_component^RNA polymerase I transcription factor complex`GO:0003899^molecular_function^DNA-directed RNA polym…	.
c13_g1	c13_g1_i1	.	c13_g1_i1|m.13	3-335[-]	.	.	.	.	.	.
c14_g1	c14_g1_i1	.	.	.	.	.	.	.	.	.
c15_g1	c15_g1_i1	.	.	.	.	.	.	.	.	.
c16_g1	c16_g1_i1	.	.	.	.	.	.	.	.	.
c16_g1	c16_g1_i2	.	.	.	.	.	.	.	.	.
c17_g1	c17_g1_i1	.	.	.	.	.	.	.	.	.
c18_g1	c18_g1_i1	NTCP5_HUMAN^NTCP5_HUMAN^Q:1-315,H:334-438^79.05%ID^E:4e-47^RecName: Full=Sodium/bile acid cotransporter 5;^Eukaryota; Metazoa; Chordata; Craniata; Vertebrata; Euteleostomi; Mammalia; Eutheria; Euarchontoglires; Primates; Haplorrhini; Catarrhini; Hominidae; Homo	c18_g1_i1|m.14	1-318[+]	NTCP5_HUMAN^NTCP5_HUMAN^Q:1-105,H:334-438^79.05%ID^E:2e-48^RecName: Full=Sodium/bile acid cotransporter 5;^Eukaryota; Metazoa; Chordata; Craniata; Vertebrata; Euteleostomi; Mammalia; Eutheria; Euarchontoglires; Primates; Haplorrhini; Catarrhini; Hominidae; Homo	.	.	COG0385^bile acid	GO:0016021^cellular_component^integral component of membrane`GO:0008508^molecular_function^bile acid:sodium symporter activity	.
c20_g1	c20_g1_i1	K1109_HUMAN^K1109_HUMAN^Q:27-740,H:3832-4104^84.98%ID^E:4e-126^RecName: Full=Uncharacterized protein KIAA1109;^Eukaryota; Metazoa; Chordata; Craniata; Vertebrata; Euteleostomi; Mammalia; Eutheria; Euarchontoglires; Primates; Haplorrhini; Catarrhini; Hominidae; Homo	c20_g1_i1|m.15	3-857[+]	K1109_HUMAN^K1109_HUMAN^Q:9-273,H:3832-4131^85.67%ID^E:6e-145^RecName: Full=Uncharacterized protein KIAA1109;^Eukaryota; Metazoa; Chordata; Craniata; Vertebrata; Euteleostomi; Mammalia; Eutheria; Euarchontoglires; Primates; Haplorrhini; Catarrhini; Hominidae; Homo	.	.	.	GO:0016021^cellular_component^integral component of membrane`GO:0016020^cellular_component^membrane`GO:0005634^cellular_component^nucleus`GO:0001558^biological_process^regulation of cell growth`GO:0030856^biological_process^regulation of epithelial cell differentiation	.
c20_g1	c20_g1_i2	K1109_MOUSE^K1109_MOUSE^Q:27-845,H:3832-4104^95.97%ID^E:3e-145^RecName: Full=Uncharacterized protein KIAA1109;^Eukaryota; Metazoa; Chordata; Craniata; Vertebrata; Euteleostomi; Mammalia; Eutheria; Euarchontoglires; Glires; Rodentia; Sciurognathi; Muroidea; Muridae; Murinae; Mus; Mus	c20_g1_i2|m.16	3-962[+]	K1109_HUMAN^K1109_HUMAN^Q:1-320,H:3824-4143^96.88%ID^E:0^RecName: Full=Uncharacterized protein KIAA1109;^Eukaryota; Metazoa; Chordata; Craniata; Vertebrata; Euteleostomi; Mammalia; Eutheria; Euarchontoglires; Primates; Haplorrhini; Catarrhini; Hominidae; Homo	.	.	.	GO:0016021^cellular_component^integral component of membrane`GO:0016020^cellular_component^membrane`GO:0005634^cellular_component^nucleus`GO:0001558^biological_process^regulation of cell growth`GO:0030856^biological_process^regulation of epithelial cell differentiation	.
c21_g1	c21_g1_i1	AVR2A_BOVIN^AVR2A_BOVIN^Q:888-1,H:1-296^100%ID^E:0^RecName: Full=Activin receptor type-2A;^Eukaryota; Metazoa; Chordata; Craniata; Vertebrata; Euteleostomi; Mammalia; Eutheria; Laurasiatheria; Cetartiodactyla; Ruminantia; Pecora; Bovidae; Bovinae; Bos	c21_g1_i1|m.17	1-888[-]	AVR2A_BOVIN^AVR2A_BOVIN^Q:1-296,H:1-296^100%ID^E:0^RecName: Full=Activin receptor type-2A;^Eukaryota; Metazoa; Chordata; Craniata; Vertebrata; Euteleostomi; Mammalia; Eutheria; Laurasiatheria; Cetartiodactyla; Ruminantia; Pecora; Bovidae; Bovinae; Bos	PF01064.18^Activin_recp^Activin types I and II receptor domain^30-116^E:8.7e-08`PF00069.20^Pkinase^Protein kinase domain^193-295^E:1.7e-17`PF07714.12^Pkinase_Tyr^Protein tyrosine kinase^196-291^E:1.5e-08	sigP:1^19^0.737^YES	COG0515^Serine Threonine protein kinase	GO:0009986^cellular_component^cell surface`GO:0005737^cellular_component^cytoplasm`GO:0034673^cellular_component^inhibin-betaglycan-ActRII complex`GO:0016021^cellular_component^integral component of membrane`GO:0017002^molecular_function^activin-activated receptor activity`GO:0005524^molecular_function^ATP binding`GO:0015026^molecular_function^coreceptor activity`GO:0046872^molecular_function^met…	GO:0004675^molecular_function^transmembrane receptor protein serine/threonine kinase activity`GO:0016020^cellular_component^membrane`GO:0004672^molecular_function^protein kinase activity`GO:0005524^molecular_function^ATP binding`GO:0006468^biological_process^protein phosphorylation
c22_g1	c22_g1_i1	.	c22_g1_i1|m.22	1-324[-]	.	.	.	.	.	.
c23_g1	c23_g1_i1	.	.	.	.	.	.	.	.	.
c24_g1	c24_g1_i1	.	.	.	.	.	.	.	.	.
c25_g1	c25_g1_i1	DPP6_PANTR^DPP6_PANTR^Q:774-76,H:560-792^90.99%ID^E:7e-151^RecName: Full=Dipeptidyl aminopeptidase-like protein 6;^Eukaryota; Metazoa; Chordata; Craniata; Vertebrata; Euteleostomi; Mammalia; Eutheria; Euarchontoglires; Primates; Haplorrhini; Catarrhini; Hominidae; Pan	c25_g1_i1|m.23	40-774[-]	DPP6_PANTR^DPP6_PANTR^Q:1-244,H:560-803^90.57%ID^E:6e-159^RecName: Full=Dipeptidyl aminopeptidase-like protein 6;^Eukaryota; Metazoa; Chordata; Craniata; Vertebrata; Euteleostomi; Mammalia; Eutheria; Euarchontoglires; Primates; Haplorrhini; Catarrhini; Hominidae; Pan	PF00326.16^Peptidase_S9^Prolyl oligopeptidase family^21-228^E:4.7e-40`PF01738.13^DLH^Dienelactone hydrolase family^161-206^E:0.00033	.	COG1506^peptidase s9 prolyl oligopeptidase active site domain protein	GO:0016021^cellular_component^integral component of membrane`GO:0008236^molecular_function^serine-type peptidase activity	GO:0008236^molecular_function^serine-type peptidase activity`GO:0006508^biological_process^proteolysis`GO:0016787^molecular_function^hydrolase activity
c26_g1	c26_g1_i1	.	.	.	.	.	.	.	.	.
c27_g1	c27_g1_i1	CNOT4_MOUSE^CNOT4_MOUSE^Q:2-118,H:537-575^100%ID^E:6e-17^RecName: Full=CCR4-NOT transcription complex subunit 4;^Eukaryota; Metazoa; Chordata; Craniata; Vertebrata; Euteleostomi; Mammalia; Eutheria; Euarchontoglires; Glires; Rodentia; Sciurognathi; Muroidea; Muridae; Murinae; Mus; Mus	.	.	.	.	.	COG5175^CCR4-NOT transcription complex subunit 4	GO:0030014^cellular_component^CCR4-NOT complex`GO:0005737^cellular_component^cytoplasm`GO:0005634^cellular_component^nucleus`GO:0016874^molecular_function^ligase activity`GO:0000166^molecular_function^nucleotide binding`GO:0044822^molecular_function^poly(A) RNA binding`GO:0004842^molecular_function^ubiquitin-protein transferase activity`GO:0008270^molecular_function^zinc ion binding`GO:0051865^bi…	.
c27_g1	c27_g1_i2	CNOT4_MOUSE^CNOT4_MOUSE^Q:79-177,H:543-575^100%ID^E:3e-12^RecName: Full=CCR4-NOT transcription complex subunit 4;^Eukaryota; Metazoa; Chordata; Craniata; Vertebrata; Euteleostomi; Mammalia; Eutheria; Euarchontoglires; Glires; Rodentia; Sciurognathi; Muroidea; Muridae; Murinae; Mus; Mus	.	.	.	.	.	COG5175^CCR4-NOT transcription complex subunit 4	GO:0030014^cellular_component^CCR4-NOT complex`GO:0005737^cellular_component^cytoplasm`GO:0005634^cellular_component^nucleus`GO:0016874^molecular_function^ligase activity`GO:0000166^molecular_function^nucleotide binding`GO:0044822^molecular_function^poly(A) RNA binding`GO:0004842^molecular_function^ubiquitin-protein transferase activity`GO:0008270^molecular_function^zinc ion binding`GO:0051865^bi…	.
c28_g1	c28_g1_i1	.	.	.	.	.	.	.	.	.
c29_g1	c29_g1_i1	MYO1G_HUMAN^MYO1G_HUMAN^Q:623-3,H:599-805^94.69%ID^E:5e-134^RecName: Full=Unconventional myosin-Ig;^Eukaryota; Metazoa; Chordata; Craniata; Vertebrata; Euteleostomi; Mammalia; Eutheria; Euarchontoglires; Primates; Haplorrhini; Catarrhini; Hominidae; Homo	c29_g1_i1|m.25	3-623[-]	MYO1G_HUMAN^MYO1G_HUMAN^Q:1-207,H:599-805^94.69%ID^E:4e-134^RecName: Full=Unconventional myosin-Ig;^Eukaryota; Metazoa; Chordata; Craniata; Vertebrata; Euteleostomi; Mammalia; Eutheria; Euarchontoglires; Primates; Haplorrhini; Catarrhini; Hominidae; Homo	PF00063.16^Myosin_head^Myosin head (motor domain)^1-96^E:2.7e-23`PF00612.22^IQ^IQ calmodulin-binding motif^116-133^E:0.00086	.	COG5022^myosin heavy chain	GO:0042995^cellular_component^cell projection`GO:0070062^cellular_component^extracellular vesicular exosome`GO:0016020^cellular_component^membrane`GO:0016459^cellular_component^myosin complex`GO:0001891^cellular_component^phagocytic cup`GO:0005886^cellular_component^plasma membrane`GO:0005524^molecular_function^ATP binding`GO:0003774^molecular_function^motor activity`GO:0005547^molecular_function…	GO:0003774^molecular_function^motor activity`GO:0005524^molecular_function^ATP binding`GO:0016459^cellular_component^myosin complex`GO:0005515^molecular_function^protein binding
c30_g1	c30_g1_i1	.	.	.	.	.	.	.	.	.
c31_g1	c31_g1_i1	PRS53_HUMAN^PRS53_HUMAN^Q:3-881,H:238-530^81.91%ID^E:8e-163^RecName: Full=Serine protease 53;^Eukaryota; Metazoa; Chordata; Craniata; Vertebrata; Euteleostomi; Mammalia; Eutheria; Euarchontoglires; Primates; Haplorrhini; Catarrhini; Hominidae; Homo`PRS53_HUMAN^PRS53_HUMAN^Q:216-860,H:45-270^33.05%ID^E:2e-19^RecName: Full=Serine protease 53;^Eukaryota; Metazoa; Chordata; Craniata; Vertebrata; Eute…	c31_g1_i1|m.26	3-1022[+]	PRS53_HUMAN^PRS53_HUMAN^Q:1-311,H:238-548^81.67%ID^E:4e-167^RecName: Full=Serine protease 53;^Eukaryota; Metazoa; Chordata; Craniata; Vertebrata; Euteleostomi; Mammalia; Eutheria; Euarchontoglires; Primates; Haplorrhini; Catarrhini; Hominidae; Homo`PRS53_HUMAN^PRS53_HUMAN^Q:72-315,H:45-314^31.77%ID^E:3e-21^RecName: Full=Serine protease 53;^Eukaryota; Metazoa; Chordata; Craniata; Vertebrata; Eutel…	PF00089.21^Trypsin^Trypsin^69-284^E:3.8e-39	.	COG5640^protease	GO:0005576^cellular_component^extracellular region`GO:0004252^molecular_function^serine-type endopeptidase activity	GO:0004252^molecular_function^serine-type endopeptidase activity`GO:0006508^biological_process^proteolysis
c32_g1	c32_g1_i1	.	.	.	.	.	.	.	.	.
c33_g1	c33_g1_i1	TOLIP_BOVIN^TOLIP_BOVIN^Q:845-27,H:1-273^97.8%ID^E:4e-164^RecName: Full=Toll-interacting protein;^Eukaryota; Metazoa; Chordata; Craniata; Vertebrata; Euteleostomi; Mammalia; Eutheria; Laurasiatheria; Cetartiodactyla; Ruminantia; Pecora; Bovidae; Bovinae; Bos	c33_g1_i1|m.32	24-881[-]	TOLIP_BOVIN^TOLIP_BOVIN^Q:13-285,H:1-273^97.8%ID^E:0^RecName: Full=Toll-interacting protein;^Eukaryota; Metazoa; Chordata; Craniata; Vertebrata; Euteleostomi; Mammalia; Eutheria; Laurasiatheria; Cetartiodactyla; Ruminantia; Pecora; Bovidae; Bovinae; Bos	PF00168.25^C2^C2 domain^67-144^E:1.9e-09`PF02845.11^CUE^CUE domain^242-281^E:6.9e-15	.	.	GO:0005737^cellular_component^cytoplasm`GO:0070062^cellular_component^extracellular vesicular exosome`GO:0006914^biological_process^autophagy`GO:0030855^biological_process^epithelial cell differentiation`GO:0006954^biological_process^inflammatory response`GO:0045087^biological_process^innate immune response`GO:0016310^biological_process^phosphorylation`GO:0036010^biological_process^protein locali…	GO:0005515^molecular_function^protein binding
c34_g1	c34_g1_i1	CKS2_HUMAN^CKS2_HUMAN^Q:92-328,H:1-79^100%ID^E:9e-51^RecName: Full=Cyclin-dependent kinases regulatory subunit 2;^Eukaryota; Metazoa; Chordata; Craniata; Vertebrata; Euteleostomi; Mammalia; Eutheria; Euarchontoglires; Primates; Haplorrhini; Catarrhini; Hominidae; Homo	c34_g1_i1|m.34	2-331[+]	CKS2_HUMAN^CKS2_HUMAN^Q:31-109,H:1-79^100%ID^E:4e-52^RecName: Full=Cyclin-dependent kinases regulatory subunit 2;^Eukaryota; Metazoa; Chordata; Craniata; Vertebrata; Euteleostomi; Mammalia; Eutheria; Euarchontoglires; Primates; Haplorrhini; Catarrhini; Hominidae; Homo	PF01111.14^CKS^Cyclin-dependent kinase regulatory subunit^35-103^E:2.1e-39	.	.	GO:0016538^molecular_function^cyclin-dependent protein serine/threonine kinase regulator activity`GO:0008283^biological_process^cell proliferation`GO:0007127^biological_process^meiosis I`GO:0000079^biological_process^regulation of cyclin-dependent protein serine/threonine kinase activity	GO:0016538^molecular_function^cyclin-dependent protein serine/threonine kinase regulator activity`GO:0007049^biological_process^cell cycle
c36_g1	c36_g1_i1	KDM6B_HUMAN^KDM6B_HUMAN^Q:3-893,H:922-1216^92.93%ID^E:2e-112^RecName: Full=Lysine-specific demethylase 6B;^Eukaryota; Metazoa; Chordata; Craniata; Vertebrata; Euteleostomi; Mammalia; Eutheria; Euarchontoglires; Primates; Haplorrhini; Catarrhini; Hominidae; Homo	c36_g1_i1|m.35	3-893[+]	KDM6B_HUMAN^KDM6B_HUMAN^Q:1-297,H:922-1216^92.93%ID^E:4e-164^RecName: Full=Lysine-specific demethylase 6B;^Eukaryota; Metazoa; Chordata; Craniata; Vertebrata; Euteleostomi; Mammalia; Eutheria; Euarchontoglires; Primates; Haplorrhini; Catarrhini; Hominidae; Homo	.	.	.	GO:0005654^cellular_component^nucleoplasm`GO:0005634^cellular_component^nucleus`GO:0051213^molecular_function^dioxygenase activity`GO:0071558^molecular_function^histone demethylase activity (H3-K27 specific)`GO:0046872^molecular_function^metal ion binding`GO:0043565^molecular_function^sequence-specific DNA binding`GO:0055007^biological_process^cardiac muscle cell differentiation`GO:0070301^biolog…	.
c37_g1	c37_g1_i1	AIMP2_BOVIN^AIMP2_BOVIN^Q:113-1072,H:1-320^93.12%ID^E:0^RecName: Full=Aminoacyl tRNA synthase complex-interacting multifunctional protein 2;^Eukaryota; Metazoa; Chordata; Craniata; Vertebrata; Euteleostomi; Mammalia; Eutheria; Laurasiatheria; Cetartiodactyla; Ruminantia; Pecora; Bovidae; Bovinae; Bos	c37_g1_i1|m.39	2-1075[+]	AIMP2_BOVIN^AIMP2_BOVIN^Q:38-357,H:1-320^93.12%ID^E:0^RecName: Full=Aminoacyl tRNA synthase complex-interacting multifunctional protein 2;^Eukaryota; Metazoa; Chordata; Craniata; Vertebrata; Euteleostomi; Mammalia; Eutheria; Laurasiatheria; Cetartiodactyla; Ruminantia; Pecora; Bovidae; Bovinae; Bos	PF14497.1^GST_C_3^Glutathione S-transferase, C-terminal domain^263-344^E:3.9e-07	.	NOG72943^Enoyl-CoA hydratase	GO:0005829^cellular_component^cytosol`GO:0016020^cellular_component^membrane`GO:0005634^cellular_component^nucleus`GO:0006915^biological_process^apoptotic process`GO:0008285^biological_process^negative regulation of cell proliferation`GO:0031398^biological_process^positive regulation of protein ubiquitination`GO:0006412^biological_process^translation`GO:0060510^biological_process^Type II pneumocy…	.
c37_g1	c37_g1_i2	AIMP2_BOVIN^AIMP2_BOVIN^Q:125-952,H:45-320^93.12%ID^E:0^RecName: Full=Aminoacyl tRNA synthase complex-interacting multifunctional protein 2;^Eukaryota; Metazoa; Chordata; Craniata; Vertebrata; Euteleostomi; Mammalia; Eutheria; Laurasiatheria; Cetartiodactyla; Ruminantia; Pecora; Bovidae; Bovinae; Bos	c37_g1_i2|m.41	2-955[+]	AIMP2_BOVIN^AIMP2_BOVIN^Q:42-317,H:45-320^93.12%ID^E:0^RecName: Full=Aminoacyl tRNA synthase complex-interacting multifunctional protein 2;^Eukaryota; Metazoa; Chordata; Craniata; Vertebrata; Euteleostomi; Mammalia; Eutheria; Laurasiatheria; Cetartiodactyla; Ruminantia; Pecora; Bovidae; Bovinae; Bos	PF14497.1^GST_C_3^Glutathione S-transferase, C-terminal domain^223-304^E:3.1e-07	.	NOG72943^Enoyl-CoA hydratase	GO:0005829^cellular_component^cytosol`GO:0016020^cellular_component^membrane`GO:0005634^cellular_component^nucleus`GO:0006915^biological_process^apoptotic process`GO:0008285^biological_process^negative regulation of cell proliferation`GO:0031398^biological_process^positive regulation of protein ubiquitination`GO:0006412^biological_process^translation`GO:0060510^biological_process^Type II pneumocy…	.
c38_g1	c38_g1_i1	.	c38_g1_i1|m.43	555-989[+]	.	.	.	.	.	.
c39_g1	c39_g1_i1	N4BP3_HUMAN^N4BP3_HUMAN^Q:1-843,H:255-544^90%ID^E:3e-119^RecName: Full=NEDD4-binding protein 3;^Eukaryota; Metazoa; Chordata; Craniata; Vertebrata; Euteleostomi; Mammalia; Eutheria; Euarchontoglires; Primates; Haplorrhini; Catarrhini; Hominidae; Homo	c39_g1_i1|m.44	1-846[+]	N4BP3_HUMAN^N4BP3_HUMAN^Q:1-281,H:255-544^90%ID^E:4e-174^RecName: Full=NEDD4-binding protein 3;^Eukaryota; Metazoa; Chordata; Craniata; Vertebrata; Euteleostomi; Mammalia; Eutheria; Euarchontoglires; Primates; Haplorrhini; Catarrhini; Hominidae; Homo	PF06818.10^Fez1^Fez1^103-165^E:3.5e-23`PF06818.10^Fez1^Fez1^178-263^E:3.3e-29	.	NOG75546^	GO:0030659^cellular_component^cytoplasmic vesicle membrane	GO:0005737^cellular_component^cytoplasm`GO:0016020^cellular_component^membrane
c40_g1	c40_g1_i1	MK_HUMAN^MK_HUMAN^Q:3-281,H:30-122^96.77%ID^E:4e-59^RecName: Full=Midkine;^Eukaryota; Metazoa; Chordata; Craniata; Vertebrata; Euteleostomi; Mammalia; Eutheria; Euarchontoglires; Primates; Haplorrhini; Catarrhini; Hominidae; Homo	c40_g1_i1|m.46	3-413[+]	MK_HUMAN^MK_HUMAN^Q:1-107,H:30-136^97.2%ID^E:5e-71^RecName: Full=Midkine;^Eukaryota; Metazoa; Chordata; Craniata; Vertebrata; Euteleostomi; Mammalia; Eutheria; Euarchontoglires; Primates; Haplorrhini; Catarrhini; Hominidae; Homo	PF05196.8^PTN_MK_N^PTN/MK heparin-binding protein family, N-terminal domain^1-51^E:3.8e-27`PF01091.13^PTN_MK_C^PTN/MK heparin-binding protein family, C-terminal domain^52-107^E:4.7e-25	.	NOG39111^signal recognition particle	GO:0042995^cellular_component^cell projection`GO:0005737^cellular_component^cytoplasm`GO:0005576^cellular_component^extracellular region`GO:0008083^molecular_function^growth factor activity`GO:0008201^molecular_function^heparin binding`GO:0030325^biological_process^adrenal gland development`GO:0001662^biological_process^behavioral fear response`GO:0030154^biological_process^cell differentiation`G…	GO:0008083^molecular_function^growth factor activity
c40_g1	c40_g1_i2	MK_HUMAN^MK_HUMAN^Q:3-281,H:30-122^96.77%ID^E:5e-59^RecName: Full=Midkine;^Eukaryota; Metazoa; Chordata; Craniata; Vertebrata; Euteleostomi; Mammalia; Eutheria; Euarchontoglires; Primates; Haplorrhini; Catarrhini; Hominidae; Homo	c40_g1_i2|m.48	3-347[+]	MK_HUMAN^MK_HUMAN^Q:1-114,H:30-143^97.37%ID^E:4e-75^RecName: Full=Midkine;^Eukaryota; Metazoa; Chordata; Craniata; Vertebrata; Euteleostomi; Mammalia; Eutheria; Euarchontoglires; Primates; Haplorrhini; Catarrhini; Hominidae; Homo	PF05196.8^PTN_MK_N^PTN/MK heparin-binding protein family, N-terminal domain^1-51^E:2.5e-27`PF01091.13^PTN_MK_C^PTN/MK heparin-binding protein family, C-terminal domain^52-114^E:2.2e-29	.	NOG39111^signal recognition particle	GO:0042995^cellular_component^cell projection`GO:0005737^cellular_component^cytoplasm`GO:0005576^cellular_component^extracellular region`GO:0008083^molecular_function^growth factor activity`GO:0008201^molecular_function^heparin binding`GO:0030325^biological_process^adrenal gland development`GO:0001662^biological_process^behavioral fear response`GO:0030154^biological_process^cell differentiation`G…	GO:0008083^molecular_function^growth factor activity
c41_g1	c41_g1_i1	.	.	.	.	.	.	.	.	.
c42_g1	c42_g1_i1	NR1H4_RAT^NR1H4_RAT^Q:3-218,H:397-468^54.17%ID^E:6e-20^RecName: Full=Bile acid receptor;^Eukaryota; Metazoa; Chordata; Craniata; Vertebrata; Euteleostomi; Mammalia; Eutheria; Euarchontoglires; Glires; Rodentia; Sciurognathi; Muroidea; Muridae; Murinae; Rattus	.	.	.	.	.	.	GO:0005719^cellular_component^nuclear euchromatin`GO:0005634^cellular_component^nucleus`GO:0032052^molecular_function^bile acid binding`GO:0038181^molecular_function^bile acid receptor activity`GO:1902122^molecular_function^chenodeoxycholic acid binding`GO:0003677^molecular_function^DNA binding`GO:0042277^molecular_function^peptide binding`GO:0004872^molecular_function^receptor activity`GO:000097…	.
c42_g2	c42_g2_i1	.	.	.	.	.	.	.	.	.
c43_g1	c43_g1_i1	.	.	.	.	.	.	.	.	.
c44_g1	c44_g1_i1	C1D_HUMAN^C1D_HUMAN^Q:599-345,H:1-80^81.18%ID^E:2e-39^RecName: Full=Nuclear nucleic acid-binding protein C1D;^Eukaryota; Metazoa; Chordata; Craniata; Vertebrata; Euteleostomi; Mammalia; Eutheria; Euarchontoglires; Primates; Haplorrhini; Catarrhini; Hominidae; Homo`C1D_HUMAN^C1D_HUMAN^Q:394-233,H:88-141^96.3%ID^E:5e-26^RecName: Full=Nuclear nucleic acid-binding protein C1D;^Eukaryota; Metazoa; Cho…	c44_g1_i1|m.49	273-599[-]	C1D_HUMAN^C1D_HUMAN^Q:1-85,H:1-80^81.18%ID^E:1e-41^RecName: Full=Nuclear nucleic acid-binding protein C1D;^Eukaryota; Metazoa; Chordata; Craniata; Vertebrata; Euteleostomi; Mammalia; Eutheria; Euarchontoglires; Primates; Haplorrhini; Catarrhini; Hominidae; Homo	PF04000.10^Sas10_Utp3^Sas10/Utp3/C1D family^18-80^E:4.4e-06	.	.	GO:0005737^cellular_component^cytoplasm`GO:0000176^cellular_component^nuclear exosome (RNase complex)`GO:0005730^cellular_component^nucleolus`GO:0005634^cellular_component^nucleus`GO:0017053^cellular_component^transcriptional repressor complex`GO:0003677^molecular_function^DNA binding`GO:0003723^molecular_function^RNA binding`GO:0003714^molecular_function^transcription corepressor activity`GO:000…	.
c44_g1	c44_g1_i2	C1D_PONAB^C1D_PONAB^Q:655-233,H:1-141^97.16%ID^E:2e-95^RecName: Full=Nuclear nucleic acid-binding protein C1D;^Eukaryota; Metazoa; Chordata; Craniata; Vertebrata; Euteleostomi; Mammalia; Eutheria; Euarchontoglires; Primates; Haplorrhini; Catarrhini; Hominidae; Pongo	c44_g1_i2|m.50	230-655[-]	C1D_PONAB^C1D_PONAB^Q:1-141,H:1-141^97.16%ID^E:4e-97^RecName: Full=Nuclear nucleic acid-binding protein C1D;^Eukaryota; Metazoa; Chordata; Craniata; Vertebrata; Euteleostomi; Mammalia; Eutheria; Euarchontoglires; Primates; Haplorrhini; Catarrhini; Hominidae; Pongo	PF04000.10^Sas10_Utp3^Sas10/Utp3/C1D family^18-96^E:1.2e-19	.	.	GO:0005737^cellular_component^cytoplasm`GO:0005730^cellular_component^nucleolus`GO:0003677^molecular_function^DNA binding`GO:0003723^molecular_function^RNA binding`GO:0006915^biological_process^apoptotic process`GO:0000460^biological_process^maturation of 5.8S rRNA`GO:0006355^biological_process^regulation of transcription, DNA-templated`GO:0006351^biological_process^transcription, DNA-templated	.
c45_g1	c45_g1_i1	PTK7_HUMAN^PTK7_HUMAN^Q:593-387,H:342-410^82.61%ID^E:7e-32^RecName: Full=Inactive tyrosine-protein kinase 7;^Eukaryota; Metazoa; Chordata; Craniata; Vertebrata; Euteleostomi; Mammalia; Eutheria; Euarchontoglires; Primates; Haplorrhini; Catarrhini; Hominidae; Homo	.	.	.	.	.	COG0515^Serine Threonine protein kinase	GO:0005911^cellular_component^cell-cell junction`GO:0005925^cellular_component^focal adhesion`GO:0005887^cellular_component^integral component of plasma membrane`GO:0005524^molecular_function^ATP binding`GO:0004713^molecular_function^protein tyrosine kinase activity`GO:0031532^biological_process^actin cytoskeleton reorganization`GO:0003401^biological_process^axis elongation`GO:0060070^biological_…	.
c45_g1	c45_g1_i2	PTK7_HUMAN^PTK7_HUMAN^Q:490-2,H:343-505^90.18%ID^E:9e-100^RecName: Full=Inactive tyrosine-protein kinase 7;^Eukaryota; Metazoa; Chordata; Craniata; Vertebrata; Euteleostomi; Mammalia; Eutheria; Euarchontoglires; Primates; Haplorrhini; Catarrhini; Hominidae; Homo`PTK7_HUMAN^PTK7_HUMAN^Q:475-14,H:528-684^31.45%ID^E:8e-15^RecName: Full=Inactive tyrosine-protein kinase 7;^Eukaryota; Metazoa; Chordata…	c45_g1_i2|m.51	2-493[-]	PTK7_HUMAN^PTK7_HUMAN^Q:2-164,H:343-505^90.18%ID^E:8e-100^RecName: Full=Inactive tyrosine-protein kinase 7;^Eukaryota; Metazoa; Chordata; Craniata; Vertebrata; Euteleostomi; Mammalia; Eutheria; Euarchontoglires; Primates; Haplorrhini; Catarrhini; Hominidae; Homo`PTK7_HUMAN^PTK7_HUMAN^Q:7-160,H:528-684^31.45%ID^E:8e-15^RecName: Full=Inactive tyrosine-protein kinase 7;^Eukaryota; Metazoa; Chordata;…	PF13895.1^Ig_2^Immunoglobulin domain^2-67^E:6e-05`PF13927.1^Ig_3^Immunoglobulin domain^5-54^E:3.4e-05`PF07679.11^I-set^Immunoglobulin I-set domain^6-67^E:1.5e-07`PF13895.1^Ig_2^Immunoglobulin domain^72-147^E:1.1e-08`PF07679.11^I-set^Immunoglobulin I-set domain^74-157^E:1.4e-13`PF13927.1^Ig_3^Immunoglobulin domain^84-142^E:2.6e-05	.	COG0515^Serine Threonine protein kinase	GO:0005911^cellular_component^cell-cell junction`GO:0005925^cellular_component^focal adhesion`GO:0005887^cellular_component^integral component of plasma membrane`GO:0005524^molecular_function^ATP binding`GO:0004713^molecular_function^protein tyrosine kinase activity`GO:0031532^biological_process^actin cytoskeleton reorganization`GO:0003401^biological_process^axis elongation`GO:0060070^biological_…	.
c46_g1	c46_g1_i1	.	.	.	.	.	.	.	.	.
c47_g1	c47_g1_i1	DYDC2_BOVIN^DYDC2_BOVIN^Q:551-66,H:16-194^68.16%ID^E:5e-64^RecName: Full=DPY30 domain-containing protein 2;^Eukaryota; Metazoa; Chordata; Craniata; Vertebrata; Euteleostomi; Mammalia; Eutheria; Laurasiatheria; Cetartiodactyla; Ruminantia; Pecora; Bovidae; Bovinae; Bos	c47_g1_i1|m.53	63-551[-]	DYDC2_BOVIN^DYDC2_BOVIN^Q:1-162,H:16-194^68.16%ID^E:6e-73^RecName: Full=DPY30 domain-containing protein 2;^Eukaryota; Metazoa; Chordata; Craniata; Vertebrata; Euteleostomi; Mammalia; Eutheria; Laurasiatheria; Cetartiodactyla; Ruminantia; Pecora; Bovidae; Bovinae; Bos	PF05186.8^Dpy-30^Dpy-30 motif^1-26^E:1.7e-11	.	.	.	.
c47_g1	c47_g1_i2	DYDC2_BOVIN^DYDC2_BOVIN^Q:342-94,H:16-98^75.9%ID^E:1e-27^RecName: Full=DPY30 domain-containing protein 2;^Eukaryota; Metazoa; Chordata; Craniata; Vertebrata; Euteleostomi; Mammalia; Eutheria; Laurasiatheria; Cetartiodactyla; Ruminantia; Pecora; Bovidae; Bovinae; Bos	c47_g1_i2|m.55	1-342[-]	DYDC2_BOVIN^DYDC2_BOVIN^Q:1-83,H:16-98^75.9%ID^E:1e-36^RecName: Full=DPY30 domain-containing protein 2;^Eukaryota; Metazoa; Chordata; Craniata; Vertebrata; Euteleostomi; Mammalia; Eutheria; Laurasiatheria; Cetartiodactyla; Ruminantia; Pecora; Bovidae; Bovinae; Bos	PF05186.8^Dpy-30^Dpy-30 motif^1-26^E:9.3e-12	.	.	.	.
c49_g1	c49_g1_i1	.	.	.	.	.	.	.	.	.
c50_g1	c50_g1_i1	SMG1_HUMAN^SMG1_HUMAN^Q:3-338,H:723-834^97.32%ID^E:2e-50^RecName: Full=Serine/threonine-protein kinase SMG1;^Eukaryota; Metazoa; Chordata; Craniata; Vertebrata; Euteleostomi; Mammalia; Eutheria; Euarchontoglires; Primates; Haplorrhini; Catarrhini; Hominidae; Homo	c50_g1_i1|m.57	3-338[+]	SMG1_HUMAN^SMG1_HUMAN^Q:1-112,H:723-834^97.32%ID^E:2e-68^RecName: Full=Serine/threonine-protein kinase SMG1;^Eukaryota; Metazoa; Chordata; Craniata; Vertebrata; Euteleostomi; Mammalia; Eutheria; Euarchontoglires; Primates; Haplorrhini; Catarrhini; Hominidae; Homo	.	.	COG5032^3-kinase, catalytic subunit	GO:0005737^cellular_component^cytoplasm`GO:0005829^cellular_component^cytosol`GO:0005634^cellular_component^nucleus`GO:0005524^molecular_function^ATP binding`GO:0046872^molecular_function^metal ion binding`GO:0044822^molecular_function^poly(A) RNA binding`GO:0004672^molecular_function^protein kinase activity`GO:0004674^molecular_function^protein serine/threonine kinase activity`GO:0006281^biologi…	.
c51_g1	c51_g1_i1	.	.	.	.	.	.	.	.	.
c52_g1	c52_g1_i1	.	.	.	.	.	.	.	.	.
c53_g1	c53_g1_i1	.	.	.	.	.	.	.	.	.
c53_g2	c53_g2_i1	.	.	.	.	.	.	.	.	.
c54_g1	c54_g1_i1	.	.	.	.	.	.	.	.	.
c56_g1	c56_g1_i1	.	.	.	.	.	.	.	.	.
c57_g1	c57_g1_i1	.	.	.	.	.	.	.	.	.
c57_g1	c57_g1_i2	.	.	.	.	.	.	.	.	.
c58_g1	c58_g1_i1	.	.	.	.	.	.	.	.	.
c58_g2	c58_g2_i1	ZN232_HUMAN^ZN232_HUMAN^Q:55-147,H:327-357^48.39%ID^E:4e-06^RecName: Full=Zinc finger protein 232;^Eukaryota; Metazoa; Chordata; Craniata; Vertebrata; Euteleostomi; Mammalia; Eutheria; Euarchontoglires; Primates; Haplorrhini; Catarrhini; Hominidae; Homo`ZN232_HUMAN^ZN232_HUMAN^Q:3-59,H:281-299^57.89%ID^E:4e-06^RecName: Full=Zinc finger protein 232;^Eukaryota; Metazoa; Chordata; Craniata; Vertebra…	.	.	.	.	.	COG5048^Zinc finger protein	GO:0005634^cellular_component^nucleus`GO:0003677^molecular_function^DNA binding`GO:0046872^molecular_function^metal ion binding`GO:0003700^molecular_function^sequence-specific DNA binding transcription factor activity`GO:0006351^biological_process^transcription, DNA-templated	.
c59_g1	c59_g1_i1	CRYM_BOVIN^CRYM_BOVIN^Q:1225-284,H:1-314^94.9%ID^E:0^RecName: Full=Ketimine reductase mu-crystallin;^Eukaryota; Metazoa; Chordata; Craniata; Vertebrata; Euteleostomi; Mammalia; Eutheria; Laurasiatheria; Cetartiodactyla; Ruminantia; Pecora; Bovidae; Bovinae; Bos	c59_g1_i1|m.58	281-1225[-]	CRYM_BOVIN^CRYM_BOVIN^Q:1-314,H:1-314^94.9%ID^E:0^RecName: Full=Ketimine reductase mu-crystallin;^Eukaryota; Metazoa; Chordata; Craniata; Vertebrata; Euteleostomi; Mammalia; Eutheria; Laurasiatheria; Cetartiodactyla; Ruminantia; Pecora; Bovidae; Bovinae; Bos	PF02423.10^OCD_Mu_crystall^Ornithine cyclodeaminase/mu-crystallin family^5-313^E:1.6e-105`PF01488.15^Shikimate_DH^Shikimate / quinate 5-dehydrogenase^128-221^E:6.3e-10	.	COG2423^Ornithine Cyclodeaminase	GO:0070062^cellular_component^extracellular vesicular exosome`GO:0005739^cellular_component^mitochondrion`GO:0005634^cellular_component^nucleus`GO:0050661^molecular_function^NADP binding`GO:0047127^molecular_function^thiomorpholine-carboxylate dehydrogenase activity`GO:0070324^molecular_function^thyroid hormone binding`GO:0003714^molecular_function^transcription corepressor activity`GO:0000122^bi…	.
c60_g1	c60_g1_i1	S39A3_HUMAN^S39A3_HUMAN^Q:931-197,H:70-314^90.61%ID^E:3e-143^RecName: Full=Zinc transporter ZIP3;^Eukaryota; Metazoa; Chordata; Craniata; Vertebrata; Euteleostomi; Mammalia; Eutheria; Euarchontoglires; Primates; Haplorrhini; Catarrhini; Hominidae; Homo`S39A3_HUMAN^S39A3_HUMAN^Q:1242-1009,H:1-78^94.87%ID^E:3e-143^RecName: Full=Zinc transporter ZIP3;^Eukaryota; Metazoa; Chordata; Craniata; Vertebra…	c60_g1_i1|m.61	194-1069[-]	S39A3_BOVIN^S39A3_BOVIN^Q:47-291,H:70-314^94.69%ID^E:3e-161^RecName: Full=Zinc transporter ZIP3;^Eukaryota; Metazoa; Chordata; Craniata; Vertebrata; Euteleostomi; Mammalia; Eutheria; Laurasiatheria; Cetartiodactyla; Ruminantia; Pecora; Bovidae; Bovinae; Bos	PF02535.17^Zip^ZIP Zinc transporter^53-284^E:3.9e-37	.	NOG84653^	GO:0016021^cellular_component^integral component of membrane`GO:0005385^molecular_function^zinc ion transmembrane transporter activity	GO:0046873^molecular_function^metal ion transmembrane transporter activity`GO:0030001^biological_process^metal ion transport`GO:0055085^biological_process^transmembrane transport`GO:0016020^cellular_component^membrane
c60_g1	c60_g1_i2	S39A3_BOVIN^S39A3_BOVIN^Q:1138-197,H:1-314^95.22%ID^E:0^RecName: Full=Zinc transporter ZIP3;^Eukaryota; Metazoa; Chordata; Craniata; Vertebrata; Euteleostomi; Mammalia; Eutheria; Laurasiatheria; Cetartiodactyla; Ruminantia; Pecora; Bovidae; Bovinae; Bos	c60_g1_i2|m.65	194-1165[-]	S39A3_BOVIN^S39A3_BOVIN^Q:10-323,H:1-314^95.22%ID^E:0^RecName: Full=Zinc transporter ZIP3;^Eukaryota; Metazoa; Chordata; Craniata; Vertebrata; Euteleostomi; Mammalia; Eutheria; Laurasiatheria; Cetartiodactyla; Ruminantia; Pecora; Bovidae; Bovinae; Bos	PF02535.17^Zip^ZIP Zinc transporter^16-316^E:4.5e-52	.	NOG84653^	GO:0016021^cellular_component^integral component of membrane`GO:0005385^molecular_function^zinc ion transmembrane transporter activity	GO:0046873^molecular_function^metal ion transmembrane transporter activity`GO:0030001^biological_process^metal ion transport`GO:0055085^biological_process^transmembrane transport`GO:0016020^cellular_component^membrane
c61_g1	c61_g1_i1	.	.	.	.	.	.	.	.	.
c62_g1	c62_g1_i1	.	.	.	.	.	.	.	.	.
c64_g1	c64_g1_i1	.	.	.	.	.	.	.	.	.
c64_g2	c64_g2_i1	.	.	.	.	.	.	.	.	.
c65_g1	c65_g1_i1	.	.	.	.	.	.	.	.	.
c66_g1	c66_g1_i1	AT8B4_HUMAN^AT8B4_HUMAN^Q:357-1,H:388-506^84.87%ID^E:8e-65^RecName: Full=Probable phospholipid-transporting ATPase IM;^Eukaryota; Metazoa; Chordata; Craniata; Vertebrata; Euteleostomi; Mammalia; Eutheria; Euarchontoglires; Primates; Haplorrhini; Catarrhini; Hominidae; Homo	c66_g1_i1|m.67	1-357[-]	AT8B4_HUMAN^AT8B4_HUMAN^Q:1-119,H:388-506^84.87%ID^E:7e-65^RecName: Full=Probable phospholipid-transporting ATPase IM;^Eukaryota; Metazoa; Chordata; Craniata; Vertebrata; Euteleostomi; Mammalia; Eutheria; Euarchontoglires; Primates; Haplorrhini; Catarrhini; Hominidae; Homo	.	.	COG0474^P-type atpase	GO:0005794^cellular_component^Golgi apparatus`GO:0016021^cellular_component^integral component of membrane`GO:0005886^cellular_component^plasma membrane`GO:0005524^molecular_function^ATP binding`GO:0019829^molecular_function^cation-transporting ATPase activity`GO:0000287^molecular_function^magnesium ion binding`GO:0004012^molecular_function^phospholipid-translocating ATPase activity	.
c67_g1	c67_g1_i1	.	.	.	.	.	.	.	.	.
c69_g1	c69_g1_i1	.	.	.	.	.	.	.	.	.
c70_g1	c70_g1_i1	.	.	.	.	.	.	.	.	.
c70_g1	c70_g1_i2	.	.	.	.	.	.	.	.	.
c71_g1	c71_g1_i1	ATP7B_HUMAN^ATP7B_HUMAN^Q:714-1,H:853-1090^94.96%ID^E:1e-151^RecName: Full=Copper-transporting ATPase 2;^Eukaryota; Metazoa; Chordata; Craniata; Vertebrata; Euteleostomi; Mammalia; Eutheria; Euarchontoglires; Primates; Haplorrhini; Catarrhini; Hominidae; Homo	c71_g1_i1|m.68	1-714[-]	ATP7B_HUMAN^ATP7B_HUMAN^Q:1-238,H:853-1090^94.96%ID^E:1e-151^RecName: Full=Copper-transporting ATPase 2;^Eukaryota; Metazoa; Chordata; Craniata; Vertebrata; Euteleostomi; Mammalia; Eutheria; Euarchontoglires; Primates; Haplorrhini; Catarrhini; Hominidae; Homo	PF00122.15^E1-E2_ATPase^E1-E2 ATPase^1-164^E:4.9e-32`PF00702.21^Hydrolase^haloacid dehalogenase-like hydrolase^169-231^E:2e-15	.	COG2217^p-type ATPase	GO:0000139^cellular_component^Golgi membrane`GO:0005887^cellular_component^integral component of plasma membrane`GO:0005770^cellular_component^late endosome`GO:0016020^cellular_component^membrane`GO:0005739^cellular_component^mitochondrion`GO:0005802^cellular_component^trans-Golgi network`GO:0005524^molecular_function^ATP binding`GO:0005507^molecular_function^copper ion binding`GO:0004008^molecul…	GO:0000166^molecular_function^nucleotide binding`GO:0046872^molecular_function^metal ion binding
c72_g1	c72_g1_i1	.	.	.	.	.	.	.	.	.
c73_g1	c73_g1_i1	.	.	.	.	.	.	.	.	.
c73_g2	c73_g2_i1	.	.	.	.	.	.	.	.	.
c74_g1	c74_g1_i1	.	.	.	.	.	.	.	.	.
c76_g1	c76_g1_i1	.	.	.	.	.	.	.	.	.
c76_g1	c76_g1_i2	.	.	.	.	.	.	.	.	.
c77_g1	c77_g1_i1	.	.	.	.	.	.	.	.	.
c78_g1	c78_g1_i1	.	.	.	.	.	.	.	.	.
c79_g1	c79_g1_i1	.	.	.	.	.	.	.	.	.
c80_g1	c80_g1_i1	E41LB_HUMAN^E41LB_HUMAN^Q:154-384,H:145-221^97.4%ID^E:3e-68^RecName: Full=Band 4.1-like protein 4B;^Eukaryota; Metazoa; Chordata; Craniata; Vertebrata; Euteleostomi; Mammalia; Eutheria; Euarchontoglires; Primates; Haplorrhini; Catarrhini; Hominidae; Homo`E41LB_HUMAN^E41LB_HUMAN^Q:3-164,H:95-148^98.15%ID^E:3e-68^RecName: Full=Band 4.1-like protein 4B;^Eukaryota; Metazoa; Chordata; Craniata; Verteb…	.	.	.	.	.	.	GO:0045177^cellular_component^apical part of cell`GO:0005737^cellular_component^cytoplasm`GO:0005856^cellular_component^cytoskeleton`GO:0019898^cellular_component^extrinsic component of membrane`GO:0005200^molecular_function^structural constituent of cytoskeleton`GO:0031032^biological_process^actomyosin structure organization	.
c81_g1	c81_g1_i1	.	.	.	.	.	.	.	.	.
c83_g1	c83_g1_i1	.	.	.	.	.	.	.	.	.
c84_g1	c84_g1_i1	.	.	.	.	.	.	.	.	.
c84_g1	c84_g1_i2	.	.	.	.	.	.	.	.	.
c85_g1	c85_g1_i1	.	.	.	.	.	.	.	.	.
c86_g1	c86_g1_i1	LECT2_BOVIN^LECT2_BOVIN^Q:247-567,H:40-151^86.61%ID^E:7e-61^RecName: Full=Leukocyte cell-derived chemotaxin-2;^Eukaryota; Metazoa; Chordata; Craniata; Vertebrata; Euteleostomi; Mammalia; Eutheria; Laurasiatheria; Cetartiodactyla; Ruminantia; Pecora; Bovidae; Bovinae; Bos	.	.	.	.	.	NOG45864^Bile Salt Transporter	GO:0005576^cellular_component^extracellular region`GO:0006935^biological_process^chemotaxis`GO:0030178^biological_process^negative regulation of Wnt signaling pathway	.
c86_g1	c86_g1_i2	LECT2_BOVIN^LECT2_BOVIN^Q:221-664,H:1-151^91.39%ID^E:2e-94^RecName: Full=Leukocyte cell-derived chemotaxin-2;^Eukaryota; Metazoa; Chordata; Craniata; Vertebrata; Euteleostomi; Mammalia; Eutheria; Laurasiatheria; Cetartiodactyla; Ruminantia; Pecora; Bovidae; Bovinae; Bos	c86_g1_i2|m.71	221-667[+]	LECT2_BOVIN^LECT2_BOVIN^Q:1-148,H:1-151^91.39%ID^E:3e-97^RecName: Full=Leukocyte cell-derived chemotaxin-2;^Eukaryota; Metazoa; Chordata; Craniata; Vertebrata; Euteleostomi; Mammalia; Eutheria; Laurasiatheria; Cetartiodactyla; Ruminantia; Pecora; Bovidae; Bovinae; Bos	PF01551.17^Peptidase_M23^Peptidase family M23^49-137^E:2.4e-07	sigP:1^18^0.949^YES	NOG45864^Bile Salt Transporter	GO:0005576^cellular_component^extracellular region`GO:0006935^biological_process^chemotaxis`GO:0030178^biological_process^negative regulation of Wnt signaling pathway	.
c87_g1	c87_g1_i1	.	.	.	.	.	.	.	.	.
c88_g1	c88_g1_i1	.	.	.	.	.	.	.	.	.
c89_g1	c89_g1_i1	CENPH_BOVIN^CENPH_BOVIN^Q:100-537,H:15-160^90.41%ID^E:1e-60^RecName: Full=Centromere protein H;^Eukaryota; Metazoa; Chordata; Craniata; Vertebrata; Euteleostomi; Mammalia; Eutheria; Laurasiatheria; Cetartiodactyla; Ruminantia; Pecora; Bovidae; Bovinae; Bos`CENPH_BOVIN^CENPH_BOVIN^Q:533-625,H:214-244^90.32%ID^E:6e-09^RecName: Full=Centromere protein H;^Eukaryota; Metazoa; Chordata; Craniata; Verte…	c89_g1_i1|m.72	58-555[+]	CENPH_BOVIN^CENPH_BOVIN^Q:1-160,H:1-160^88.75%ID^E:4e-88^RecName: Full=Centromere protein H;^Eukaryota; Metazoa; Chordata; Craniata; Vertebrata; Euteleostomi; Mammalia; Eutheria; Laurasiatheria; Cetartiodactyla; Ruminantia; Pecora; Bovidae; Bovinae; Bos	.	.	NOG10470^formate dehydrogenase, beta subunit	GO:0000777^cellular_component^condensed chromosome kinetochore`GO:0000776^cellular_component^kinetochore`GO:0005634^cellular_component^nucleus`GO:0051382^biological_process^kinetochore assembly	.
c89_g1	c89_g1_i2	CENPH_BOVIN^CENPH_BOVIN^Q:100-789,H:15-244^90.87%ID^E:2e-117^RecName: Full=Centromere protein H;^Eukaryota; Metazoa; Chordata; Craniata; Vertebrata; Euteleostomi; Mammalia; Eutheria; Laurasiatheria; Cetartiodactyla; Ruminantia; Pecora; Bovidae; Bovinae; Bos	c89_g1_i2|m.74	58-795[+]	CENPH_BOVIN^CENPH_BOVIN^Q:1-244,H:1-244^89.75%ID^E:4e-145^RecName: Full=Centromere protein H;^Eukaryota; Metazoa; Chordata; Craniata; Vertebrata; Euteleostomi; Mammalia; Eutheria; Laurasiatheria; Cetartiodactyla; Ruminantia; Pecora; Bovidae; Bovinae; Bos	PF05837.7^CENP-H^Centromere protein H (CENP-H)^133-238^E:5.2e-30	.	NOG10470^formate dehydrogenase, beta subunit	GO:0000777^cellular_component^condensed chromosome kinetochore`GO:0000776^cellular_component^kinetochore`GO:0005634^cellular_component^nucleus`GO:0051382^biological_process^kinetochore assembly	GO:0051382^biological_process^kinetochore assembly`GO:0000776^cellular_component^kinetochore
c90_g1	c90_g1_i1	.	c90_g1_i1|m.77	3-329[+]	.	.	.	.	.	.
c91_g1	c91_g1_i1	.	.	.	.	.	.	.	.	.
c92_g1	c92_g1_i1	.	.	.	.	.	.	.	.	.
c93_g1	c93_g1_i1	CENPB_HUMAN^CENPB_HUMAN^Q:16-405,H:1-130^100%ID^E:2e-86^RecName: Full=Major centromere autoantigen B;^Eukaryota; Metazoa; Chordata; Craniata; Vertebrata; Euteleostomi; Mammalia; Eutheria; Euarchontoglires; Primates; Haplorrhini; Catarrhini; Hominidae; Homo	c93_g1_i1|m.78	1-405[+]	CENPB_HUMAN^CENPB_HUMAN^Q:6-135,H:1-130^100%ID^E:2e-86^RecName: Full=Major centromere autoantigen B;^Eukaryota; Metazoa; Chordata; Craniata; Vertebrata; Euteleostomi; Mammalia; Eutheria; Euarchontoglires; Primates; Haplorrhini; Catarrhini; Hominidae; Homo	PF04218.8^CENP-B_N^CENP-B N-terminal DNA-binding domain^8-60^E:2.8e-24`PF13412.1^HTH_24^Winged helix-turn-helix DNA-binding^20-53^E:2.2e-05`PF03221.11^HTH_Tnp_Tc5^Tc5 transposase DNA-binding domain^80-135^E:8.3e-16	.	.	GO:0005694^cellular_component^chromosome`GO:0000775^cellular_component^chromosome, centromeric region`GO:0005634^cellular_component^nucleus`GO:0019237^molecular_function^centromeric DNA binding`GO:0003682^molecular_function^chromatin binding`GO:0003696^molecular_function^satellite DNA binding`GO:0043565^molecular_function^sequence-specific DNA binding`GO:0006355^biological_process^regulation of t…	GO:0003677^molecular_function^DNA binding
c94_g1	c94_g1_i1	.	.	.	.	.	.	.	.	.
c95_g1	c95_g1_i1	MYO1G_MOUSE^MYO1G_MOUSE^Q:1-399,H:122-259^89.13%ID^E:1e-78^RecName: Full=Unconventional myosin-Ig;^Eukaryota; Metazoa; Chordata; Craniata; Vertebrata; Euteleostomi; Mammalia; Eutheria; Euarchontoglires; Glires; Rodentia; Sciurognathi; Muroidea; Muridae; Murinae; Mus; Mus	c95_g1_i1|m.84	1-405[+]	MYO1G_MOUSE^MYO1G_MOUSE^Q:1-133,H:122-259^89.13%ID^E:1e-78^RecName: Full=Unconventional myosin-Ig;^Eukaryota; Metazoa; Chordata; Craniata; Vertebrata; Euteleostomi; Mammalia; Eutheria; Euarchontoglires; Glires; Rodentia; Sciurognathi; Muroidea; Muridae; Murinae; Mus; Mus	PF00063.16^Myosin_head^Myosin head (motor domain)^1-133^E:1.9e-41	.	COG5022^myosin heavy chain	GO:0070062^cellular_component^extracellular vesicular exosome`GO:0030175^cellular_component^filopodium`GO:0030027^cellular_component^lamellipodium`GO:0031256^cellular_component^leading edge membrane`GO:0005902^cellular_component^microvillus`GO:0016459^cellular_component^myosin complex`GO:0001891^cellular_component^phagocytic cup`GO:0005886^cellular_component^plasma membrane`GO:0005524^molecular_f…	GO:0003774^molecular_function^motor activity`GO:0005524^molecular_function^ATP binding`GO:0016459^cellular_component^myosin complex
c95_g2	c95_g2_i1	MYO1G_HUMAN^MYO1G_HUMAN^Q:3-338,H:7-118^95.54%ID^E:2e-68^RecName: Full=Unconventional myosin-Ig;^Eukaryota; Metazoa; Chordata; Craniata; Vertebrata; Euteleostomi; Mammalia; Eutheria; Euarchontoglires; Primates; Haplorrhini; Catarrhini; Hominidae; Homo	c95_g2_i1|m.87	3-338[+]	MYO1G_HUMAN^MYO1G_HUMAN^Q:1-112,H:7-118^95.54%ID^E:2e-68^RecName: Full=Unconventional myosin-Ig;^Eukaryota; Metazoa; Chordata; Craniata; Vertebrata; Euteleostomi; Mammalia; Eutheria; Euarchontoglires; Primates; Haplorrhini; Catarrhini; Hominidae; Homo	PF00063.16^Myosin_head^Myosin head (motor domain)^6-112^E:7.3e-42	.	COG5022^myosin heavy chain	GO:0042995^cellular_component^cell projection`GO:0070062^cellular_component^extracellular vesicular exosome`GO:0016020^cellular_component^membrane`GO:0016459^cellular_component^myosin complex`GO:0001891^cellular_component^phagocytic cup`GO:0005886^cellular_component^plasma membrane`GO:0005524^molecular_function^ATP binding`GO:0003774^molecular_function^motor activity`GO:0005547^molecular_function…	GO:0003774^molecular_function^motor activity`GO:0005524^molecular_function^ATP binding`GO:0016459^cellular_component^myosin complex
c96_g1	c96_g1_i1	LORF2_HUMAN^LORF2_HUMAN^Q:3-290,H:1134-1229^57.29%ID^E:2e-29^RecName: Full=LINE-1 retrotransposable element ORF2 protein;^Eukaryota; Metazoa; Chordata; Craniata; Vertebrata; Euteleostomi; Mammalia; Eutheria; Euarchontoglires; Primates; Haplorrhini; Catarrhini; Hominidae; Homo	.	.	.	.	.	.	GO:0046872^molecular_function^metal ion binding`GO:0003964^molecular_function^RNA-directed DNA polymerase activity`GO:0009036^molecular_function^Type II site-specific deoxyribonuclease activity`GO:0000737^biological_process^DNA catabolic process, endonucleolytic`GO:0006310^biological_process^DNA recombination`GO:0090305^biological_process^nucleic acid phosphodiester bond hydrolysis`GO:0032199^bio…	.
c97_g1	c97_g1_i1	LXN_MOUSE^LXN_MOUSE^Q:881-216,H:1-222^86.04%ID^E:9e-142^RecName: Full=Latexin;^Eukaryota; Metazoa; Chordata; Craniata; Vertebrata; Euteleostomi; Mammalia; Eutheria; Euarchontoglires; Glires; Rodentia; Sciurognathi; Muroidea; Muridae; Murinae; Mus; Mus	c97_g1_i1|m.88	213-965[-]	LXN_MOUSE^LXN_MOUSE^Q:29-250,H:1-222^86.04%ID^E:2e-143^RecName: Full=Latexin;^Eukaryota; Metazoa; Chordata; Craniata; Vertebrata; Euteleostomi; Mammalia; Eutheria; Euarchontoglires; Glires; Rodentia; Sciurognathi; Muroidea; Muridae; Murinae; Mus; Mus	PF06907.7^Latexin^Latexin^31-248^E:3.7e-99	.	.	GO:0005737^cellular_component^cytoplasm`GO:0070062^cellular_component^extracellular vesicular exosome`GO:0008201^molecular_function^heparin binding`GO:0008191^molecular_function^metalloendopeptidase inhibitor activity`GO:0050965^biological_process^detection of temperature stimulus involved in sensory perception of pain`GO:0006954^biological_process^inflammatory response`GO:0010951^biological_proc…	.
c98_g1	c98_g1_i1	NAGA_BOVIN^NAGA_BOVIN^Q:1370-147,H:1-408^96.32%ID^E:0^RecName: Full=Putative N-acetylglucosamine-6-phosphate deacetylase;^Eukaryota; Metazoa; Chordata; Craniata; Vertebrata; Euteleostomi; Mammalia; Eutheria; Laurasiatheria; Cetartiodactyla; Ruminantia; Pecora; Bovidae; Bovinae; Bos	c98_g1_i1|m.90	141-1376[-]	NAGA_BOVIN^NAGA_BOVIN^Q:3-410,H:1-408^96.32%ID^E:0^RecName: Full=Putative N-acetylglucosamine-6-phosphate deacetylase;^Eukaryota; Metazoa; Chordata; Craniata; Vertebrata; Euteleostomi; Mammalia; Eutheria; Laurasiatheria; Cetartiodactyla; Ruminantia; Pecora; Bovidae; Bovinae; Bos	PF13594.1^Amidohydro_5^Amidohydrolase^51-107^E:1.3e-05`PF13147.1^Amidohydro_4^Amidohydrolase^59-385^E:1.7e-11`PF01979.15^Amidohydro_1^Amidohydrolase family^64-388^E:1.1e-13`PF07969.6^Amidohydro_3^Amidohydrolase family^348-386^E:1.2e-05	.	COG1820^GlcNAc 6-P deacetylase	GO:0046872^molecular_function^metal ion binding`GO:0008448^molecular_function^N-acetylglucosamine-6-phosphate deacetylase activity`GO:0005975^biological_process^carbohydrate metabolic process`GO:0006044^biological_process^N-acetylglucosamine metabolic process`GO:0019262^biological_process^N-acetylneuraminate catabolic process	GO:0016787^molecular_function^hydrolase activity
c99_g1	c99_g1_i1	ARI5B_BOVIN^ARI5B_BOVIN^Q:2-1021,H:834-1173^94.71%ID^E:0^RecName: Full=AT-rich interactive domain-containing protein 5B;^Eukaryota; Metazoa; Chordata; Craniata; Vertebrata; Euteleostomi; Mammalia; Eutheria; Laurasiatheria; Cetartiodactyla; Ruminantia; Pecora; Bovidae; Bovinae; Bos	c99_g1_i1|m.93	2-1024[+]	ARI5B_BOVIN^ARI5B_BOVIN^Q:1-340,H:834-1173^94.71%ID^E:0^RecName: Full=AT-rich interactive domain-containing protein 5B;^Eukaryota; Metazoa; Chordata; Craniata; Vertebrata; Euteleostomi; Mammalia; Eutheria; Laurasiatheria; Cetartiodactyla; Ruminantia; Pecora; Bovidae; Bovinae; Bos	.	.	.	GO:0005634^cellular_component^nucleus`GO:0044212^molecular_function^transcription regulatory region DNA binding`GO:0060612^biological_process^adipose tissue development`GO:0051091^biological_process^positive regulation of sequence-specific DNA binding transcription factor activity`GO:0006351^biological_process^transcription, DNA-templated	.
c100_g1	c100_g1_i1	DHYS_BOVIN^DHYS_BOVIN^Q:2247-1189,H:17-369^96.88%ID^E:0^RecName: Full=Deoxyhypusine synthase;^Eukaryota; Metazoa; Chordata; Craniata; Vertebrata; Euteleostomi; Mammalia; Eutheria; Laurasiatheria; Cetartiodactyla; Ruminantia; Pecora; Bovidae; Bovinae; Bos	c100_g1_i1|m.95	3-1016[+]	WDR83_HUMAN^WDR83_HUMAN^Q:23-337,H:1-315^94.6%ID^E:0^RecName: Full=WD repeat domain-containing protein 83;^Eukaryota; Metazoa; Chordata; Craniata; Vertebrata; Euteleostomi; Mammalia; Eutheria; Euarchontoglires; Primates; Haplorrhini; Catarrhini; Hominidae; Homo	PF00400.27^WD40^WD domain, G-beta repeat^39-75^E:6e-08`PF00400.27^WD40^WD domain, G-beta repeat^79-117^E:0.0015`PF00400.27^WD40^WD domain, G-beta repeat^121-159^E:2.7e-08`PF00400.27^WD40^WD domain, G-beta repeat^214-239^E:0.044`PF00400.27^WD40^WD domain, G-beta repeat^246-285^E:0.01	.	COG2319^repeat-containing protein	GO:0071013^cellular_component^catalytic step 2 spliceosome`GO:0005737^cellular_component^cytoplasm`GO:0005681^cellular_component^spliceosomal complex`GO:0000398^biological_process^mRNA splicing, via spliceosome`GO:0000375^biological_process^RNA splicing, via transesterification reactions	GO:0005515^molecular_function^protein binding
c100_g1	c100_g1_i1	DHYS_BOVIN^DHYS_BOVIN^Q:2247-1189,H:17-369^96.88%ID^E:0^RecName: Full=Deoxyhypusine synthase;^Eukaryota; Metazoa; Chordata; Craniata; Vertebrata; Euteleostomi; Mammalia; Eutheria; Laurasiatheria; Cetartiodactyla; Ruminantia; Pecora; Bovidae; Bovinae; Bos	c100_g1_i1|m.94	1186-2295[-]	DHYS_HUMAN^DHYS_HUMAN^Q:1-369,H:1-369^95.39%ID^E:0^RecName: Full=Deoxyhypusine synthase;^Eukaryota; Metazoa; Chordata; Craniata; Vertebrata; Euteleostomi; Mammalia; Eutheria; Euarchontoglires; Primates; Haplorrhini; Catarrhini; Hominidae; Homo	PF01916.12^DS^Deoxyhypusine synthase^43-356^E:4.1e-145	.	COG1899^Catalyzes the NAD-dependent oxidative cleavage of spermidine and the subsequent transfer of the butylamine moiety of spermidine to the epsilon-amino group of a specific lysine residue of the eIF-5A precursor protein to form the intermediate deoxyhypusine residue	GO:0005829^cellular_component^cytosol`GO:0034038^molecular_function^deoxyhypusine synthase activity`GO:0044267^biological_process^cellular protein metabolic process`GO:0050983^biological_process^deoxyhypusine biosynthetic process from spermidine`GO:0042593^biological_process^glucose homeostasis`GO:0008612^biological_process^peptidyl-lysine modification to peptidyl-hypusine`GO:0008284^biological_p…	GO:0008612^biological_process^peptidyl-lysine modification to peptidyl-hypusine
c100_g1	c100_g1_i2	DHYS_BOVIN^DHYS_BOVIN^Q:2247-1189,H:17-369^96.88%ID^E:0^RecName: Full=Deoxyhypusine synthase;^Eukaryota; Metazoa; Chordata; Craniata; Vertebrata; Euteleostomi; Mammalia; Eutheria; Laurasiatheria; Cetartiodactyla; Ruminantia; Pecora; Bovidae; Bovinae; Bos	c100_g1_i2|m.99	2736-3194[+]	GBG7_HUMAN^GBG7_HUMAN^Q:111-152,H:26-68^62.79%ID^E:4e-12^RecName: Full=Guanine nucleotide-binding protein G(I)/G(S)/G(O) subunit gamma-7;^Eukaryota; Metazoa; Chordata; Craniata; Vertebrata; Euteleostomi; Mammalia; Eutheria; Euarchontoglires; Primates; Haplorrhini; Catarrhini; Hominidae; Homo	PF00631.17^G-gamma^GGL domain^107-152^E:3.8e-09	sigP:1^20^0.668^YES	.	GO:0070062^cellular_component^extracellular vesicular exosome`GO:0005834^cellular_component^heterotrimeric G-protein complex`GO:0005886^cellular_component^plasma membrane`GO:0004871^molecular_function^signal transducer activity`GO:0001662^biological_process^behavioral fear response`GO:0071377^biological_process^cellular response to glucagon stimulus`GO:0006112^biological_process^energy reserve me…	GO:0004871^molecular_function^signal transducer activity`GO:0007186^biological_process^G-protein coupled receptor signaling pathway`GO:0005834^cellular_component^heterotrimeric G-protein complex
c100_g1	c100_g1_i2	DHYS_BOVIN^DHYS_BOVIN^Q:2247-1189,H:17-369^96.88%ID^E:0^RecName: Full=Deoxyhypusine synthase;^Eukaryota; Metazoa; Chordata; Craniata; Vertebrata; Euteleostomi; Mammalia; Eutheria; Laurasiatheria; Cetartiodactyla; Ruminantia; Pecora; Bovidae; Bovinae; Bos	c100_g1_i2|m.97	1186-2295[-]	DHYS_HUMAN^DHYS_HUMAN^Q:1-369,H:1-369^95.39%ID^E:0^RecName: Full=Deoxyhypusine synthase;^Eukaryota; Metazoa; Chordata; Craniata; Vertebrata; Euteleostomi; Mammalia; Eutheria; Euarchontoglires; Primates; Haplorrhini; Catarrhini; Hominidae; Homo	PF01916.12^DS^Deoxyhypusine synthase^43-356^E:4.1e-145	.	COG1899^Catalyzes the NAD-dependent oxidative cleavage of spermidine and the subsequent transfer of the butylamine moiety of spermidine to the epsilon-amino group of a specific lysine residue of the eIF-5A precursor protein to form the intermediate deoxyhypusine residue	GO:0005829^cellular_component^cytosol`GO:0034038^molecular_function^deoxyhypusine synthase activity`GO:0044267^biological_process^cellular protein metabolic process`GO:0050983^biological_process^deoxyhypusine biosynthetic process from spermidine`GO:0042593^biological_process^glucose homeostasis`GO:0008612^biological_process^peptidyl-lysine modification to peptidyl-hypusine`GO:0008284^biological_p…	GO:0008612^biological_process^peptidyl-lysine modification to peptidyl-hypusine
c100_g1	c100_g1_i2	DHYS_BOVIN^DHYS_BOVIN^Q:2247-1189,H:17-369^96.88%ID^E:0^RecName: Full=Deoxyhypusine synthase;^Eukaryota; Metazoa; Chordata; Craniata; Vertebrata; Euteleostomi; Mammalia; Eutheria; Laurasiatheria; Cetartiodactyla; Ruminantia; Pecora; Bovidae; Bovinae; Bos	c100_g1_i2|m.98	3-1016[+]	WDR83_HUMAN^WDR83_HUMAN^Q:23-337,H:1-315^94.6%ID^E:0^RecName: Full=WD repeat domain-containing protein 83;^Eukaryota; Metazoa; Chordata; Craniata; Vertebrata; Euteleostomi; Mammalia; Eutheria; Euarchontoglires; Primates; Haplorrhini; Catarrhini; Hominidae; Homo	PF00400.27^WD40^WD domain, G-beta repeat^39-75^E:6e-08`PF00400.27^WD40^WD domain, G-beta repeat^79-117^E:0.0015`PF00400.27^WD40^WD domain, G-beta repeat^121-159^E:2.7e-08`PF00400.27^WD40^WD domain, G-beta repeat^214-239^E:0.044`PF00400.27^WD40^WD domain, G-beta repeat^246-285^E:0.01	.	COG2319^repeat-containing protein	GO:0071013^cellular_component^catalytic step 2 spliceosome`GO:0005737^cellular_component^cytoplasm`GO:0005681^cellular_component^spliceosomal complex`GO:0000398^biological_process^mRNA splicing, via spliceosome`GO:0000375^biological_process^RNA splicing, via transesterification reactions	GO:0005515^molecular_function^protein binding
c101_g1	c101_g1_i1	.	.	.	.	.	.	.	.	.
c102_g1	c102_g1_i1	AFF4_HUMAN^AFF4_HUMAN^Q:124-3615,H:1-1163^96.22%ID^E:0^RecName: Full=AF4/FMR2 family member 4;^Eukaryota; Metazoa; Chordata; Craniata; Vertebrata; Euteleostomi; Mammalia; Eutheria; Euarchontoglires; Primates; Haplorrhini; Catarrhini; Hominidae; Homo	c102_g1_i1|m.102	124-3618[+]	AFF4_HUMAN^AFF4_HUMAN^Q:1-1164,H:1-1163^96.22%ID^E:0^RecName: Full=AF4/FMR2 family member 4;^Eukaryota; Metazoa; Chordata; Craniata; Vertebrata; Euteleostomi; Mammalia; Eutheria; Euarchontoglires; Primates; Haplorrhini; Catarrhini; Hominidae; Homo	PF05110.8^AF-4^AF-4 proto-oncoprotein^2-1161^E:0	.	NOG121636^Eukaryotic aspartyl protease	GO:0005739^cellular_component^mitochondrion`GO:0005730^cellular_component^nucleolus`GO:0005634^cellular_component^nucleus`GO:0008023^cellular_component^transcription elongation factor complex`GO:0035327^cellular_component^transcriptionally active chromatin`GO:0003700^molecular_function^sequence-specific DNA binding transcription factor activity`GO:0007286^biological_process^spermatid development`…	.
c102_g1	c102_g1_i2	AFF4_HUMAN^AFF4_HUMAN^Q:115-597,H:1003-1163^96.89%ID^E:3e-84^RecName: Full=AF4/FMR2 family member 4;^Eukaryota; Metazoa; Chordata; Craniata; Vertebrata; Euteleostomi; Mammalia; Eutheria; Euarchontoglires; Primates; Haplorrhini; Catarrhini; Hominidae; Homo	c102_g1_i2|m.104	265-600[+]	AFF4_HUMAN^AFF4_HUMAN^Q:1-111,H:1053-1163^98.2%ID^E:1e-70^RecName: Full=AF4/FMR2 family member 4;^Eukaryota; Metazoa; Chordata; Craniata; Vertebrata; Euteleostomi; Mammalia; Eutheria; Euarchontoglires; Primates; Haplorrhini; Catarrhini; Hominidae; Homo	PF05110.8^AF-4^AF-4 proto-oncoprotein^1-108^E:6.1e-59	.	NOG121636^Eukaryotic aspartyl protease	GO:0005739^cellular_component^mitochondrion`GO:0005730^cellular_component^nucleolus`GO:0005634^cellular_component^nucleus`GO:0008023^cellular_component^transcription elongation factor complex`GO:0035327^cellular_component^transcriptionally active chromatin`GO:0003700^molecular_function^sequence-specific DNA binding transcription factor activity`GO:0007286^biological_process^spermatid development`…	.
c103_g1	c103_g1_i1	.	.	.	.	.	.	.	.	.
c103_g1	c103_g1_i2	.	.	.	.	.	.	.	.	.
c104_g1	c104_g1_i1	.	.	.	.	.	.	.	.	.
c105_g1	c105_g1_i1	SHRM1_HUMAN^SHRM1_HUMAN^Q:2-1582,H:300-824^75.14%ID^E:5e-170^RecName: Full=Protein Shroom1;^Eukaryota; Metazoa; Chordata; Craniata; Vertebrata; Euteleostomi; Mammalia; Eutheria; Euarchontoglires; Primates; Haplorrhini; Catarrhini; Hominidae; Homo	c105_g1_i1|m.105	2-1669[+]	SHRM1_HUMAN^SHRM1_HUMAN^Q:1-551,H:300-848^75.5%ID^E:0^RecName: Full=Protein Shroom1;^Eukaryota; Metazoa; Chordata; Craniata; Vertebrata; Euteleostomi; Mammalia; Eutheria; Euarchontoglires; Primates; Haplorrhini; Catarrhini; Hominidae; Homo	PF08687.6^ASD2^Apx/Shroom domain ASD2^246-527^E:3e-79	.	NOG137315^	GO:0005737^cellular_component^cytoplasm`GO:0005874^cellular_component^microtubule`GO:0016460^cellular_component^myosin II complex`GO:0051015^molecular_function^actin filament binding`GO:0051017^biological_process^actin filament bundle assembly`GO:0000902^biological_process^cell morphogenesis	.
c106_g1	c106_g1_i1	.	.	.	.	.	.	.	.	.
c107_g1	c107_g1_i1	.	.	.	.	.	.	.	.	.
c108_g1	c108_g1_i1	.	c108_g1_i1|m.107	181-633[-]	.	.	.	.	.	.
c108_g1	c108_g1_i2	.	.	.	.	.	.	.	.	.
c109_g1	c109_g1_i1	.	.	.	.	.	.	.	.	.
c110_g1	c110_g1_i1	.	c110_g1_i1|m.109	95-529[-]	.	.	.	.	.	.
c110_g2	c110_g2_i1	.	.	.	.	.	.	.	.	.
c111_g1	c111_g1_i1	KAPCA_PIG^KAPCA_PIG^Q:1093-62,H:8-351^99.13%ID^E:0^RecName: Full=cAMP-dependent protein kinase catalytic subunit alpha;^Eukaryota; Metazoa; Chordata; Craniata; Vertebrata; Euteleostomi; Mammalia; Eutheria; Laurasiatheria; Cetartiodactyla; Suina; Suidae; Sus	c111_g1_i1|m.110	59-1123[-]	KAPCA_PIG^KAPCA_PIG^Q:4-354,H:1-351^99.15%ID^E:0^RecName: Full=cAMP-dependent protein kinase catalytic subunit alpha;^Eukaryota; Metazoa; Chordata; Craniata; Vertebrata; Euteleostomi; Mammalia; Eutheria; Laurasiatheria; Cetartiodactyla; Suina; Suidae; Sus	PF00069.20^Pkinase^Protein kinase domain^48-301^E:5.5e-69`PF07714.12^Pkinase_Tyr^Protein tyrosine kinase^49-284^E:3.9e-34`PF14531.1^Kinase-like^Kinase-like^144-284^E:1.8e-08	.	COG0515^Serine Threonine protein kinase	GO:0005739^cellular_component^mitochondrion`GO:0005634^cellular_component^nucleus`GO:0005886^cellular_component^plasma membrane`GO:0005524^molecular_function^ATP binding`GO:0004691^molecular_function^cAMP-dependent protein kinase activity	GO:0004672^molecular_function^protein kinase activity`GO:0005524^molecular_function^ATP binding`GO:0006468^biological_process^protein phosphorylation
c111_g2	c111_g2_i1	.	.	.	.	.	.	.	.	.
c112_g1	c112_g1_i1	CAD11_HUMAN^CAD11_HUMAN^Q:31-1026,H:465-796^100%ID^E:0^RecName: Full=Cadherin-11;^Eukaryota; Metazoa; Chordata; Craniata; Vertebrata; Euteleostomi; Mammalia; Eutheria; Euarchontoglires; Primates; Haplorrhini; Catarrhini; Hominidae; Homo	c112_g1_i1|m.112	1-1029[+]	CAD11_HUMAN^CAD11_HUMAN^Q:11-342,H:465-796^100%ID^E:0^RecName: Full=Cadherin-11;^Eukaryota; Metazoa; Chordata; Craniata; Vertebrata; Euteleostomi; Mammalia; Eutheria; Euarchontoglires; Primates; Haplorrhini; Catarrhini; Hominidae; Homo	PF00028.12^Cadherin^Cadherin domain^52-139^E:1.1e-06`PF01049.12^Cadherin_C^Cadherin cytoplasmic region^187-334^E:2.3e-58	.	.	GO:0005737^cellular_component^cytoplasm`GO:0070062^cellular_component^extracellular vesicular exosome`GO:0016021^cellular_component^integral component of membrane`GO:0005886^cellular_component^plasma membrane`GO:0005509^molecular_function^calcium ion binding`GO:0034332^biological_process^adherens junction organization`GO:0007155^biological_process^cell adhesion`GO:0034329^biological_process^cell …	GO:0005509^molecular_function^calcium ion binding`GO:0007156^biological_process^homophilic cell adhesion via plasma membrane adhesion molecules`GO:0016020^cellular_component^membrane
c112_g1	c112_g1_i2	CAD11_HUMAN^CAD11_HUMAN^Q:18-2405,H:1-796^98.99%ID^E:0^RecName: Full=Cadherin-11;^Eukaryota; Metazoa; Chordata; Craniata; Vertebrata; Euteleostomi; Mammalia; Eutheria; Euarchontoglires; Primates; Haplorrhini; Catarrhini; Hominidae; Homo	c112_g1_i2|m.114	18-2408[+]	CAD11_HUMAN^CAD11_HUMAN^Q:1-796,H:1-796^98.99%ID^E:0^RecName: Full=Cadherin-11;^Eukaryota; Metazoa; Chordata; Craniata; Vertebrata; Euteleostomi; Mammalia; Eutheria; Euarchontoglires; Primates; Haplorrhini; Catarrhini; Hominidae; Homo	PF00028.12^Cadherin^Cadherin domain^64-150^E:1e-10`PF00028.12^Cadherin^Cadherin domain^164-258^E:6.4e-19`PF00028.12^Cadherin^Cadherin domain^273-372^E:4.8e-14`PF00028.12^Cadherin^Cadherin domain^391-478^E:1.8e-17`PF01049.12^Cadherin_C^Cadherin cytoplasmic region^641-788^E:1.1e-57	sigP:1^22^0.5^YES	.	GO:0005737^cellular_component^cytoplasm`GO:0070062^cellular_component^extracellular vesicular exosome`GO:0016021^cellular_component^integral component of membrane`GO:0005886^cellular_component^plasma membrane`GO:0005509^molecular_function^calcium ion binding`GO:0034332^biological_process^adherens junction organization`GO:0007155^biological_process^cell adhesion`GO:0034329^biological_process^cell …	GO:0005509^molecular_function^calcium ion binding`GO:0007156^biological_process^homophilic cell adhesion via plasma membrane adhesion molecules`GO:0016020^cellular_component^membrane
c113_g1	c113_g1_i1	.	.	.	.	.	.	.	.	.
c114_g1	c114_g1_i1	.	.	.	.	.	.	.	.	.
c115_g1	c115_g1_i1	CP20A_BOVIN^CP20A_BOVIN^Q:1713-352,H:1-454^94.93%ID^E:0^RecName: Full=Cytochrome P450 20A1;^Eukaryota; Metazoa; Chordata; Craniata; Vertebrata; Euteleostomi; Mammalia; Eutheria; Laurasiatheria; Cetartiodactyla; Ruminantia; Pecora; Bovidae; Bovinae; Bos`CP20A_BOVIN^CP20A_BOVIN^Q:268-188,H:436-462^100%ID^E:4e-07^RecName: Full=Cytochrome P450 20A1;^Eukaryota; Metazoa; Chordata; Craniata; Vertebrata;…	c115_g1_i1|m.116	322-1713[-]	CP20A_BOVIN^CP20A_BOVIN^Q:1-454,H:1-454^94.93%ID^E:0^RecName: Full=Cytochrome P450 20A1;^Eukaryota; Metazoa; Chordata; Craniata; Vertebrata; Euteleostomi; Mammalia; Eutheria; Laurasiatheria; Cetartiodactyla; Ruminantia; Pecora; Bovidae; Bovinae; Bos	PF00067.17^p450^Cytochrome P450^43-447^E:1.4e-44	.	COG2124^Cytochrome p450	GO:0016021^cellular_component^integral component of membrane`GO:0020037^molecular_function^heme binding`GO:0005506^molecular_function^iron ion binding`GO:0004497^molecular_function^monooxygenase activity`GO:0016705^molecular_function^oxidoreductase activity, acting on paired donors, with incorporation or reduction of molecular oxygen	GO:0005506^molecular_function^iron ion binding`GO:0016705^molecular_function^oxidoreductase activity, acting on paired donors, with incorporation or reduction of molecular oxygen`GO:0020037^molecular_function^heme binding`GO:0055114^biological_process^oxidation-reduction process
c116_g1	c116_g1_i1	.	.	.	.	.	.	.	.	.
c117_g1	c117_g1_i1	PRKDC_CANFA^PRKDC_CANFA^Q:357-34,H:332-439^75%ID^E:4e-51^RecName: Full=DNA-dependent protein kinase catalytic subunit;^Eukaryota; Metazoa; Chordata; Craniata; Vertebrata; Euteleostomi; Mammalia; Eutheria; Laurasiatheria; Carnivora; Caniformia; Canidae; Canis	c117_g1_i1|m.118	1-471[-]	PRKDC_CANFA^PRKDC_CANFA^Q:39-146,H:332-439^75%ID^E:3e-51^RecName: Full=DNA-dependent protein kinase catalytic subunit;^Eukaryota; Metazoa; Chordata; Craniata; Vertebrata; Euteleostomi; Mammalia; Eutheria; Laurasiatheria; Carnivora; Caniformia; Canidae; Canis	.	.	COG5032^3-kinase, catalytic subunit	GO:0070419^cellular_component^nonhomologous end joining complex`GO:0005730^cellular_component^nucleolus`GO:0005524^molecular_function^ATP binding`GO:0003677^molecular_function^DNA binding`GO:0004677^molecular_function^DNA-dependent protein kinase activity`GO:0006310^biological_process^DNA recombination`GO:0006303^biological_process^double-strand break repair via nonhomologous end joining`GO:00019…	.
c117_g1	c117_g1_i2	PRKDC_CANFA^PRKDC_CANFA^Q:309-145,H:332-386^74.55%ID^E:1e-21^RecName: Full=DNA-dependent protein kinase catalytic subunit;^Eukaryota; Metazoa; Chordata; Craniata; Vertebrata; Euteleostomi; Mammalia; Eutheria; Laurasiatheria; Carnivora; Caniformia; Canidae; Canis	.	.	.	.	.	COG5032^3-kinase, catalytic subunit	GO:0070419^cellular_component^nonhomologous end joining complex`GO:0005730^cellular_component^nucleolus`GO:0005524^molecular_function^ATP binding`GO:0003677^molecular_function^DNA binding`GO:0004677^molecular_function^DNA-dependent protein kinase activity`GO:0006310^biological_process^DNA recombination`GO:0006303^biological_process^double-strand break repair via nonhomologous end joining`GO:00019…	.
c118_g1	c118_g1_i1	.	.	.	.	.	.	.	.	.
c118_g1	c118_g1_i2	.	.	.	.	.	.	.	.	.
c119_g1	c119_g1_i1	OTUD1_HUMAN^OTUD1_HUMAN^Q:1861-1229,H:271-481^94.79%ID^E:1e-140^RecName: Full=OTU domain-containing protein 1;^Eukaryota; Metazoa; Chordata; Craniata; Vertebrata; Euteleostomi; Mammalia; Eutheria; Euarchontoglires; Primates; Haplorrhini; Catarrhini; Hominidae; Homo	c119_g1_i1|m.120	1226-1861[-]	OTUD1_HUMAN^OTUD1_HUMAN^Q:1-211,H:271-481^94.79%ID^E:5e-147^RecName: Full=OTU domain-containing protein 1;^Eukaryota; Metazoa; Chordata; Craniata; Vertebrata; Euteleostomi; Mammalia; Eutheria; Euarchontoglires; Primates; Haplorrhini; Catarrhini; Hominidae; Homo	PF02338.14^OTU^OTU-like cysteine protease^46-162^E:3.7e-22	.	.	GO:0004843^molecular_function^ubiquitin-specific protease activity`GO:0070536^biological_process^protein K63-linked deubiquitination	.
c120_g1	c120_g1_i1	RABE2_BOVIN^RABE2_BOVIN^Q:1-1065,H:238-585^91.83%ID^E:1e-177^RecName: Full=Rab GTPase-binding effector protein 2;^Eukaryota; Metazoa; Chordata; Craniata; Vertebrata; Euteleostomi; Mammalia; Eutheria; Laurasiatheria; Cetartiodactyla; Ruminantia; Pecora; Bovidae; Bovinae; Bos	c120_g1_i1|m.122	1-1068[+]	RABE2_BOVIN^RABE2_BOVIN^Q:1-355,H:238-585^91.83%ID^E:0^RecName: Full=Rab GTPase-binding effector protein 2;^Eukaryota; Metazoa; Chordata; Craniata; Vertebrata; Euteleostomi; Mammalia; Eutheria; Laurasiatheria; Cetartiodactyla; Ruminantia; Pecora; Bovidae; Bovinae; Bos	PF03528.10^Rabaptin^Rabaptin^18-93^E:1.5e-06`PF09311.6^Rab5-bind^Rabaptin-like protein^108-299^E:2.4e-28	.	.	GO:0005769^cellular_component^early endosome`GO:0005634^cellular_component^nucleus`GO:0005096^molecular_function^GTPase activator activity`GO:0006897^biological_process^endocytosis`GO:0015031^biological_process^protein transport	GO:0005096^molecular_function^GTPase activator activity`GO:0008083^molecular_function^growth factor activity
c120_g1	c120_g1_i2	RABE2_BOVIN^RABE2_BOVIN^Q:1-1044,H:238-585^93.68%ID^E:0^RecName: Full=Rab GTPase-binding effector protein 2;^Eukaryota; Metazoa; Chordata; Craniata; Vertebrata; Euteleostomi; Mammalia; Eutheria; Laurasiatheria; Cetartiodactyla; Ruminantia; Pecora; Bovidae; Bovinae; Bos	c120_g1_i2|m.123	1-1047[+]	RABE2_BOVIN^RABE2_BOVIN^Q:1-348,H:238-585^93.68%ID^E:0^RecName: Full=Rab GTPase-binding effector protein 2;^Eukaryota; Metazoa; Chordata; Craniata; Vertebrata; Euteleostomi; Mammalia; Eutheria; Laurasiatheria; Cetartiodactyla; Ruminantia; Pecora; Bovidae; Bovinae; Bos	PF03528.10^Rabaptin^Rabaptin^18-107^E:6.7e-07`PF09311.6^Rab5-bind^Rabaptin-like protein^108-262^E:3.6e-28	.	.	GO:0005769^cellular_component^early endosome`GO:0005634^cellular_component^nucleus`GO:0005096^molecular_function^GTPase activator activity`GO:0006897^biological_process^endocytosis`GO:0015031^biological_process^protein transport	GO:0005096^molecular_function^GTPase activator activity`GO:0008083^molecular_function^growth factor activity
c121_g1	c121_g1_i1	.	.	.	.	.	.	.	.	.
c121_g1	c121_g1_i2	.	.	.	.	.	.	.	.	.
c122_g1	c122_g1_i1	CNTLN_HUMAN^CNTLN_HUMAN^Q:30-1754,H:77-651^89.22%ID^E:0^RecName: Full=Centlein;^Eukaryota; Metazoa; Chordata; Craniata; Vertebrata; Euteleostomi; Mammalia; Eutheria; Euarchontoglires; Primates; Haplorrhini; Catarrhini; Hominidae; Homo	c122_g1_i1|m.125	3-1754[+]	CNTLN_HUMAN^CNTLN_HUMAN^Q:9-584,H:76-651^89.06%ID^E:0^RecName: Full=Centlein;^Eukaryota; Metazoa; Chordata; Craniata; Vertebrata; Euteleostomi; Mammalia; Eutheria; Euarchontoglires; Primates; Haplorrhini; Catarrhini; Hominidae; Homo	.	.	NOG129417^Protein kinase domain	GO:0005814^cellular_component^centriole`GO:0005737^cellular_component^cytoplasm`GO:0070062^cellular_component^extracellular vesicular exosome`GO:0016020^cellular_component^membrane`GO:0000155^molecular_function^phosphorelay sensor kinase activity`GO:0030674^molecular_function^protein binding, bridging`GO:0019904^molecular_function^protein domain specific binding`GO:0019901^molecular_function^prot…	.
c122_g1	c122_g1_i2	CNTLN_MOUSE^CNTLN_MOUSE^Q:54-1577,H:85-644^73.04%ID^E:0^RecName: Full=Centlein;^Eukaryota; Metazoa; Chordata; Craniata; Vertebrata; Euteleostomi; Mammalia; Eutheria; Euarchontoglires; Glires; Rodentia; Sciurognathi; Muroidea; Muridae; Murinae; Mus; Mus	c122_g1_i2|m.126	3-1577[+]	CNTLN_MOUSE^CNTLN_MOUSE^Q:18-525,H:85-644^73.04%ID^E:0^RecName: Full=Centlein;^Eukaryota; Metazoa; Chordata; Craniata; Vertebrata; Euteleostomi; Mammalia; Eutheria; Euarchontoglires; Glires; Rodentia; Sciurognathi; Muroidea; Muridae; Murinae; Mus; Mus	.	.	NOG129417^Protein kinase domain	GO:0005814^cellular_component^centriole`GO:0070062^cellular_component^extracellular vesicular exosome`GO:0010457^biological_process^centriole-centriole cohesion`GO:0033365^biological_process^protein localization to organelle	.
c123_g1	c123_g1_i1	RM13_BOVIN^RM13_BOVIN^Q:79-612,H:1-178^96.07%ID^E:1e-124^RecName: Full=39S ribosomal protein L13, mitochondrial;^Eukaryota; Metazoa; Chordata; Craniata; Vertebrata; Euteleostomi; Mammalia; Eutheria; Laurasiatheria; Cetartiodactyla; Ruminantia; Pecora; Bovidae; Bovinae; Bos	c123_g1_i1|m.127	1-615[+]	RM13_BOVIN^RM13_BOVIN^Q:27-204,H:1-178^96.07%ID^E:4e-126^RecName: Full=39S ribosomal protein L13, mitochondrial;^Eukaryota; Metazoa; Chordata; Craniata; Vertebrata; Euteleostomi; Mammalia; Eutheria; Laurasiatheria; Cetartiodactyla; Ruminantia; Pecora; Bovidae; Bovinae; Bos	PF00572.13^Ribosomal_L13^Ribosomal protein L13^44-162^E:3e-39	.	COG0102^This protein is one of the early assembly proteins of the 50S ribosomal subunit, although it is not seen to bind rRNA by itself. It is important during the early stages of 50S assembly (By similarity)	GO:0005761^cellular_component^mitochondrial ribosome`GO:0044822^molecular_function^poly(A) RNA binding`GO:0003735^molecular_function^structural constituent of ribosome`GO:0006412^biological_process^translation	GO:0003735^molecular_function^structural constituent of ribosome`GO:0006412^biological_process^translation`GO:0005840^cellular_component^ribosome
c124_g1	c124_g1_i1	.	.	.	.	.	.	.	.	.
c125_g1	c125_g1_i1	CCD78_MOUSE^CCD78_MOUSE^Q:25-183,H:361-421^63.93%ID^E:2e-13^RecName: Full=Coiled-coil domain-containing protein 78;^Eukaryota; Metazoa; Chordata; Craniata; Vertebrata; Euteleostomi; Mammalia; Eutheria; Euarchontoglires; Glires; Rodentia; Sciurognathi; Muroidea; Muridae; Murinae; Mus; Mus	.	.	.	.	.	.	GO:0005814^cellular_component^centriole`GO:0005737^cellular_component^cytoplasm`GO:0098536^cellular_component^deuterosome`GO:0048471^cellular_component^perinuclear region of cytoplasm`GO:0042383^cellular_component^sarcolemma`GO:0016529^cellular_component^sarcoplasmic reticulum`GO:0030030^biological_process^cell projection organization`GO:0098535^biological_process^de novo centriole assembly`GO:00…	.
c125_g1	c125_g1_i2	CCD78_MOUSE^CCD78_MOUSE^Q:25-207,H:361-421^77.05%ID^E:2e-22^RecName: Full=Coiled-coil domain-containing protein 78;^Eukaryota; Metazoa; Chordata; Craniata; Vertebrata; Euteleostomi; Mammalia; Eutheria; Euarchontoglires; Glires; Rodentia; Sciurognathi; Muroidea; Muridae; Murinae; Mus; Mus	.	.	.	.	.	.	GO:0005814^cellular_component^centriole`GO:0005737^cellular_component^cytoplasm`GO:0098536^cellular_component^deuterosome`GO:0048471^cellular_component^perinuclear region of cytoplasm`GO:0042383^cellular_component^sarcolemma`GO:0016529^cellular_component^sarcoplasmic reticulum`GO:0030030^biological_process^cell projection organization`GO:0098535^biological_process^de novo centriole assembly`GO:00…	.
c126_g1	c126_g1_i1	ARF3_TAKRU^ARF3_TAKRU^Q:2-70,H:159-181^100%ID^E:5e-06^RecName: Full=ADP-ribosylation factor 3;^Eukaryota; Metazoa; Chordata; Craniata; Vertebrata; Euteleostomi; Actinopterygii; Neopterygii; Teleostei; Neoteleostei; Acanthomorphata; Eupercaria; Tetraodontiformes; Tetradontoidea; Tetraodontidae; Takifugu	c126_g1_i1|m.132	488-826[-]	.	.	.	.	.	.
c126_g1	c126_g1_i1	ARF3_TAKRU^ARF3_TAKRU^Q:2-70,H:159-181^100%ID^E:5e-06^RecName: Full=ADP-ribosylation factor 3;^Eukaryota; Metazoa; Chordata; Craniata; Vertebrata; Euteleostomi; Actinopterygii; Neopterygii; Teleostei; Neoteleostei; Acanthomorphata; Eupercaria; Tetraodontiformes; Tetradontoidea; Tetraodontidae; Takifugu	c126_g1_i1|m.128	1291-1710[-]	.	.	sigP:1^16^0.488^YES	.	.	.
c127_g1	c127_g1_i1	LORF2_HUMAN^LORF2_HUMAN^Q:254-598,H:991-1112^40.98%ID^E:1e-17^RecName: Full=LINE-1 retrotransposable element ORF2 protein;^Eukaryota; Metazoa; Chordata; Craniata; Vertebrata; Euteleostomi; Mammalia; Eutheria; Euarchontoglires; Primates; Haplorrhini; Catarrhini; Hominidae; Homo`LORF2_HUMAN^LORF2_HUMAN^Q:598-666,H:1113-1135^43.48%ID^E:1e-17^RecName: Full=LINE-1 retrotransposable element ORF2 protei…	.	.	.	.	.	.	GO:0046872^molecular_function^metal ion binding`GO:0003964^molecular_function^RNA-directed DNA polymerase activity`GO:0009036^molecular_function^Type II site-specific deoxyribonuclease activity`GO:0000737^biological_process^DNA catabolic process, endonucleolytic`GO:0006310^biological_process^DNA recombination`GO:0090305^biological_process^nucleic acid phosphodiester bond hydrolysis`GO:0032199^bio…	.
c127_g1	c127_g1_i2	LORF2_HUMAN^LORF2_HUMAN^Q:2-217,H:1039-1112^52.7%ID^E:8e-09^RecName: Full=LINE-1 retrotransposable element ORF2 protein;^Eukaryota; Metazoa; Chordata; Craniata; Vertebrata; Euteleostomi; Mammalia; Eutheria; Euarchontoglires; Primates; Haplorrhini; Catarrhini; Hominidae; Homo`LORF2_HUMAN^LORF2_HUMAN^Q:217-285,H:1113-1135^43.48%ID^E:8e-09^RecName: Full=LINE-1 retrotransposable element ORF2 protein;…	.	.	.	.	.	.	GO:0046872^molecular_function^metal ion binding`GO:0003964^molecular_function^RNA-directed DNA polymerase activity`GO:0009036^molecular_function^Type II site-specific deoxyribonuclease activity`GO:0000737^biological_process^DNA catabolic process, endonucleolytic`GO:0006310^biological_process^DNA recombination`GO:0090305^biological_process^nucleic acid phosphodiester bond hydrolysis`GO:0032199^bio…	.
c128_g1	c128_g1_i1	ATPA_PIG^ATPA_PIG^Q:116-1711,H:22-553^98.31%ID^E:0^RecName: Full=ATP synthase subunit alpha, mitochondrial;^Eukaryota; Metazoa; Chordata; Craniata; Vertebrata; Euteleostomi; Mammalia; Eutheria; Laurasiatheria; Cetartiodactyla; Suina; Suidae; Sus	c128_g1_i1|m.133	53-1714[+]	ATPA_PIG^ATPA_PIG^Q:1-553,H:1-553^98.37%ID^E:0^RecName: Full=ATP synthase subunit alpha, mitochondrial;^Eukaryota; Metazoa; Chordata; Craniata; Vertebrata; Euteleostomi; Mammalia; Eutheria; Laurasiatheria; Cetartiodactyla; Suina; Suidae; Sus	PF02874.18^ATP-synt_ab_N^ATP synthase alpha/beta family, beta-barrel domain^69-135^E:3.7e-17`PF00006.20^ATP-synt_ab^ATP synthase alpha/beta family, nucleotide-binding domain^191-415^E:2.9e-72`PF00306.22^ATP-synt_ab_C^ATP synthase alpha/beta chain, C terminal domain^427-526^E:7.1e-27	.	COG0056^Produces ATP from ADP in the presence of a proton gradient across the membrane. The alpha chain is a regulatory subunit (By similarity)	GO:0005743^cellular_component^mitochondrial inner membrane`GO:0005886^cellular_component^plasma membrane`GO:0045261^cellular_component^proton-transporting ATP synthase complex, catalytic core F(1)`GO:0005524^molecular_function^ATP binding`GO:0046933^molecular_function^proton-transporting ATP synthase activity, rotational mechanism`GO:0046961^molecular_function^proton-transporting ATPase activity,…	GO:0015992^biological_process^proton transport`GO:0046034^biological_process^ATP metabolic process`GO:0005524^molecular_function^ATP binding`GO:0016820^molecular_function^hydrolase activity, acting on acid anhydrides, catalyzing transmembrane movement of substances`GO:0015991^biological_process^ATP hydrolysis coupled proton transport`GO:0033178^cellular_component^proton-transporting two-sector AT…
c129_g1	c129_g1_i1	SIAE_HUMAN^SIAE_HUMAN^Q:1936-938,H:189-523^78.51%ID^E:0^RecName: Full=Sialate O-acetylesterase;^Eukaryota; Metazoa; Chordata; Craniata; Vertebrata; Euteleostomi; Mammalia; Eutheria; Euarchontoglires; Primates; Haplorrhini; Catarrhini; Hominidae; Homo	c129_g1_i1|m.136	935-1936[-]	SIAE_HUMAN^SIAE_HUMAN^Q:1-333,H:189-523^78.51%ID^E:0^RecName: Full=Sialate O-acetylesterase;^Eukaryota; Metazoa; Chordata; Craniata; Vertebrata; Euteleostomi; Mammalia; Eutheria; Euarchontoglires; Primates; Haplorrhini; Catarrhini; Hominidae; Homo	PF03629.13^DUF303^Domain of unknown function (DUF303)^4-206^E:5.2e-47	.	.	GO:0005615^cellular_component^extracellular space`GO:0070062^cellular_component^extracellular vesicular exosome`GO:0005764^cellular_component^lysosome`GO:0001681^molecular_function^sialate O-acetylesterase activity`GO:0005975^biological_process^carbohydrate metabolic process`GO:0002682^biological_process^regulation of immune system process	.
c129_g1	c129_g1_i2	SIAE_RAT^SIAE_RAT^Q:2113-968,H:189-540^55.72%ID^E:2e-141^RecName: Full=Sialate O-acetylesterase;^Eukaryota; Metazoa; Chordata; Craniata; Vertebrata; Euteleostomi; Mammalia; Eutheria; Euarchontoglires; Glires; Rodentia; Sciurognathi; Muroidea; Muridae; Murinae; Rattus	c129_g1_i2|m.137	1577-2113[-]	SIAE_HUMAN^SIAE_HUMAN^Q:1-149,H:189-337^75.84%ID^E:8e-79^RecName: Full=Sialate O-acetylesterase;^Eukaryota; Metazoa; Chordata; Craniata; Vertebrata; Euteleostomi; Mammalia; Eutheria; Euarchontoglires; Primates; Haplorrhini; Catarrhini; Hominidae; Homo	PF03629.13^DUF303^Domain of unknown function (DUF303)^4-138^E:1.8e-35	.	.	GO:0005615^cellular_component^extracellular space`GO:0070062^cellular_component^extracellular vesicular exosome`GO:0005764^cellular_component^lysosome`GO:0001681^molecular_function^sialate O-acetylesterase activity`GO:0005975^biological_process^carbohydrate metabolic process`GO:0002682^biological_process^regulation of immune system process	.
c129_g1	c129_g1_i2	SIAE_RAT^SIAE_RAT^Q:2113-968,H:189-540^55.72%ID^E:2e-141^RecName: Full=Sialate O-acetylesterase;^Eukaryota; Metazoa; Chordata; Craniata; Vertebrata; Euteleostomi; Mammalia; Eutheria; Euarchontoglires; Glires; Rodentia; Sciurognathi; Muroidea; Muridae; Murinae; Rattus	c129_g1_i2|m.138	935-1438[-]	SIAE_HUMAN^SIAE_HUMAN^Q:1-167,H:355-523^76.92%ID^E:7e-89^RecName: Full=Sialate O-acetylesterase;^Eukaryota; Metazoa; Chordata; Craniata; Vertebrata; Euteleostomi; Mammalia; Eutheria; Euarchontoglires; Primates; Haplorrhini; Catarrhini; Hominidae; Homo	PF03629.13^DUF303^Domain of unknown function (DUF303)^1-40^E:0.007	.	.	GO:0005615^cellular_component^extracellular space`GO:0070062^cellular_component^extracellular vesicular exosome`GO:0005764^cellular_component^lysosome`GO:0001681^molecular_function^sialate O-acetylesterase activity`GO:0005975^biological_process^carbohydrate metabolic process`GO:0002682^biological_process^regulation of immune system process	.
c130_g1	c130_g1_i1	.	.	.	.	.	.	.	.	.
c130_g1	c130_g1_i2	STT3B_HUMAN^STT3B_HUMAN^Q:3537-1282,H:60-811^99.34%ID^E:0^RecName: Full=Dolichyl-diphosphooligosaccharide--protein glycosyltransferase subunit STT3B;^Eukaryota; Metazoa; Chordata; Craniata; Vertebrata; Euteleostomi; Mammalia; Eutheria; Euarchontoglires; Primates; Haplorrhini; Catarrhini; Hominidae; Homo	c130_g1_i2|m.140	1234-3537[-]	STT3B_HUMAN^STT3B_HUMAN^Q:1-767,H:60-826^99.35%ID^E:0^RecName: Full=Dolichyl-diphosphooligosaccharide--protein glycosyltransferase subunit STT3B;^Eukaryota; Metazoa; Chordata; Craniata; Vertebrata; Euteleostomi; Mammalia; Eutheria; Euarchontoglires; Primates; Haplorrhini; Catarrhini; Hominidae; Homo	PF02516.9^STT3^Oligosaccharyl transferase STT3 subunit^13-504^E:9.4e-132	.	COG1287^Oligosaccharyl transferase, STT3 subunit	GO:0016021^cellular_component^integral component of membrane`GO:0016020^cellular_component^membrane`GO:0008250^cellular_component^oligosaccharyltransferase complex`GO:0004579^molecular_function^dolichyl-diphosphooligosaccharide-protein glycotransferase activity`GO:0043686^biological_process^co-translational protein modification`GO:0030433^biological_process^ER-associated ubiquitin-dependent prote…	GO:0004576^molecular_function^oligosaccharyl transferase activity`GO:0006486^biological_process^protein glycosylation`GO:0016020^cellular_component^membrane
c131_g1	c131_g1_i1	.	.	.	.	.	.	.	.	.
c132_g1	c132_g1_i1	PYGL_BOVIN^PYGL_BOVIN^Q:4062-1510,H:1-851^96.24%ID^E:0^RecName: Full=Glycogen phosphorylase, liver form;^Eukaryota; Metazoa; Chordata; Craniata; Vertebrata; Euteleostomi; Mammalia; Eutheria; Laurasiatheria; Cetartiodactyla; Ruminantia; Pecora; Bovidae; Bovinae; Bos	c132_g1_i1|m.141	1498-4107[-]	PYGL_BOVIN^PYGL_BOVIN^Q:16-866,H:1-851^96.24%ID^E:0^RecName: Full=Glycogen phosphorylase, liver form;^Eukaryota; Metazoa; Chordata; Craniata; Vertebrata; Euteleostomi; Mammalia; Eutheria; Laurasiatheria; Cetartiodactyla; Ruminantia; Pecora; Bovidae; Bovinae; Bos	PF00343.15^Phosphorylase^Carbohydrate phosphorylase^127-845^E:0	.	COG0058^Phosphorylase is an important allosteric enzyme in carbohydrate metabolism. Enzymes from different sources differ in their regulatory mechanisms and in their natural substrates. However, all known phosphorylases share catalytic and structural properties (By similarity)	GO:0005737^cellular_component^cytoplasm`GO:0005886^cellular_component^plasma membrane`GO:0016208^molecular_function^AMP binding`GO:0005524^molecular_function^ATP binding`GO:0032052^molecular_function^bile acid binding`GO:0008144^molecular_function^drug binding`GO:0008184^molecular_function^glycogen phosphorylase activity`GO:0002060^molecular_function^purine nucleobase binding`GO:0030170^molecular…	GO:0008184^molecular_function^glycogen phosphorylase activity`GO:0005975^biological_process^carbohydrate metabolic process
c132_g1	c132_g1_i2	PYGL_BOVIN^PYGL_BOVIN^Q:3004-452,H:1-851^96.24%ID^E:0^RecName: Full=Glycogen phosphorylase, liver form;^Eukaryota; Metazoa; Chordata; Craniata; Vertebrata; Euteleostomi; Mammalia; Eutheria; Laurasiatheria; Cetartiodactyla; Ruminantia; Pecora; Bovidae; Bovinae; Bos	c132_g1_i2|m.144	449-3049[-]	PYGL_BOVIN^PYGL_BOVIN^Q:16-866,H:1-851^96.24%ID^E:0^RecName: Full=Glycogen phosphorylase, liver form;^Eukaryota; Metazoa; Chordata; Craniata; Vertebrata; Euteleostomi; Mammalia; Eutheria; Laurasiatheria; Cetartiodactyla; Ruminantia; Pecora; Bovidae; Bovinae; Bos	PF00343.15^Phosphorylase^Carbohydrate phosphorylase^127-845^E:0	.	COG0058^Phosphorylase is an important allosteric enzyme in carbohydrate metabolism. Enzymes from different sources differ in their regulatory mechanisms and in their natural substrates. However, all known phosphorylases share catalytic and structural properties (By similarity)	GO:0005737^cellular_component^cytoplasm`GO:0005886^cellular_component^plasma membrane`GO:0016208^molecular_function^AMP binding`GO:0005524^molecular_function^ATP binding`GO:0032052^molecular_function^bile acid binding`GO:0008144^molecular_function^drug binding`GO:0008184^molecular_function^glycogen phosphorylase activity`GO:0002060^molecular_function^purine nucleobase binding`GO:0030170^molecular…	GO:0008184^molecular_function^glycogen phosphorylase activity`GO:0005975^biological_process^carbohydrate metabolic process
c133_g1	c133_g1_i1	BODG_MOUSE^BODG_MOUSE^Q:1525-365,H:1-387^89.92%ID^E:0^RecName: Full=Gamma-butyrobetaine dioxygenase;^Eukaryota; Metazoa; Chordata; Craniata; Vertebrata; Euteleostomi; Mammalia; Eutheria; Euarchontoglires; Glires; Rodentia; Sciurognathi; Muroidea; Muridae; Murinae; Mus; Mus	c133_g1_i1|m.147	362-1525[-]	BODG_MOUSE^BODG_MOUSE^Q:1-387,H:1-387^89.92%ID^E:0^RecName: Full=Gamma-butyrobetaine dioxygenase;^Eukaryota; Metazoa; Chordata; Craniata; Vertebrata; Euteleostomi; Mammalia; Eutheria; Euarchontoglires; Glires; Rodentia; Sciurognathi; Muroidea; Muridae; Murinae; Mus; Mus	PF06155.7^DUF971^Protein of unknown function (DUF971)^15-62^E:6.1e-05`PF02668.11^TauD^Taurine catabolism dioxygenase TauD, TfdA family^128-366^E:2.7e-45	.	COG2175^dioxygenase	GO:0070062^cellular_component^extracellular vesicular exosome`GO:0005739^cellular_component^mitochondrion`GO:0008336^molecular_function^gamma-butyrobetaine dioxygenase activity`GO:0005506^molecular_function^iron ion binding`GO:0008270^molecular_function^zinc ion binding`GO:0045329^biological_process^carnitine biosynthetic process	GO:0016491^molecular_function^oxidoreductase activity`GO:0055114^biological_process^oxidation-reduction process
c134_g1	c134_g1_i1	.	.	.	.	.	.	.	.	.
c135_g1	c135_g1_i1	LZTS3_HUMAN^LZTS3_HUMAN^Q:2027-1935,H:643-673^100%ID^E:9e-10^RecName: Full=Leucine zipper putative tumor suppressor 3;^Eukaryota; Metazoa; Chordata; Craniata; Vertebrata; Euteleostomi; Mammalia; Eutheria; Euarchontoglires; Primates; Haplorrhini; Catarrhini; Hominidae; Homo	.	.	.	.	.	NOG137465^	GO:0030054^cellular_component^cell junction`GO:0005737^cellular_component^cytoplasm`GO:0014069^cellular_component^postsynaptic density`GO:0045211^cellular_component^postsynaptic membrane	.
c136_g1	c136_g1_i1	SBP2L_HUMAN^SBP2L_HUMAN^Q:155-3427,H:7-1097^94.96%ID^E:0^RecName: Full=Selenocysteine insertion sequence-binding protein 2-like;^Eukaryota; Metazoa; Chordata; Craniata; Vertebrata; Euteleostomi; Mammalia; Eutheria; Euarchontoglires; Primates; Haplorrhini; Catarrhini; Hominidae; Homo	c136_g1_i1|m.149	137-3442[+]	SBP2L_HUMAN^SBP2L_HUMAN^Q:1-1097,H:1-1097^94.9%ID^E:0^RecName: Full=Selenocysteine insertion sequence-binding protein 2-like;^Eukaryota; Metazoa; Chordata; Craniata; Vertebrata; Euteleostomi; Mammalia; Eutheria; Euarchontoglires; Primates; Haplorrhini; Catarrhini; Hominidae; Homo	PF01248.21^Ribosomal_L7Ae^Ribosomal protein L7Ae/L30e/S12e/Gadd45 family^703-802^E:2.6e-21	.	NOG71832^Biotin- acetyl-CoA-carboxylase ligase	GO:0044822^molecular_function^poly(A) RNA binding	.
c137_g1	c137_g1_i1	.	c137_g1_i1|m.151	1471-1935[-]	.	.	.	.	.	.
c138_g1	c138_g1_i1	HPS3_HUMAN^HPS3_HUMAN^Q:1-2205,H:270-1004^93.2%ID^E:0^RecName: Full=Hermansky-Pudlak syndrome 3 protein;^Eukaryota; Metazoa; Chordata; Craniata; Vertebrata; Euteleostomi; Mammalia; Eutheria; Euarchontoglires; Primates; Haplorrhini; Catarrhini; Hominidae; Homo	c138_g1_i1|m.154	1-2208[+]	HPS3_HUMAN^HPS3_HUMAN^Q:1-735,H:270-1004^93.2%ID^E:0^RecName: Full=Hermansky-Pudlak syndrome 3 protein;^Eukaryota; Metazoa; Chordata; Craniata; Vertebrata; Euteleostomi; Mammalia; Eutheria; Euarchontoglires; Primates; Haplorrhini; Catarrhini; Hominidae; Homo	PF14762.1^HPS3_Mid^Hermansky-Pudlak syndrome 3, middle region^2-373^E:1.3e-161`PF14763.1^HPS3_C^Hermansky-Pudlak syndrome 3, C-terminal^382-735^E:7.3e-204	.	.	GO:0031084^cellular_component^BLOC-2 complex`GO:0006996^biological_process^organelle organization`GO:0043473^biological_process^pigmentation	.
c138_g1	c138_g1_i2	HPS3_HUMAN^HPS3_HUMAN^Q:251-1000,H:755-1004^90%ID^E:5e-155^RecName: Full=Hermansky-Pudlak syndrome 3 protein;^Eukaryota; Metazoa; Chordata; Craniata; Vertebrata; Euteleostomi; Mammalia; Eutheria; Euarchontoglires; Primates; Haplorrhini; Catarrhini; Hominidae; Homo	c138_g1_i2|m.155	254-1003[+]	HPS3_HUMAN^HPS3_HUMAN^Q:1-249,H:756-1004^90.36%ID^E:2e-157^RecName: Full=Hermansky-Pudlak syndrome 3 protein;^Eukaryota; Metazoa; Chordata; Craniata; Vertebrata; Euteleostomi; Mammalia; Eutheria; Euarchontoglires; Primates; Haplorrhini; Catarrhini; Hominidae; Homo	PF14763.1^HPS3_C^Hermansky-Pudlak syndrome 3, C-terminal^7-249^E:1.4e-138	.	.	GO:0031084^cellular_component^BLOC-2 complex`GO:0006996^biological_process^organelle organization`GO:0043473^biological_process^pigmentation	.
c139_g1	c139_g1_i1	.	.	.	.	.	.	.	.	.
c139_g1	c139_g1_i2	PE2R4_PANTR^PE2R4_PANTR^Q:2326-860,H:1-490^88.03%ID^E:0^RecName: Full=Prostaglandin E2 receptor EP4 subtype;^Eukaryota; Metazoa; Chordata; Craniata; Vertebrata; Euteleostomi; Mammalia; Eutheria; Euarchontoglires; Primates; Haplorrhini; Catarrhini; Hominidae; Pan	c139_g1_i2|m.157	857-2326[-]	PE2R4_BOVIN^PE2R4_BOVIN^Q:1-489,H:1-492^92.07%ID^E:0^RecName: Full=Prostaglandin E2 receptor EP4 subtype;^Eukaryota; Metazoa; Chordata; Craniata; Vertebrata; Euteleostomi; Mammalia; Eutheria; Laurasiatheria; Cetartiodactyla; Ruminantia; Pecora; Bovidae; Bovinae; Bos	PF10328.4^7TM_GPCR_Srx^Serpentine type 7TM GPCR chemoreceptor Srx^26-241^E:1.1e-07`PF00001.16^7tm_1^7 transmembrane receptor (rhodopsin family)^33-333^E:2.9e-44	.	.	GO:0016021^cellular_component^integral component of membrane`GO:0005886^cellular_component^plasma membrane`GO:0004957^molecular_function^prostaglandin E receptor activity`GO:0007188^biological_process^adenylate cyclase-modulating G-protein coupled receptor signaling pathway`GO:2000420^biological_process^negative regulation of eosinophil extravasation`GO:0050728^biological_process^negative regulat…	GO:0004930^molecular_function^G-protein coupled receptor activity`GO:0007186^biological_process^G-protein coupled receptor signaling pathway`GO:0016021^cellular_component^integral component of membrane
c140_g1	c140_g1_i1	AT2A3_HUMAN^AT2A3_HUMAN^Q:1665-22,H:447-994^93.98%ID^E:0^RecName: Full=Sarcoplasmic/endoplasmic reticulum calcium ATPase 3;^Eukaryota; Metazoa; Chordata; Craniata; Vertebrata; Euteleostomi; Mammalia; Eutheria; Euarchontoglires; Primates; Haplorrhini; Catarrhini; Hominidae; Homo	c140_g1_i1|m.159	1-1665[-]	AT2A3_HUMAN^AT2A3_HUMAN^Q:1-548,H:447-994^93.98%ID^E:0^RecName: Full=Sarcoplasmic/endoplasmic reticulum calcium ATPase 3;^Eukaryota; Metazoa; Chordata; Craniata; Vertebrata; Euteleostomi; Mammalia; Eutheria; Euarchontoglires; Primates; Haplorrhini; Catarrhini; Hominidae; Homo	PF13246.1^Hydrolase_like2^Putative hydrolase of sodium-potassium ATPase alpha subunit^4-82^E:7.4e-12`PF12710.2^HAD^haloacid dehalogenase-like hydrolase^135-266^E:6e-13`PF00702.21^Hydrolase^haloacid dehalogenase-like hydrolase^138-268^E:7.8e-27`PF08282.7^Hydrolase_3^haloacid dehalogenase-like hydrolase^241-298^E:1.3e-06`PF00689.16^Cation_ATPase_C^Cation transporting ATPase, C-terminus^338-541^E:7.…	.	COG0474^P-type atpase	GO:0005783^cellular_component^endoplasmic reticulum`GO:0005789^cellular_component^endoplasmic reticulum membrane`GO:0016021^cellular_component^integral component of membrane`GO:0031965^cellular_component^nuclear membrane`GO:0031095^cellular_component^platelet dense tubular network membrane`GO:0016529^cellular_component^sarcoplasmic reticulum`GO:0033017^cellular_component^sarcoplasmic reticulum me…	.
c140_g1	c140_g1_i2	AT2A3_HUMAN^AT2A3_HUMAN^Q:1749-112,H:447-992^94.14%ID^E:0^RecName: Full=Sarcoplasmic/endoplasmic reticulum calcium ATPase 3;^Eukaryota; Metazoa; Chordata; Craniata; Vertebrata; Euteleostomi; Mammalia; Eutheria; Euarchontoglires; Primates; Haplorrhini; Catarrhini; Hominidae; Homo	c140_g1_i2|m.163	88-1749[-]	AT2A3_HUMAN^AT2A3_HUMAN^Q:1-546,H:447-992^94.14%ID^E:0^RecName: Full=Sarcoplasmic/endoplasmic reticulum calcium ATPase 3;^Eukaryota; Metazoa; Chordata; Craniata; Vertebrata; Euteleostomi; Mammalia; Eutheria; Euarchontoglires; Primates; Haplorrhini; Catarrhini; Hominidae; Homo	PF13246.1^Hydrolase_like2^Putative hydrolase of sodium-potassium ATPase alpha subunit^4-82^E:7.3e-12`PF12710.2^HAD^haloacid dehalogenase-like hydrolase^135-266^E:6e-13`PF00702.21^Hydrolase^haloacid dehalogenase-like hydrolase^138-268^E:7.7e-27`PF08282.7^Hydrolase_3^haloacid dehalogenase-like hydrolase^241-298^E:1.3e-06`PF00689.16^Cation_ATPase_C^Cation transporting ATPase, C-terminus^338-541^E:7.…	.	COG0474^P-type atpase	GO:0005783^cellular_component^endoplasmic reticulum`GO:0005789^cellular_component^endoplasmic reticulum membrane`GO:0016021^cellular_component^integral component of membrane`GO:0031965^cellular_component^nuclear membrane`GO:0031095^cellular_component^platelet dense tubular network membrane`GO:0016529^cellular_component^sarcoplasmic reticulum`GO:0033017^cellular_component^sarcoplasmic reticulum me…	.
c141_g1	c141_g1_i1	.	.	.	.	.	.	.	.	.
c142_g1	c142_g1_i1	HNRL1_HUMAN^HNRL1_HUMAN^Q:3771-1879,H:1-630^97.78%ID^E:0^RecName: Full=Heterogeneous nuclear ribonucleoprotein U-like protein 1;^Eukaryota; Metazoa; Chordata; Craniata; Vertebrata; Euteleostomi; Mammalia; Eutheria; Euarchontoglires; Primates; Haplorrhini; Catarrhini; Hominidae; Homo`HNRL1_HUMAN^HNRL1_HUMAN^Q:1626-1453,H:716-772^87.93%ID^E:7e-07^RecName: Full=Heterogeneous nuclear ribonucleoprotei…	c142_g1_i1|m.169	1014-1985[-]	.	.	.	.	.	.
c142_g1	c142_g1_i1	HNRL1_HUMAN^HNRL1_HUMAN^Q:3771-1879,H:1-630^97.78%ID^E:0^RecName: Full=Heterogeneous nuclear ribonucleoprotein U-like protein 1;^Eukaryota; Metazoa; Chordata; Craniata; Vertebrata; Euteleostomi; Mammalia; Eutheria; Euarchontoglires; Primates; Haplorrhini; Catarrhini; Hominidae; Homo`HNRL1_HUMAN^HNRL1_HUMAN^Q:1626-1453,H:716-772^87.93%ID^E:7e-07^RecName: Full=Heterogeneous nuclear ribonucleoprotei…	c142_g1_i1|m.167	1198-3897[-]	HNRL1_HUMAN^HNRL1_HUMAN^Q:43-899,H:1-856^97.2%ID^E:0^RecName: Full=Heterogeneous nuclear ribonucleoprotein U-like protein 1;^Eukaryota; Metazoa; Chordata; Craniata; Vertebrata; Euteleostomi; Mammalia; Eutheria; Euarchontoglires; Primates; Haplorrhini; Catarrhini; Hominidae; Homo	PF02037.22^SAP^SAP domain^47-79^E:6.5e-10`PF00622.23^SPRY^SPRY domain^298-429^E:1e-25`PF13671.1^AAA_33^AAA domain^467-611^E:2e-23	.	.	GO:0005654^cellular_component^nucleoplasm`GO:0005634^cellular_component^nucleus`GO:0030529^cellular_component^ribonucleoprotein complex`GO:0019899^molecular_function^enzyme binding`GO:0044822^molecular_function^poly(A) RNA binding`GO:0003723^molecular_function^RNA binding`GO:0010467^biological_process^gene expression`GO:0000398^biological_process^mRNA splicing, via spliceosome`GO:0006355^biologic…	GO:0005515^molecular_function^protein binding
c142_g1	c142_g1_i1	HNRL1_HUMAN^HNRL1_HUMAN^Q:3771-1879,H:1-630^97.78%ID^E:0^RecName: Full=Heterogeneous nuclear ribonucleoprotein U-like protein 1;^Eukaryota; Metazoa; Chordata; Craniata; Vertebrata; Euteleostomi; Mammalia; Eutheria; Euarchontoglires; Primates; Haplorrhini; Catarrhini; Hominidae; Homo`HNRL1_HUMAN^HNRL1_HUMAN^Q:1626-1453,H:716-772^87.93%ID^E:7e-07^RecName: Full=Heterogeneous nuclear ribonucleoprotei…	c142_g1_i1|m.168	838-2094[+]	.	.	.	.	.	.
c143_g1	c143_g1_i1	SNTB2_HUMAN^SNTB2_HUMAN^Q:2609-1329,H:114-540^98.83%ID^E:0^RecName: Full=Beta-2-syntrophin;^Eukaryota; Metazoa; Chordata; Craniata; Vertebrata; Euteleostomi; Mammalia; Eutheria; Euarchontoglires; Primates; Haplorrhini; Catarrhini; Hominidae; Homo	c143_g1_i1|m.173	2-670[+]	COMD7_BOVIN^COMD7_BOVIN^Q:23-222,H:1-200^94.5%ID^E:2e-139^RecName: Full=COMM domain-containing protein 7;^Eukaryota; Metazoa; Chordata; Craniata; Vertebrata; Euteleostomi; Mammalia; Eutheria; Laurasiatheria; Cetartiodactyla; Ruminantia; Pecora; Bovidae; Bovinae; Bos	PF07258.9^HCaRG^HCaRG protein^42-220^E:2.1e-36	.	NOG47192^	GO:0070062^cellular_component^extracellular vesicular exosome`GO:0032088^biological_process^negative regulation of NF-kappaB transcription factor activity`GO:0045892^biological_process^negative regulation of transcription, DNA-templated`GO:0033209^biological_process^tumor necrosis factor-mediated signaling pathway	.
c143_g1	c143_g1_i1	SNTB2_HUMAN^SNTB2_HUMAN^Q:2609-1329,H:114-540^98.83%ID^E:0^RecName: Full=Beta-2-syntrophin;^Eukaryota; Metazoa; Chordata; Craniata; Vertebrata; Euteleostomi; Mammalia; Eutheria; Euarchontoglires; Primates; Haplorrhini; Catarrhini; Hominidae; Homo	c143_g1_i1|m.171	1326-2609[-]	SNTB2_HUMAN^SNTB2_HUMAN^Q:1-427,H:114-540^98.83%ID^E:0^RecName: Full=Beta-2-syntrophin;^Eukaryota; Metazoa; Chordata; Craniata; Vertebrata; Euteleostomi; Mammalia; Eutheria; Euarchontoglires; Primates; Haplorrhini; Catarrhini; Hominidae; Homo	PF00595.19^PDZ^PDZ domain (Also known as DHR or GLGF)^3-81^E:2.1e-19	.	.	GO:0005737^cellular_component^cytoplasm`GO:0016010^cellular_component^dystrophin-associated glycoprotein complex`GO:0070062^cellular_component^extracellular vesicular exosome`GO:0005925^cellular_component^focal adhesion`GO:0016020^cellular_component^membrane`GO:0005874^cellular_component^microtubule`GO:0043234^cellular_component^protein complex`GO:0045202^cellular_component^synapse`GO:0030658^cel…	GO:0005515^molecular_function^protein binding
c143_g1	c143_g1_i2	COMD7_BOVIN^COMD7_BOVIN^Q:68-667,H:1-200^94.5%ID^E:9e-133^RecName: Full=COMM domain-containing protein 7;^Eukaryota; Metazoa; Chordata; Craniata; Vertebrata; Euteleostomi; Mammalia; Eutheria; Laurasiatheria; Cetartiodactyla; Ruminantia; Pecora; Bovidae; Bovinae; Bos	c143_g1_i2|m.174	2-670[+]	COMD7_BOVIN^COMD7_BOVIN^Q:23-222,H:1-200^94.5%ID^E:2e-139^RecName: Full=COMM domain-containing protein 7;^Eukaryota; Metazoa; Chordata; Craniata; Vertebrata; Euteleostomi; Mammalia; Eutheria; Laurasiatheria; Cetartiodactyla; Ruminantia; Pecora; Bovidae; Bovinae; Bos	PF07258.9^HCaRG^HCaRG protein^42-220^E:2.1e-36	.	NOG47192^	GO:0070062^cellular_component^extracellular vesicular exosome`GO:0032088^biological_process^negative regulation of NF-kappaB transcription factor activity`GO:0045892^biological_process^negative regulation of transcription, DNA-templated`GO:0033209^biological_process^tumor necrosis factor-mediated signaling pathway	.
c143_g1	c143_g1_i2	COMD7_BOVIN^COMD7_BOVIN^Q:68-667,H:1-200^94.5%ID^E:9e-133^RecName: Full=COMM domain-containing protein 7;^Eukaryota; Metazoa; Chordata; Craniata; Vertebrata; Euteleostomi; Mammalia; Eutheria; Laurasiatheria; Cetartiodactyla; Ruminantia; Pecora; Bovidae; Bovinae; Bos	c143_g1_i2|m.175	1567-2022[+]	.	.	.	.	.	.
c144_g1	c144_g1_i1	.	.	.	.	.	.	.	.	.
c145_g1	c145_g1_i1	TM216_BOVIN^TM216_BOVIN^Q:20-430,H:5-141^93.43%ID^E:2e-69^RecName: Full=Transmembrane protein 216;^Eukaryota; Metazoa; Chordata; Craniata; Vertebrata; Euteleostomi; Mammalia; Eutheria; Laurasiatheria; Cetartiodactyla; Ruminantia; Pecora; Bovidae; Bovinae; Bos	.	.	.	.	.	.	GO:0005929^cellular_component^cilium`GO:0005737^cellular_component^cytoplasm`GO:0005856^cellular_component^cytoskeleton`GO:0016021^cellular_component^integral component of membrane`GO:0036038^cellular_component^TCTN-B9D complex`GO:0042384^biological_process^cilium assembly`GO:0060271^biological_process^cilium morphogenesis	.
c146_g1	c146_g1_i1	.	c146_g1_i1|m.176	563-922[-]	.	.	.	.	.	.
c147_g1	c147_g1_i1	.	.	.	.	.	.	.	.	.
c147_g1	c147_g1_i2	.	.	.	.	.	.	.	.	.
c148_g1	c148_g1_i1	L10K_PONAB^L10K_PONAB^Q:741-397,H:1-67^53.04%ID^E:9e-13^RecName: Full=Leydig cell tumor 10 kDa protein homolog;^Eukaryota; Metazoa; Chordata; Craniata; Vertebrata; Euteleostomi; Mammalia; Eutheria; Euarchontoglires; Primates; Haplorrhini; Catarrhini; Hominidae; Pongo	c148_g1_i1|m.177	301-741[-]	L10K_PONAB^L10K_PONAB^Q:1-146,H:1-99^56.46%ID^E:2e-36^RecName: Full=Leydig cell tumor 10 kDa protein homolog;^Eukaryota; Metazoa; Chordata; Craniata; Vertebrata; Euteleostomi; Mammalia; Eutheria; Euarchontoglires; Primates; Haplorrhini; Catarrhini; Hominidae; Pongo	PF09495.5^DUF2462^Protein of unknown function (DUF2462)^1-61^E:1.5e-12`PF09495.5^DUF2462^Protein of unknown function (DUF2462)^99-135^E:0.0003	.	.	.	.
c148_g1	c148_g1_i2	L10K_PONAB^L10K_PONAB^Q:597-397,H:1-67^92.54%ID^E:1e-25^RecName: Full=Leydig cell tumor 10 kDa protein homolog;^Eukaryota; Metazoa; Chordata; Craniata; Vertebrata; Euteleostomi; Mammalia; Eutheria; Euarchontoglires; Primates; Haplorrhini; Catarrhini; Hominidae; Pongo	.	.	.	.	.	.	.	.
c149_g1	c149_g1_i1	LMBD1_MACFA^LMBD1_MACFA^Q:862-578,H:10-104^94.74%ID^E:5e-24^RecName: Full=Probable lysosomal cobalamin transporter;^Eukaryota; Metazoa; Chordata; Craniata; Vertebrata; Euteleostomi; Mammalia; Eutheria; Euarchontoglires; Primates; Haplorrhini; Catarrhini; Cercopithecidae; Cercopithecinae; Macaca	c149_g1_i1|m.178	503-892[-]	LMBD1_HUMAN^LMBD1_HUMAN^Q:3-105,H:2-104^93.2%ID^E:1e-59^RecName: Full=Probable lysosomal cobalamin transporter;^Eukaryota; Metazoa; Chordata; Craniata; Vertebrata; Euteleostomi; Mammalia; Eutheria; Euarchontoglires; Primates; Haplorrhini; Catarrhini; Hominidae; Homo	.	.	NOG87911^Membrane	GO:0045334^cellular_component^clathrin-coated endocytic vesicle`GO:0016021^cellular_component^integral component of membrane`GO:0005765^cellular_component^lysosomal membrane`GO:0016020^cellular_component^membrane`GO:0005886^cellular_component^plasma membrane`GO:0031419^molecular_function^cobalamin binding`GO:0009235^biological_process^cobalamin metabolic process`GO:0038016^biological_process^insu…	.
c149_g1	c149_g1_i2	LMBD1_MACFA^LMBD1_MACFA^Q:2054-510,H:10-524^96.12%ID^E:0^RecName: Full=Probable lysosomal cobalamin transporter;^Eukaryota; Metazoa; Chordata; Craniata; Vertebrata; Euteleostomi; Mammalia; Eutheria; Euarchontoglires; Primates; Haplorrhini; Catarrhini; Cercopithecidae; Cercopithecinae; Macaca	c149_g1_i2|m.179	456-2084[-]	LMBD1_MACFA^LMBD1_MACFA^Q:3-542,H:2-540^95%ID^E:0^RecName: Full=Probable lysosomal cobalamin transporter;^Eukaryota; Metazoa; Chordata; Craniata; Vertebrata; Euteleostomi; Mammalia; Eutheria; Euarchontoglires; Primates; Haplorrhini; Catarrhini; Cercopithecidae; Cercopithecinae; Macaca	PF04791.11^LMBR1^LMBR1-like membrane protein^20-263^E:9.1e-20	.	.	GO:0016021^cellular_component^integral component of membrane`GO:0005765^cellular_component^lysosomal membrane`GO:0031419^molecular_function^cobalamin binding`GO:0006810^biological_process^transport	.
c150_g1	c150_g1_i1	NUP43_HUMAN^NUP43_HUMAN^Q:1789-650,H:1-380^94.74%ID^E:0^RecName: Full=Nucleoporin Nup43;^Eukaryota; Metazoa; Chordata; Craniata; Vertebrata; Euteleostomi; Mammalia; Eutheria; Euarchontoglires; Primates; Haplorrhini; Catarrhini; Hominidae; Homo	c150_g1_i1|m.180	647-1819[-]	NUP43_HUMAN^NUP43_HUMAN^Q:11-390,H:1-380^94.74%ID^E:0^RecName: Full=Nucleoporin Nup43;^Eukaryota; Metazoa; Chordata; Craniata; Vertebrata; Euteleostomi; Mammalia; Eutheria; Euarchontoglires; Primates; Haplorrhini; Catarrhini; Hominidae; Homo	PF00400.27^WD40^WD domain, G-beta repeat^221-256^E:0.00093`PF00400.27^WD40^WD domain, G-beta repeat^264-300^E:0.00034	.	.	GO:0000777^cellular_component^condensed chromosome kinetochore`GO:0005829^cellular_component^cytosol`GO:0005635^cellular_component^nuclear envelope`GO:0031080^cellular_component^nuclear pore outer ring`GO:0005975^biological_process^carbohydrate metabolic process`GO:0007059^biological_process^chromosome segregation`GO:0019221^biological_process^cytokine-mediated signaling pathway`GO:0015758^biolog…	GO:0005515^molecular_function^protein binding
c150_g1	c150_g1_i2	NUP43_HUMAN^NUP43_HUMAN^Q:609-19,H:1-197^95.43%ID^E:4e-124^RecName: Full=Nucleoporin Nup43;^Eukaryota; Metazoa; Chordata; Craniata; Vertebrata; Euteleostomi; Mammalia; Eutheria; Euarchontoglires; Primates; Haplorrhini; Catarrhini; Hominidae; Homo	c150_g1_i2|m.181	16-639[-]	NUP43_HUMAN^NUP43_HUMAN^Q:11-207,H:1-197^95.43%ID^E:3e-137^RecName: Full=Nucleoporin Nup43;^Eukaryota; Metazoa; Chordata; Craniata; Vertebrata; Euteleostomi; Mammalia; Eutheria; Euarchontoglires; Primates; Haplorrhini; Catarrhini; Hominidae; Homo	.	.	.	GO:0000777^cellular_component^condensed chromosome kinetochore`GO:0005829^cellular_component^cytosol`GO:0005635^cellular_component^nuclear envelope`GO:0031080^cellular_component^nuclear pore outer ring`GO:0005975^biological_process^carbohydrate metabolic process`GO:0007059^biological_process^chromosome segregation`GO:0019221^biological_process^cytokine-mediated signaling pathway`GO:0015758^biolog…	.
c151_g1	c151_g1_i1	.	.	.	.	.	.	.	.	.
c152_g1	c152_g1_i1	.	.	.	.	.	.	.	.	.
c153_g1	c153_g1_i1	LORF2_HUMAN^LORF2_HUMAN^Q:198-1115,H:829-1141^30.91%ID^E:4e-36^RecName: Full=LINE-1 retrotransposable element ORF2 protein;^Eukaryota; Metazoa; Chordata; Craniata; Vertebrata; Euteleostomi; Mammalia; Eutheria; Euarchontoglires; Primates; Haplorrhini; Catarrhini; Hominidae; Homo`LORF2_HUMAN^LORF2_HUMAN^Q:11-172,H:766-819^66.67%ID^E:4e-36^RecName: Full=LINE-1 retrotransposable element ORF2 protein;…	.	.	.	.	.	.	GO:0046872^molecular_function^metal ion binding`GO:0003964^molecular_function^RNA-directed DNA polymerase activity`GO:0009036^molecular_function^Type II site-specific deoxyribonuclease activity`GO:0000737^biological_process^DNA catabolic process, endonucleolytic`GO:0006310^biological_process^DNA recombination`GO:0090305^biological_process^nucleic acid phosphodiester bond hydrolysis`GO:0032199^bio…	.
c153_g1	c153_g1_i2	LORF2_HUMAN^LORF2_HUMAN^Q:69-608,H:956-1141^34.92%ID^E:4e-17^RecName: Full=LINE-1 retrotransposable element ORF2 protein;^Eukaryota; Metazoa; Chordata; Craniata; Vertebrata; Euteleostomi; Mammalia; Eutheria; Euarchontoglires; Primates; Haplorrhini; Catarrhini; Hominidae; Homo	.	.	.	.	.	.	GO:0046872^molecular_function^metal ion binding`GO:0003964^molecular_function^RNA-directed DNA polymerase activity`GO:0009036^molecular_function^Type II site-specific deoxyribonuclease activity`GO:0000737^biological_process^DNA catabolic process, endonucleolytic`GO:0006310^biological_process^DNA recombination`GO:0090305^biological_process^nucleic acid phosphodiester bond hydrolysis`GO:0032199^bio…	.
c154_g1	c154_g1_i1	.	.	.	.	.	.	.	.	.
c154_g1	c154_g1_i2	.	.	.	.	.	.	.	.	.
c155_g1	c155_g1_i1	STX1B_RAT^STX1B_RAT^Q:428-30,H:156-288^100%ID^E:4e-76^RecName: Full=Syntaxin-1B;^Eukaryota; Metazoa; Chordata; Craniata; Vertebrata; Euteleostomi; Mammalia; Eutheria; Euarchontoglires; Glires; Rodentia; Sciurognathi; Muroidea; Muridae; Murinae; Rattus	c155_g1_i1|m.183	27-395[-]	STX1B_SHEEP^STX1B_SHEEP^Q:1-122,H:167-288^100%ID^E:2e-82^RecName: Full=Syntaxin-1B;^Eukaryota; Metazoa; Chordata; Craniata; Vertebrata; Euteleostomi; Mammalia; Eutheria; Laurasiatheria; Cetartiodactyla; Ruminantia; Pecora; Bovidae; Caprinae; Ovis	PF05739.14^SNARE^SNARE domain^31-92^E:1.6e-25	.	.	GO:0016021^cellular_component^integral component of membrane`GO:0006886^biological_process^intracellular protein transport`GO:0006836^biological_process^neurotransmitter transport`GO:0017157^biological_process^regulation of exocytosis`GO:0016192^biological_process^vesicle-mediated transport	GO:0005515^molecular_function^protein binding
c155_g1	c155_g1_i2	STX1B_SHEEP^STX1B_SHEEP^Q:542-30,H:118-288^100%ID^E:4e-106^RecName: Full=Syntaxin-1B;^Eukaryota; Metazoa; Chordata; Craniata; Vertebrata; Euteleostomi; Mammalia; Eutheria; Laurasiatheria; Cetartiodactyla; Ruminantia; Pecora; Bovidae; Caprinae; Ovis	c155_g1_i2|m.185	27-563[-]	STX1B_RAT^STX1B_RAT^Q:8-178,H:118-288^100%ID^E:4e-121^RecName: Full=Syntaxin-1B;^Eukaryota; Metazoa; Chordata; Craniata; Vertebrata; Euteleostomi; Mammalia; Eutheria; Euarchontoglires; Glires; Rodentia; Sciurognathi; Muroidea; Muridae; Murinae; Rattus	PF05739.14^SNARE^SNARE domain^87-148^E:3.8e-25	.	COG5074^SYNtaxin	GO:0016021^cellular_component^integral component of membrane`GO:0016020^cellular_component^membrane`GO:0005886^cellular_component^plasma membrane`GO:0019904^molecular_function^protein domain specific binding`GO:0006886^biological_process^intracellular protein transport`GO:2000463^biological_process^positive regulation of excitatory postsynaptic membrane potential`GO:0001956^biological_process^pos…	GO:0005515^molecular_function^protein binding
c156_g1	c156_g1_i1	ATRX_PONPY^ATRX_PONPY^Q:3466-395,H:1470-2492^97.95%ID^E:0^RecName: Full=Transcriptional regulator ATRX;^Eukaryota; Metazoa; Chordata; Craniata; Vertebrata; Euteleostomi; Mammalia; Eutheria; Euarchontoglires; Primates; Haplorrhini; Catarrhini; Hominidae; Pongo	c156_g1_i1|m.187	392-3502[-]	ATRX_PANTR^ATRX_PANTR^Q:1-1036,H:1458-2492^99.32%ID^E:0^RecName: Full=Transcriptional regulator ATRX;^Eukaryota; Metazoa; Chordata; Craniata; Vertebrata; Euteleostomi; Mammalia; Eutheria; Euarchontoglires; Primates; Haplorrhini; Catarrhini; Hominidae; Pan	PF00176.18^SNF2_N^SNF2 family N-terminal domain^106-431^E:4.4e-65`PF00271.26^Helicase_C^Helicase conserved C-terminal domain^623-699^E:1.7e-14	.	COG0553^helicase	GO:0016605^cellular_component^PML body`GO:0070603^cellular_component^SWI/SNF superfamily-type complex`GO:0031933^cellular_component^telomeric heterochromatin`GO:0005524^molecular_function^ATP binding`GO:0003677^molecular_function^DNA binding`GO:0004386^molecular_function^helicase activity`GO:0042393^molecular_function^histone binding`GO:0008270^molecular_function^zinc ion binding`GO:0072711^biolo…	GO:0003677^molecular_function^DNA binding`GO:0005524^molecular_function^ATP binding
c157_g1	c157_g1_i1	MDR1_HUMAN^MDR1_HUMAN^Q:2-82,H:1254-1280^96.3%ID^E:2e-08^RecName: Full=Multidrug resistance protein 1;^Eukaryota; Metazoa; Chordata; Craniata; Vertebrata; Euteleostomi; Mammalia; Eutheria; Euarchontoglires; Primates; Haplorrhini; Catarrhini; Hominidae; Homo	.	.	.	.	.	COG1132^(ABC) transporter	GO:0009986^cellular_component^cell surface`GO:0070062^cellular_component^extracellular vesicular exosome`GO:0016021^cellular_component^integral component of membrane`GO:0016020^cellular_component^membrane`GO:0005886^cellular_component^plasma membrane`GO:0005524^molecular_function^ATP binding`GO:0042626^molecular_function^ATPase activity, coupled to transmembrane movement of substances`GO:0005215^…	.
c158_g1	c158_g1_i1	.	.	.	.	.	.	.	.	.
c159_g1	c159_g1_i1	.	.	.	.	.	.	.	.	.
c159_g1	c159_g1_i2	ULK2_MOUSE^ULK2_MOUSE^Q:1566-259,H:600-1036^85.13%ID^E:0^RecName: Full=Serine/threonine-protein kinase ULK2;^Eukaryota; Metazoa; Chordata; Craniata; Vertebrata; Euteleostomi; Mammalia; Eutheria; Euarchontoglires; Glires; Rodentia; Sciurognathi; Muroidea; Muridae; Murinae; Mus; Mus	c159_g1_i2|m.190	253-1566[-]	ULK2_HUMAN^ULK2_HUMAN^Q:1-436,H:600-1035^84.17%ID^E:0^RecName: Full=Serine/threonine-protein kinase ULK2;^Eukaryota; Metazoa; Chordata; Craniata; Vertebrata; Euteleostomi; Mammalia; Eutheria; Euarchontoglires; Primates; Haplorrhini; Catarrhini; Hominidae; Homo	PF12063.3^DUF3543^Domain of unknown function (DUF3543)^217-431^E:2.3e-52	.	COG0515^Serine Threonine protein kinase	GO:0034273^cellular_component^ATG1/UKL1 signaling complex`GO:0030659^cellular_component^cytoplasmic vesicle membrane`GO:0005829^cellular_component^cytosol`GO:0034045^cellular_component^pre-autophagosomal structure membrane`GO:0005524^molecular_function^ATP binding`GO:0004674^molecular_function^protein serine/threonine kinase activity`GO:0000045^biological_process^autophagic vacuole assembly`GO:00…	GO:0004674^molecular_function^protein serine/threonine kinase activity
c160_g1	c160_g1_i1	.	.	.	.	.	.	.	.	.
c161_g1	c161_g1_i1	DYH10_HUMAN^DYH10_HUMAN^Q:11-2137,H:3763-4471^93.09%ID^E:0^RecName: Full=Dynein heavy chain 10, axonemal;^Eukaryota; Metazoa; Chordata; Craniata; Vertebrata; Euteleostomi; Mammalia; Eutheria; Euarchontoglires; Primates; Haplorrhini; Catarrhini; Hominidae; Homo	c161_g1_i1|m.195	1871-2284[-]	.	.	.	.	.	.
c161_g1	c161_g1_i1	DYH10_HUMAN^DYH10_HUMAN^Q:11-2137,H:3763-4471^93.09%ID^E:0^RecName: Full=Dynein heavy chain 10, axonemal;^Eukaryota; Metazoa; Chordata; Craniata; Vertebrata; Euteleostomi; Mammalia; Eutheria; Euarchontoglires; Primates; Haplorrhini; Catarrhini; Hominidae; Homo	c161_g1_i1|m.194	2-2140[+]	DYH10_HUMAN^DYH10_HUMAN^Q:4-712,H:3763-4471^93.09%ID^E:0^RecName: Full=Dynein heavy chain 10, axonemal;^Eukaryota; Metazoa; Chordata; Craniata; Vertebrata; Euteleostomi; Mammalia; Eutheria; Euarchontoglires; Primates; Haplorrhini; Catarrhini; Hominidae; Homo	PF03028.10^Dynein_heavy^Dynein heavy chain and region D6 of dynein motor^5-709^E:1.7e-231	.	COG5245^heavy chain	GO:0005929^cellular_component^cilium`GO:0005737^cellular_component^cytoplasm`GO:0030286^cellular_component^dynein complex`GO:0005874^cellular_component^microtubule`GO:0005524^molecular_function^ATP binding`GO:0016887^molecular_function^ATPase activity`GO:0003777^molecular_function^microtubule motor activity`GO:0007018^biological_process^microtubule-based movement	GO:0003777^molecular_function^microtubule motor activity`GO:0007018^biological_process^microtubule-based movement`GO:0030286^cellular_component^dynein complex
c162_g1	c162_g1_i1	.	.	.	.	.	.	.	.	.
c163_g1	c163_g1_i1	.	.	.	.	.	.	.	.	.
c163_g1	c163_g1_i2	MLP3A_BOVIN^MLP3A_BOVIN^Q:160-516,H:3-121^99.16%ID^E:7e-81^RecName: Full=Microtubule-associated proteins 1A/1B light chain 3A;^Eukaryota; Metazoa; Chordata; Craniata; Vertebrata; Euteleostomi; Mammalia; Eutheria; Laurasiatheria; Cetartiodactyla; Ruminantia; Pecora; Bovidae; Bovinae; Bos	c163_g1_i2|m.200	1-519[+]	MLP3A_BOVIN^MLP3A_BOVIN^Q:52-172,H:1-121^99.17%ID^E:3e-84^RecName: Full=Microtubule-associated proteins 1A/1B light chain 3A;^Eukaryota; Metazoa; Chordata; Craniata; Vertebrata; Euteleostomi; Mammalia; Eutheria; Laurasiatheria; Cetartiodactyla; Ruminantia; Pecora; Bovidae; Bovinae; Bos	PF02991.11^Atg8^Autophagy protein Atg8 ubiquitin like^67-171^E:3.4e-43`PF04110.8^APG12^Ubiquitin-like autophagy protein Apg12^92-171^E:5.7e-06	.	.	GO:0005776^cellular_component^autophagic vacuole`GO:0000421^cellular_component^autophagic vacuole membrane`GO:0031410^cellular_component^cytoplasmic vesicle`GO:0005829^cellular_component^cytosol`GO:0012505^cellular_component^endomembrane system`GO:0005874^cellular_component^microtubule`GO:0031090^cellular_component^organelle membrane`GO:0008429^molecular_function^phosphatidylethanolamine binding`…	GO:0000045^biological_process^autophagic vacuole assembly`GO:0005737^cellular_component^cytoplasm
c164_g1	c164_g1_i1	.	.	.	.	.	.	.	.	.
c165_g1	c165_g1_i1	.	.	.	.	.	.	.	.	.
c166_g1	c166_g1_i1	.	.	.	.	.	.	.	.	.
c167_g1	c167_g1_i1	.	c167_g1_i1|m.204	299-616[-]	.	.	.	.	.	.
c167_g1	c167_g1_i2	.	c167_g1_i2|m.205	153-470[-]	.	.	.	.	.	.
c167_g1	c167_g1_i3	.	c167_g1_i3|m.206	153-470[-]	.	.	.	.	.	.
c168_g1	c168_g1_i1	NFS1_PONAB^NFS1_PONAB^Q:2577-1282,H:26-457^96.3%ID^E:0^RecName: Full=Cysteine desulfurase, mitochondrial;^Eukaryota; Metazoa; Chordata; Craniata; Vertebrata; Euteleostomi; Mammalia; Eutheria; Euarchontoglires; Primates; Haplorrhini; Catarrhini; Hominidae; Pongo	c168_g1_i1|m.207	1279-2655[-]	NFS1_RAT^NFS1_RAT^Q:2-458,H:1-451^91.68%ID^E:0^RecName: Full=Cysteine desulfurase, mitochondrial;^Eukaryota; Metazoa; Chordata; Craniata; Vertebrata; Euteleostomi; Mammalia; Eutheria; Euarchontoglires; Glires; Rodentia; Sciurognathi; Muroidea; Muridae; Murinae; Rattus	PF00266.14^Aminotran_5^Aminotransferase class-V^61-422^E:1.8e-94`PF01212.16^Beta_elim_lyase^Beta-eliminating lyase^102-332^E:2.1e-12`PF01041.12^DegT_DnrJ_EryC1^DegT/DnrJ/EryC1/StrS aminotransferase family^167-239^E:0.00013	sigP:1^13^0.517^YES	COG1104^cysteine desulfurase	GO:0005739^cellular_component^mitochondrion`GO:0005634^cellular_component^nucleus`GO:0031071^molecular_function^cysteine desulfurase activity`GO:0030170^molecular_function^pyridoxal phosphate binding`GO:0006534^biological_process^cysteine metabolic process`GO:0006777^biological_process^Mo-molybdopterin cofactor biosynthetic process	GO:0008152^biological_process^metabolic process`GO:0016829^molecular_function^lyase activity`GO:0006520^biological_process^cellular amino acid metabolic process
c169_g1	c169_g1_i1	.	c169_g1_i1|m.210	1113-1481[-]	.	.	.	.	.	.
c170_g1	c170_g1_i1	.	.	.	.	.	.	.	.	.
c171_g1	c171_g1_i1	PSMD3_BOVIN^PSMD3_BOVIN^Q:155-1753,H:1-533^99.25%ID^E:0^RecName: Full=26S proteasome non-ATPase regulatory subunit 3;^Eukaryota; Metazoa; Chordata; Craniata; Vertebrata; Euteleostomi; Mammalia; Eutheria; Laurasiatheria; Cetartiodactyla; Ruminantia; Pecora; Bovidae; Bovinae; Bos	c171_g1_i1|m.211	155-1759[+]	PSMD3_BOVIN^PSMD3_BOVIN^Q:1-534,H:1-534^99.25%ID^E:0^RecName: Full=26S proteasome non-ATPase regulatory subunit 3;^Eukaryota; Metazoa; Chordata; Craniata; Vertebrata; Euteleostomi; Mammalia; Eutheria; Laurasiatheria; Cetartiodactyla; Ruminantia; Pecora; Bovidae; Bovinae; Bos	PF01399.22^PCI^PCI domain^359-461^E:1e-23`PF08375.6^Rpn3_C^Proteasome regulatory subunit C-terminal^465-531^E:1.5e-26	.	.	GO:0005737^cellular_component^cytoplasm`GO:0070062^cellular_component^extracellular vesicular exosome`GO:0016020^cellular_component^membrane`GO:0005634^cellular_component^nucleus`GO:0022624^cellular_component^proteasome accessory complex`GO:0005838^cellular_component^proteasome regulatory particle`GO:0030234^molecular_function^enzyme regulator activity`GO:0042176^biological_process^regulation of …	GO:0005515^molecular_function^protein binding`GO:0030234^molecular_function^enzyme regulator activity`GO:0042176^biological_process^regulation of protein catabolic process`GO:0000502^cellular_component^proteasome complex
c172_g1	c172_g1_i1	EPN1_RAT^EPN1_RAT^Q:2113-401,H:6-575^93.35%ID^E:0^RecName: Full=Epsin-1;^Eukaryota; Metazoa; Chordata; Craniata; Vertebrata; Euteleostomi; Mammalia; Eutheria; Euarchontoglires; Glires; Rodentia; Sciurognathi; Muroidea; Muridae; Murinae; Rattus	c172_g1_i1|m.215	398-2128[-]	EPN1_MOUSE^EPN1_MOUSE^Q:1-576,H:1-575^93.58%ID^E:0^RecName: Full=Epsin-1;^Eukaryota; Metazoa; Chordata; Craniata; Vertebrata; Euteleostomi; Mammalia; Eutheria; Euarchontoglires; Glires; Rodentia; Sciurognathi; Muroidea; Muridae; Murinae; Mus; Mus	PF01417.15^ENTH^ENTH domain^17-140^E:9.3e-53`PF07651.11^ANTH^ANTH domain^19-125^E:2.3e-05`PF02809.15^UIM^Ubiquitin interaction motif^183-199^E:0.00072`PF02809.15^UIM^Ubiquitin interaction motif^208-224^E:0.00087`PF02809.15^UIM^Ubiquitin interaction motif^234-243^E:1900	.	.	GO:0005905^cellular_component^coated pit`GO:0005737^cellular_component^cytoplasm`GO:0005634^cellular_component^nucleus`GO:0005886^cellular_component^plasma membrane`GO:0008289^molecular_function^lipid binding`GO:0048568^biological_process^embryonic organ development`GO:0006897^biological_process^endocytosis`GO:0007565^biological_process^female pregnancy`GO:0001701^biological_process^in utero embr…	GO:0005543^molecular_function^phospholipid binding
c172_g1	c172_g1_i1	EPN1_RAT^EPN1_RAT^Q:2113-401,H:6-575^93.35%ID^E:0^RecName: Full=Epsin-1;^Eukaryota; Metazoa; Chordata; Craniata; Vertebrata; Euteleostomi; Mammalia; Eutheria; Euarchontoglires; Glires; Rodentia; Sciurognathi; Muroidea; Muridae; Murinae; Rattus	c172_g1_i1|m.214	132-1988[+]	.	.	.	.	.	.
c173_g1	c173_g1_i1	.	c173_g1_i1|m.216	1-396[-]	.	.	.	.	.	.
c173_g1	c173_g1_i2	.	c173_g1_i2|m.217	433-861[-]	.	.	.	.	.	.
c174_g1	c174_g1_i1	.	c174_g1_i1|m.219	939-1238[-]	.	.	.	.	.	.
c174_g2	c174_g2_i1	.	.	.	.	.	.	.	.	.
c175_g1	c175_g1_i1	COPT2_MOUSE^COPT2_MOUSE^Q:89-256,H:88-143^89.29%ID^E:9e-16^RecName: Full=Probable low affinity copper uptake protein 2;^Eukaryota; Metazoa; Chordata; Craniata; Vertebrata; Euteleostomi; Mammalia; Eutheria; Euarchontoglires; Glires; Rodentia; Sciurognathi; Muroidea; Muridae; Murinae; Mus; Mus	.	.	.	.	.	.	GO:0016021^cellular_component^integral component of membrane`GO:0005770^cellular_component^late endosome`GO:0016020^cellular_component^membrane`GO:0055037^cellular_component^recycling endosome`GO:0006878^biological_process^cellular copper ion homeostasis`GO:0006811^biological_process^ion transport`GO:1902311^biological_process^regulation of copper ion transmembrane transport	.
c175_g1	c175_g1_i2	COPT2_HUMAN^COPT2_HUMAN^Q:49-471,H:1-141^80.85%ID^E:1e-52^RecName: Full=Probable low affinity copper uptake protein 2;^Eukaryota; Metazoa; Chordata; Craniata; Vertebrata; Euteleostomi; Mammalia; Eutheria; Euarchontoglires; Primates; Haplorrhini; Catarrhini; Hominidae; Homo	c175_g1_i2|m.220	1-480[+]	COPT2_HUMAN^COPT2_HUMAN^Q:17-157,H:1-141^80.85%ID^E:3e-68^RecName: Full=Probable low affinity copper uptake protein 2;^Eukaryota; Metazoa; Chordata; Craniata; Vertebrata; Euteleostomi; Mammalia; Eutheria; Euarchontoglires; Primates; Haplorrhini; Catarrhini; Hominidae; Homo	PF04145.10^Ctr^Ctr copper transporter family^17-151^E:1.5e-29	.	.	GO:0005887^cellular_component^integral component of plasma membrane`GO:0005770^cellular_component^late endosome`GO:0055037^cellular_component^recycling endosome`GO:0005375^molecular_function^copper ion transmembrane transporter activity`GO:0006878^biological_process^cellular copper ion homeostasis`GO:0006825^biological_process^copper ion transport`GO:1902311^biological_process^regulation of coppe…	GO:0005375^molecular_function^copper ion transmembrane transporter activity`GO:0035434^biological_process^copper ion transmembrane transport`GO:0016021^cellular_component^integral component of membrane
c176_g1	c176_g1_i1	.	.	.	.	.	.	.	.	.
c177_g1	c177_g1_i1	.	.	.	.	.	.	.	.	.
c178_g1	c178_g1_i1	PB1_HUMAN^PB1_HUMAN^Q:1-786,H:375-636^99.24%ID^E:9e-158^RecName: Full=Protein polybromo-1;^Eukaryota; Metazoa; Chordata; Craniata; Vertebrata; Euteleostomi; Mammalia; Eutheria; Euarchontoglires; Primates; Haplorrhini; Catarrhini; Hominidae; Homo`PB1_HUMAN^PB1_HUMAN^Q:37-714,H:51-274^36.73%ID^E:8e-32^RecName: Full=Protein polybromo-1;^Eukaryota; Metazoa; Chordata; Craniata; Vertebrata; Euteleostom…	c178_g1_i1|m.221	1-786[+]	PB1_HUMAN^PB1_HUMAN^Q:1-262,H:375-636^99.24%ID^E:6e-178^RecName: Full=Protein polybromo-1;^Eukaryota; Metazoa; Chordata; Craniata; Vertebrata; Euteleostomi; Mammalia; Eutheria; Euarchontoglires; Primates; Haplorrhini; Catarrhini; Hominidae; Homo`PB1_HUMAN^PB1_HUMAN^Q:13-251,H:51-287^35.98%ID^E:1e-40^RecName: Full=Protein polybromo-1;^Eukaryota; Metazoa; Chordata; Craniata; Vertebrata; Euteleostom…	PF00439.20^Bromodomain^Bromodomain^26-98^E:1.2e-21`PF00439.20^Bromodomain^Bromodomain^167-238^E:6.7e-22	.	COG5076^bromodomain	GO:0000776^cellular_component^kinetochore`GO:0000228^cellular_component^nuclear chromosome`GO:0003682^molecular_function^chromatin binding`GO:0003677^molecular_function^DNA binding`GO:0006338^biological_process^chromatin remodeling`GO:0007507^biological_process^heart development`GO:0007067^biological_process^mitotic nuclear division`GO:0008285^biological_process^negative regulation of cell prolif…	GO:0005515^molecular_function^protein binding
c178_g1	c178_g1_i2	PB1_HUMAN^PB1_HUMAN^Q:1-831,H:375-636^93.86%ID^E:3e-154^RecName: Full=Protein polybromo-1;^Eukaryota; Metazoa; Chordata; Craniata; Vertebrata; Euteleostomi; Mammalia; Eutheria; Euarchontoglires; Primates; Haplorrhini; Catarrhini; Hominidae; Homo`PB1_HUMAN^PB1_HUMAN^Q:37-759,H:51-274^34.44%ID^E:9e-29^RecName: Full=Protein polybromo-1;^Eukaryota; Metazoa; Chordata; Craniata; Vertebrata; Euteleostom…	c178_g1_i2|m.222	1-831[+]	PB1_HUMAN^PB1_HUMAN^Q:1-277,H:375-636^93.86%ID^E:4e-174^RecName: Full=Protein polybromo-1;^Eukaryota; Metazoa; Chordata; Craniata; Vertebrata; Euteleostomi; Mammalia; Eutheria; Euarchontoglires; Primates; Haplorrhini; Catarrhini; Hominidae; Homo`PB1_HUMAN^PB1_HUMAN^Q:13-266,H:51-287^33.86%ID^E:1e-37^RecName: Full=Protein polybromo-1;^Eukaryota; Metazoa; Chordata; Craniata; Vertebrata; Euteleostom…	PF00439.20^Bromodomain^Bromodomain^26-98^E:1.3e-21`PF00439.20^Bromodomain^Bromodomain^182-253^E:7.4e-22	.	COG5076^bromodomain	GO:0000776^cellular_component^kinetochore`GO:0000228^cellular_component^nuclear chromosome`GO:0003682^molecular_function^chromatin binding`GO:0003677^molecular_function^DNA binding`GO:0006338^biological_process^chromatin remodeling`GO:0007507^biological_process^heart development`GO:0007067^biological_process^mitotic nuclear division`GO:0008285^biological_process^negative regulation of cell prolif…	GO:0005515^molecular_function^protein binding
c179_g1	c179_g1_i1	SPEE_MOUSE^SPEE_MOUSE^Q:1131-262,H:12-301^95.17%ID^E:0^RecName: Full=Spermidine synthase;^Eukaryota; Metazoa; Chordata; Craniata; Vertebrata; Euteleostomi; Mammalia; Eutheria; Euarchontoglires; Glires; Rodentia; Sciurognathi; Muroidea; Muridae; Murinae; Mus; Mus	c179_g1_i1|m.223	256-1131[-]	SPEE_MOUSE^SPEE_MOUSE^Q:1-290,H:12-301^95.17%ID^E:0^RecName: Full=Spermidine synthase;^Eukaryota; Metazoa; Chordata; Craniata; Vertebrata; Euteleostomi; Mammalia; Eutheria; Euarchontoglires; Glires; Rodentia; Sciurognathi; Muroidea; Muridae; Murinae; Mus; Mus	PF01564.12^Spermine_synth^Spermine/spermidine synthase^8-246^E:7e-96	.	COG0421^Catalyzes the production of spermidine from putrescine and decarboxylated S-adenosylmethionine (dcSAM), which serves as an aminopropyl donor (By similarity)	GO:0004766^molecular_function^spermidine synthase activity`GO:0008295^biological_process^spermidine biosynthetic process	GO:0003824^molecular_function^catalytic activity
c179_g1	c179_g1_i2	SPEE_MOUSE^SPEE_MOUSE^Q:1038-262,H:12-301^84.83%ID^E:3e-180^RecName: Full=Spermidine synthase;^Eukaryota; Metazoa; Chordata; Craniata; Vertebrata; Euteleostomi; Mammalia; Eutheria; Euarchontoglires; Glires; Rodentia; Sciurognathi; Muroidea; Muridae; Murinae; Mus; Mus	c179_g1_i2|m.224	256-1038[-]	SPEE_MOUSE^SPEE_MOUSE^Q:1-259,H:12-301^84.83%ID^E:0^RecName: Full=Spermidine synthase;^Eukaryota; Metazoa; Chordata; Craniata; Vertebrata; Euteleostomi; Mammalia; Eutheria; Euarchontoglires; Glires; Rodentia; Sciurognathi; Muroidea; Muridae; Murinae; Mus; Mus	PF01564.12^Spermine_synth^Spermine/spermidine synthase^8-85^E:4.2e-25`PF01564.12^Spermine_synth^Spermine/spermidine synthase^86-215^E:1.3e-42	.	COG0421^Catalyzes the production of spermidine from putrescine and decarboxylated S-adenosylmethionine (dcSAM), which serves as an aminopropyl donor (By similarity)	GO:0004766^molecular_function^spermidine synthase activity`GO:0008295^biological_process^spermidine biosynthetic process	GO:0003824^molecular_function^catalytic activity
c180_g1	c180_g1_i1	CSTF1_HUMAN^CSTF1_HUMAN^Q:67-309,H:345-425^100%ID^E:4e-51^RecName: Full=Cleavage stimulation factor subunit 1;^Eukaryota; Metazoa; Chordata; Craniata; Vertebrata; Euteleostomi; Mammalia; Eutheria; Euarchontoglires; Primates; Haplorrhini; Catarrhini; Hominidae; Homo	.	.	.	.	.	COG2319^repeat-containing protein	GO:0005654^cellular_component^nucleoplasm`GO:0005634^cellular_component^nucleus`GO:0044822^molecular_function^poly(A) RNA binding`GO:0003723^molecular_function^RNA binding`GO:0010467^biological_process^gene expression`GO:0031124^biological_process^mRNA 3'-end processing`GO:0006379^biological_process^mRNA cleavage`GO:0006378^biological_process^mRNA polyadenylation`GO:0000398^biological_process^mRN…	.
c180_g1	c180_g1_i2	CSTF1_RAT^CSTF1_RAT^Q:68-1342,H:1-425^99.76%ID^E:0^RecName: Full=Cleavage stimulation factor subunit 1;^Eukaryota; Metazoa; Chordata; Craniata; Vertebrata; Euteleostomi; Mammalia; Eutheria; Euarchontoglires; Glires; Rodentia; Sciurognathi; Muroidea; Muridae; Murinae; Rattus	c180_g1_i2|m.225	2-1363[+]	CSTF1_RAT^CSTF1_RAT^Q:23-453,H:1-431^99.77%ID^E:0^RecName: Full=Cleavage stimulation factor subunit 1;^Eukaryota; Metazoa; Chordata; Craniata; Vertebrata; Euteleostomi; Mammalia; Eutheria; Euarchontoglires; Glires; Rodentia; Sciurognathi; Muroidea; Muridae; Murinae; Rattus	PF00400.27^WD40^WD domain, G-beta repeat^127-156^E:0.00034`PF00400.27^WD40^WD domain, G-beta repeat^188-223^E:2.6e-10`PF00400.27^WD40^WD domain, G-beta repeat^283-312^E:5.9e-07`PF00400.27^WD40^WD domain, G-beta repeat^330-356^E:0.024`PF00400.27^WD40^WD domain, G-beta repeat^417-446^E:0.0037	.	COG2319^repeat-containing protein	GO:0005634^cellular_component^nucleus`GO:0044822^molecular_function^poly(A) RNA binding`GO:0006397^biological_process^mRNA processing	GO:0005515^molecular_function^protein binding
c181_g1	c181_g1_i1	.	.	.	.	.	.	.	.	.
c181_g1	c181_g1_i2	.	c181_g1_i2|m.228	237-572[-]	.	.	.	.	.	.
c182_g1	c182_g1_i1	CDC27_BOVIN^CDC27_BOVIN^Q:2165-3,H:1-722^99.45%ID^E:0^RecName: Full=Cell division cycle protein 27 homolog;^Eukaryota; Metazoa; Chordata; Craniata; Vertebrata; Euteleostomi; Mammalia; Eutheria; Laurasiatheria; Cetartiodactyla; Ruminantia; Pecora; Bovidae; Bovinae; Bos	c182_g1_i1|m.229	3-2171[-]	CDC27_BOVIN^CDC27_BOVIN^Q:3-723,H:1-722^99.45%ID^E:0^RecName: Full=Cell division cycle protein 27 homolog;^Eukaryota; Metazoa; Chordata; Craniata; Vertebrata; Euteleostomi; Mammalia; Eutheria; Laurasiatheria; Cetartiodactyla; Ruminantia; Pecora; Bovidae; Bovinae; Bos	PF12895.2^Apc3^Anaphase-promoting complex, cyclosome, subunit 3^20-95^E:1.4e-20`PF07719.12^TPR_2^Tetratricopeptide repeat^119-148^E:0.0057`PF00515.23^TPR_1^Tetratricopeptide repeat^120-148^E:0.0057`PF00515.23^TPR_1^Tetratricopeptide repeat^569-602^E:2.6e-07`PF13414.1^TPR_11^TPR repeat^569-610^E:9e-07`PF07719.12^TPR_2^Tetratricopeptide repeat^569-602^E:0.0001`PF00515.23^TPR_1^Tetratricopeptide rep…	.	COG0457^repeat-containing protein	GO:0005680^cellular_component^anaphase-promoting complex`GO:0005813^cellular_component^centrosome`GO:0005737^cellular_component^cytoplasm`GO:0005876^cellular_component^spindle microtubule`GO:0007091^biological_process^metaphase/anaphase transition of mitotic cell cycle`GO:0070979^biological_process^protein K11-linked ubiquitination	GO:0005515^molecular_function^protein binding
c183_g1	c183_g1_i1	.	.	.	.	.	.	.	.	.
c184_g1	c184_g1_i1	.	.	.	.	.	.	.	.	.
c185_g1	c185_g1_i1	TM187_BOVIN^TM187_BOVIN^Q:1125-358,H:1-256^87.5%ID^E:8e-151^RecName: Full=Transmembrane protein 187;^Eukaryota; Metazoa; Chordata; Craniata; Vertebrata; Euteleostomi; Mammalia; Eutheria; Laurasiatheria; Cetartiodactyla; Ruminantia; Pecora; Bovidae; Bovinae; Bos	c185_g1_i1|m.230	325-1137[-]	TM187_BOVIN^TM187_BOVIN^Q:5-260,H:1-256^87.5%ID^E:1e-163^RecName: Full=Transmembrane protein 187;^Eukaryota; Metazoa; Chordata; Craniata; Vertebrata; Euteleostomi; Mammalia; Eutheria; Laurasiatheria; Cetartiodactyla; Ruminantia; Pecora; Bovidae; Bovinae; Bos	PF15100.1^TMEM187^TMEM187 protein family^12-256^E:1.3e-117	sigP:1^29^0.571^YES	NOG83376^nucleolar protein 4	GO:0016021^cellular_component^integral component of membrane`GO:0030133^cellular_component^transport vesicle	.
c186_g1	c186_g1_i1	.	.	.	.	.	.	.	.	.
c187_g1	c187_g1_i1	.	.	.	.	.	.	.	.	.
c188_g1	c188_g1_i1	.	.	.	.	.	.	.	.	.
c189_g1	c189_g1_i1	.	.	.	.	.	.	.	.	.
c190_g1	c190_g1_i1	MRT4_BOVIN^MRT4_BOVIN^Q:1383-715,H:1-223^95.52%ID^E:3e-156^RecName: Full=mRNA turnover protein 4 homolog {ECO:0000250|UniProtKB:P33201};^Eukaryota; Metazoa; Chordata; Craniata; Vertebrata; Euteleostomi; Mammalia; Eutheria; Laurasiatheria; Cetartiodactyla; Ruminantia; Pecora; Bovidae; Bovinae; Bos	c190_g1_i1|m.231	664-1383[-]	MRT4_HUMAN^MRT4_HUMAN^Q:1-223,H:1-223^95.07%ID^E:5e-160^RecName: Full=mRNA turnover protein 4 homolog {ECO:0000250|UniProtKB:P33201};^Eukaryota; Metazoa; Chordata; Craniata; Vertebrata; Euteleostomi; Mammalia; Eutheria; Euarchontoglires; Primates; Haplorrhini; Catarrhini; Hominidae; Homo	PF00466.15^Ribosomal_L10^Ribosomal protein L10^21-120^E:3.8e-19	.	COG0244^50s ribosomal protein L10	GO:0005737^cellular_component^cytoplasm`GO:0031965^cellular_component^nuclear membrane`GO:0005730^cellular_component^nucleolus`GO:0005634^cellular_component^nucleus`GO:0044822^molecular_function^poly(A) RNA binding`GO:0042254^biological_process^ribosome biogenesis	GO:0042254^biological_process^ribosome biogenesis`GO:0005622^cellular_component^intracellular
c191_g1	c191_g1_i1	.	.	.	.	.	.	.	.	.
c192_g1	c192_g1_i1	SRPRB_HUMAN^SRPRB_HUMAN^Q:23-835,H:1-271^91.51%ID^E:1e-157^RecName: Full=Signal recognition particle receptor subunit beta;^Eukaryota; Metazoa; Chordata; Craniata; Vertebrata; Euteleostomi; Mammalia; Eutheria; Euarchontoglires; Primates; Haplorrhini; Catarrhini; Hominidae; Homo	c192_g1_i1|m.233	2-838[+]	SRPRB_HUMAN^SRPRB_HUMAN^Q:8-278,H:1-271^91.51%ID^E:2e-167^RecName: Full=Signal recognition particle receptor subunit beta;^Eukaryota; Metazoa; Chordata; Craniata; Vertebrata; Euteleostomi; Mammalia; Eutheria; Euarchontoglires; Primates; Haplorrhini; Catarrhini; Hominidae; Homo	PF09439.5^SRPRB^Signal recognition particle receptor beta subunit^69-248^E:1.6e-73`PF00025.16^Arf^ADP-ribosylation factor family^70-208^E:9e-15`PF01926.18^MMR_HSR1^50S ribosome-binding GTPase^74-185^E:4.3e-06`PF04670.7^Gtr1_RagA^Gtr1/RagA G protein conserved region^74-210^E:0.0001`PF00009.22^GTP_EFTU^Elongation factor Tu GTP binding domain^95-258^E:2e-06	.	COG2229^atp gtp-binding protein	GO:0005737^cellular_component^cytoplasm`GO:0005881^cellular_component^cytoplasmic microtubule`GO:0005789^cellular_component^endoplasmic reticulum membrane`GO:0016021^cellular_component^integral component of membrane`GO:0016020^cellular_component^membrane`GO:0005525^molecular_function^GTP binding`GO:0006987^biological_process^activation of signaling protein activity involved in unfolded protein re…	GO:0005525^molecular_function^GTP binding`GO:0005634^cellular_component^nucleus`GO:0005737^cellular_component^cytoplasm`GO:0003924^molecular_function^GTPase activity
c193_g1	c193_g1_i1	FKBP4_BOVIN^FKBP4_BOVIN^Q:56-1426,H:1-456^91.94%ID^E:0^RecName: Full=Peptidyl-prolyl cis-trans isomerase FKBP4;^Eukaryota; Metazoa; Chordata; Craniata; Vertebrata; Euteleostomi; Mammalia; Eutheria; Laurasiatheria; Cetartiodactyla; Ruminantia; Pecora; Bovidae; Bovinae; Bos	c193_g1_i1|m.234	2-1438[+]	FKBP4_BOVIN^FKBP4_BOVIN^Q:19-478,H:1-459^91.99%ID^E:0^RecName: Full=Peptidyl-prolyl cis-trans isomerase FKBP4;^Eukaryota; Metazoa; Chordata; Craniata; Vertebrata; Euteleostomi; Mammalia; Eutheria; Laurasiatheria; Cetartiodactyla; Ruminantia; Pecora; Bovidae; Bovinae; Bos	PF00254.23^FKBP_C^FKBP-type peptidyl-prolyl cis-trans isomerase^63-152^E:2.4e-30`PF00254.23^FKBP_C^FKBP-type peptidyl-prolyl cis-trans isomerase^180-268^E:1.5e-13`PF13414.1^TPR_11^TPR repeat^291-367^E:3.3e-11`PF00515.23^TPR_1^Tetratricopeptide repeat^294-313^E:0.023`PF00515.23^TPR_1^Tetratricopeptide repeat^339-370^E:5.6e-07`PF13181.1^TPR_8^Tetratricopeptide repeat^339-368^E:0.0075`PF07719.12^TPR…	.	COG0545^Peptidyl-prolyl cis-trans isomerase	GO:0044295^cellular_component^axonal growth cone`GO:0005829^cellular_component^cytosol`GO:0005874^cellular_component^microtubule`GO:0005739^cellular_component^mitochondrion`GO:0005634^cellular_component^nucleus`GO:0003755^molecular_function^peptidyl-prolyl cis-trans isomerase activity`GO:0061077^biological_process^chaperone-mediated protein folding`GO:0031111^biological_process^negative regulatio…	GO:0006457^biological_process^protein folding`GO:0005515^molecular_function^protein binding
c194_g1	c194_g1_i1	K1328_HUMAN^K1328_HUMAN^Q:404-3,H:191-319^71.64%ID^E:9e-52^RecName: Full=Uncharacterized protein KIAA1328;^Eukaryota; Metazoa; Chordata; Craniata; Vertebrata; Euteleostomi; Mammalia; Eutheria; Euarchontoglires; Primates; Haplorrhini; Catarrhini; Hominidae; Homo	c194_g1_i1|m.237	3-404[-]	K1328_HUMAN^K1328_HUMAN^Q:1-134,H:191-319^71.64%ID^E:8e-52^RecName: Full=Uncharacterized protein KIAA1328;^Eukaryota; Metazoa; Chordata; Craniata; Vertebrata; Euteleostomi; Mammalia; Eutheria; Euarchontoglires; Primates; Haplorrhini; Catarrhini; Hominidae; Homo	PF15369.1^KIAA1328^Uncharacterised protein KIAA1328^1-134^E:4.3e-33	.	.	.	.
c195_g1	c195_g1_i1	.	.	.	.	.	.	.	.	.
c196_g1	c196_g1_i1	.	c196_g1_i1|m.238	375-809[-]	.	.	.	.	.	.
c199_g1	c199_g1_i1	.	.	.	.	.	.	.	.	.
c199_g2	c199_g2_i1	REEP5_BOVIN^REEP5_BOVIN^Q:93-659,H:1-189^95.24%ID^E:5e-120^RecName: Full=Receptor expression-enhancing protein 5;^Eukaryota; Metazoa; Chordata; Craniata; Vertebrata; Euteleostomi; Mammalia; Eutheria; Laurasiatheria; Cetartiodactyla; Ruminantia; Pecora; Bovidae; Bovinae; Bos	c199_g2_i1|m.239	3-662[+]	REEP5_BOVIN^REEP5_BOVIN^Q:31-219,H:1-189^95.24%ID^E:8e-133^RecName: Full=Receptor expression-enhancing protein 5;^Eukaryota; Metazoa; Chordata; Craniata; Vertebrata; Euteleostomi; Mammalia; Eutheria; Laurasiatheria; Cetartiodactyla; Ruminantia; Pecora; Bovidae; Bovinae; Bos	PF03134.14^TB2_DP1_HVA22^TB2/DP1, HVA22 family^81-175^E:4.2e-36	.	COG5052^receptor accessory protein	GO:0016021^cellular_component^integral component of membrane	.
c200_g1	c200_g1_i1	.	.	.	.	.	.	.	.	.
c201_g1	c201_g1_i1	.	.	.	.	.	.	.	.	.
c201_g1	c201_g1_i2	.	.	.	.	.	.	.	.	.
c202_g1	c202_g1_i1	SYPL1_HUMAN^SYPL1_HUMAN^Q:2036-1308,H:17-259^85.6%ID^E:2e-145^RecName: Full=Synaptophysin-like protein 1;^Eukaryota; Metazoa; Chordata; Craniata; Vertebrata; Euteleostomi; Mammalia; Eutheria; Euarchontoglires; Primates; Haplorrhini; Catarrhini; Hominidae; Homo	c202_g1_i1|m.240	1305-2150[-]	SYPL1_HUMAN^SYPL1_HUMAN^Q:39-281,H:17-259^85.6%ID^E:2e-152^RecName: Full=Synaptophysin-like protein 1;^Eukaryota; Metazoa; Chordata; Craniata; Vertebrata; Euteleostomi; Mammalia; Eutheria; Euarchontoglires; Primates; Haplorrhini; Catarrhini; Hominidae; Homo	PF01284.18^MARVEL^Membrane-associating domain^51-253^E:1.8e-39	sigP:1^32^0.742^YES	NOG82926^rna polymerase	GO:0030659^cellular_component^cytoplasmic vesicle membrane`GO:0070062^cellular_component^extracellular vesicular exosome`GO:0016021^cellular_component^integral component of membrane`GO:0005887^cellular_component^integral component of plasma membrane`GO:0030285^cellular_component^integral component of synaptic vesicle membrane`GO:0042470^cellular_component^melanosome`GO:0030141^cellular_component^…	GO:0016020^cellular_component^membrane
c203_g1	c203_g1_i1	.	.	.	.	.	.	.	.	.
c204_g1	c204_g1_i1	MGAT1_RABIT^MGAT1_RABIT^Q:321-1661,H:1-447^92.39%ID^E:0^RecName: Full=Alpha-1,3-mannosyl-glycoprotein 2-beta-N-acetylglucosaminyltransferase;^Eukaryota; Metazoa; Chordata; Craniata; Vertebrata; Euteleostomi; Mammalia; Eutheria; Euarchontoglires; Glires; Lagomorpha; Leporidae; Oryctolagus	c204_g1_i1|m.241	321-1664[+]	MGAT1_RAT^MGAT1_RAT^Q:1-447,H:1-447^90.38%ID^E:0^RecName: Full=Alpha-1,3-mannosyl-glycoprotein 2-beta-N-acetylglucosaminyltransferase;^Eukaryota; Metazoa; Chordata; Craniata; Vertebrata; Euteleostomi; Mammalia; Eutheria; Euarchontoglires; Glires; Rodentia; Sciurognathi; Muroidea; Muridae; Murinae; Rattus	PF03071.10^GNT-I^GNT-I family^12-446^E:5.4e-202	.	NOG148227^	GO:0070062^cellular_component^extracellular vesicular exosome`GO:0000139^cellular_component^Golgi membrane`GO:0016021^cellular_component^integral component of membrane`GO:0003827^molecular_function^alpha-1,3-mannosylglycoprotein 2-beta-N-acetylglucosaminyltransferase activity`GO:0046872^molecular_function^metal ion binding`GO:0001701^biological_process^in utero embryonic development`GO:0006486^bi…	GO:0008375^molecular_function^acetylglucosaminyltransferase activity`GO:0006486^biological_process^protein glycosylation
c205_g1	c205_g1_i1	PNPO_BOVIN^PNPO_BOVIN^Q:105-887,H:1-261^93.87%ID^E:6e-164^RecName: Full=Pyridoxine-5'-phosphate oxidase;^Eukaryota; Metazoa; Chordata; Craniata; Vertebrata; Euteleostomi; Mammalia; Eutheria; Laurasiatheria; Cetartiodactyla; Ruminantia; Pecora; Bovidae; Bovinae; Bos	c205_g1_i1|m.246	105-890[+]	PNPO_BOVIN^PNPO_BOVIN^Q:1-261,H:1-261^93.87%ID^E:0^RecName: Full=Pyridoxine-5'-phosphate oxidase;^Eukaryota; Metazoa; Chordata; Craniata; Vertebrata; Euteleostomi; Mammalia; Eutheria; Laurasiatheria; Cetartiodactyla; Ruminantia; Pecora; Bovidae; Bovinae; Bos	PF12766.2^Pyridox_oxase_2^Pyridoxamine 5'-phosphate oxidase^62-146^E:4.7e-08`PF01243.15^Pyridox_oxidase^Pyridoxamine 5'-phosphate oxidase^69-153^E:2.5e-25`PF10590.4^PNPOx_C^Pyridoxine 5'-phosphate oxidase C-terminal dimerisation region^206-261^E:4.2e-19	.	COG0259^Catalyzes the oxidation of either pyridoxine 5'- phosphate (PNP) or pyridoxamine 5'-phosphate (PMP) into pyridoxal 5'-phosphate (PLP) (By similarity)	GO:0070062^cellular_component^extracellular vesicular exosome`GO:0010181^molecular_function^FMN binding`GO:0004733^molecular_function^pyridoxamine-phosphate oxidase activity`GO:0008615^biological_process^pyridoxine biosynthetic process	GO:0010181^molecular_function^FMN binding`GO:0004733^molecular_function^pyridoxamine-phosphate oxidase activity`GO:0055114^biological_process^oxidation-reduction process`GO:0016638^molecular_function^oxidoreductase activity, acting on the CH-NH2 group of donors
c206_g1	c206_g1_i1	TNIK_MOUSE^TNIK_MOUSE^Q:910-566,H:1209-1323^100%ID^E:1e-74^RecName: Full=Traf2 and NCK-interacting protein kinase;^Eukaryota; Metazoa; Chordata; Craniata; Vertebrata; Euteleostomi; Mammalia; Eutheria; Euarchontoglires; Glires; Rodentia; Sciurognathi; Muroidea; Muridae; Murinae; Mus; Mus	c206_g1_i1|m.248	563-910[-]	TNIK_MOUSE^TNIK_MOUSE^Q:1-115,H:1209-1323^100%ID^E:1e-77^RecName: Full=Traf2 and NCK-interacting protein kinase;^Eukaryota; Metazoa; Chordata; Craniata; Vertebrata; Euteleostomi; Mammalia; Eutheria; Euarchontoglires; Glires; Rodentia; Sciurognathi; Muroidea; Muridae; Murinae; Mus; Mus	PF00780.17^CNH^CNH domain^8-85^E:7.3e-19	.	COG0515^Serine Threonine protein kinase	GO:0005737^cellular_component^cytoplasm`GO:0005856^cellular_component^cytoskeleton`GO:0005634^cellular_component^nucleus`GO:0048471^cellular_component^perinuclear region of cytoplasm`GO:0055037^cellular_component^recycling endosome`GO:0005524^molecular_function^ATP binding`GO:0004674^molecular_function^protein serine/threonine kinase activity`GO:0005083^molecular_function^small GTPase regulator a…	GO:0005083^molecular_function^small GTPase regulator activity
c207_g1	c207_g1_i1	RTN4_HUMAN^RTN4_HUMAN^Q:452-366,H:1-29^93.1%ID^E:1e-09^RecName: Full=Reticulon-4;^Eukaryota; Metazoa; Chordata; Craniata; Vertebrata; Euteleostomi; Mammalia; Eutheria; Euarchontoglires; Primates; Haplorrhini; Catarrhini; Hominidae; Homo	c207_g1_i1|m.249	3-680[-]	RTN4_HUMAN^RTN4_HUMAN^Q:77-219,H:1-143^75%ID^E:5e-28^RecName: Full=Reticulon-4;^Eukaryota; Metazoa; Chordata; Craniata; Vertebrata; Euteleostomi; Mammalia; Eutheria; Euarchontoglires; Primates; Haplorrhini; Catarrhini; Hominidae; Homo	.	.	.	GO:0042995^cellular_component^cell projection`GO:0005783^cellular_component^endoplasmic reticulum`GO:0070062^cellular_component^extracellular vesicular exosome`GO:0030176^cellular_component^integral component of endoplasmic reticulum membrane`GO:0005622^cellular_component^intracellular`GO:0043025^cellular_component^neuronal cell body`GO:0005635^cellular_component^nuclear envelope`GO:0005886^cellu…	.
c208_g1	c208_g1_i1	.	.	.	.	.	.	.	.	.
c208_g2	c208_g2_i1	.	.	.	.	.	.	.	.	.
c209_g1	c209_g1_i1	.	.	.	.	.	.	.	.	.
c210_g1	c210_g1_i1	.	c210_g1_i1|m.253	255-641[+]	.	.	.	.	.	.
c211_g1	c211_g1_i1	.	.	.	.	.	.	.	.	.
c212_g1	c212_g1_i1	.	.	.	.	.	.	.	.	.
c213_g1	c213_g1_i1	.	.	.	.	.	.	.	.	.
c213_g2	c213_g2_i1	PTH1R_BOVIN^PTH1R_BOVIN^Q:244-2013,H:1-589^96.78%ID^E:0^RecName: Full=Parathyroid hormone/parathyroid hormone-related peptide receptor;^Eukaryota; Metazoa; Chordata; Craniata; Vertebrata; Euteleostomi; Mammalia; Eutheria; Laurasiatheria; Cetartiodactyla; Ruminantia; Pecora; Bovidae; Bovinae; Bos	c213_g2_i1|m.254	244-2016[+]	PTH1R_BOVIN^PTH1R_BOVIN^Q:1-590,H:1-589^96.78%ID^E:0^RecName: Full=Parathyroid hormone/parathyroid hormone-related peptide receptor;^Eukaryota; Metazoa; Chordata; Craniata; Vertebrata; Euteleostomi; Mammalia; Eutheria; Laurasiatheria; Cetartiodactyla; Ruminantia; Pecora; Bovidae; Bovinae; Bos	PF02793.17^HRM^Hormone receptor domain^107-172^E:5.7e-18`PF00002.19^7tm_2^7 transmembrane receptor (Secretin family)^186-455^E:2.3e-87	sigP:1^22^0.879^YES	.	GO:0005887^cellular_component^integral component of plasma membrane`GO:0004991^molecular_function^parathyroid hormone receptor activity`GO:0017046^molecular_function^peptide hormone binding`GO:0043621^molecular_function^protein self-association`GO:0007188^biological_process^adenylate cyclase-modulating G-protein coupled receptor signaling pathway	GO:0004930^molecular_function^G-protein coupled receptor activity`GO:0016020^cellular_component^membrane`GO:0007186^biological_process^G-protein coupled receptor signaling pathway`GO:0016021^cellular_component^integral component of membrane
c214_g1	c214_g1_i1	FXL17_HUMAN^FXL17_HUMAN^Q:1673-294,H:242-701^97.83%ID^E:0^RecName: Full=F-box/LRR-repeat protein 17;^Eukaryota; Metazoa; Chordata; Craniata; Vertebrata; Euteleostomi; Mammalia; Eutheria; Euarchontoglires; Primates; Haplorrhini; Catarrhini; Hominidae; Homo	c214_g1_i1|m.256	291-1673[-]	FXL17_HUMAN^FXL17_HUMAN^Q:1-460,H:242-701^97.83%ID^E:0^RecName: Full=F-box/LRR-repeat protein 17;^Eukaryota; Metazoa; Chordata; Craniata; Vertebrata; Euteleostomi; Mammalia; Eutheria; Euarchontoglires; Primates; Haplorrhini; Catarrhini; Hominidae; Homo	PF00646.28^F-box^F-box domain^79-123^E:2.1e-07`PF12937.2^F-box-like^F-box-like^80-126^E:7.2e-13`PF13504.1^LRR_7^Leucine rich repeat^122-128^E:15000`PF13504.1^LRR_7^Leucine rich repeat^300-308^E:1900`PF13504.1^LRR_7^Leucine rich repeat^351-365^E:2.9`PF13504.1^LRR_7^Leucine rich repeat^403-413^E:120	.	.	.	GO:0005515^molecular_function^protein binding
c214_g1	c214_g1_i2	FXL17_HUMAN^FXL17_HUMAN^Q:1197-406,H:242-505^95.83%ID^E:4e-164^RecName: Full=F-box/LRR-repeat protein 17;^Eukaryota; Metazoa; Chordata; Craniata; Vertebrata; Euteleostomi; Mammalia; Eutheria; Euarchontoglires; Primates; Haplorrhini; Catarrhini; Hominidae; Homo`FXL17_HUMAN^FXL17_HUMAN^Q:834-406,H:441-581^28.47%ID^E:7e-09^RecName: Full=F-box/LRR-repeat protein 17;^Eukaryota; Metazoa; Chordata; Cran…	c214_g1_i2|m.258	403-1197[-]	FXL17_HUMAN^FXL17_HUMAN^Q:1-264,H:242-505^95.83%ID^E:1e-168^RecName: Full=F-box/LRR-repeat protein 17;^Eukaryota; Metazoa; Chordata; Craniata; Vertebrata; Euteleostomi; Mammalia; Eutheria; Euarchontoglires; Primates; Haplorrhini; Catarrhini; Hominidae; Homo`FXL17_HUMAN^FXL17_HUMAN^Q:122-264,H:441-581^28.47%ID^E:6e-10^RecName: Full=F-box/LRR-repeat protein 17;^Eukaryota; Metazoa; Chordata; Craniat…	PF00646.28^F-box^F-box domain^79-123^E:9.4e-08`PF12937.2^F-box-like^F-box-like^80-126^E:3.2e-13	.	.	.	GO:0005515^molecular_function^protein binding
c215_g1	c215_g1_i1	.	.	.	.	.	.	.	.	.
c215_g1	c215_g1_i2	.	.	.	.	.	.	.	.	.
c216_g1	c216_g1_i1	KAD8_HUMAN^KAD8_HUMAN^Q:44-1480,H:1-479^80.79%ID^E:0^RecName: Full=Adenylate kinase 8;^Eukaryota; Metazoa; Chordata; Craniata; Vertebrata; Euteleostomi; Mammalia; Eutheria; Euarchontoglires; Primates; Haplorrhini; Catarrhini; Hominidae; Homo	c216_g1_i1|m.260	2-1483[+]	KAD8_HUMAN^KAD8_HUMAN^Q:15-493,H:1-479^80.79%ID^E:0^RecName: Full=Adenylate kinase 8;^Eukaryota; Metazoa; Chordata; Craniata; Vertebrata; Euteleostomi; Mammalia; Eutheria; Euarchontoglires; Primates; Haplorrhini; Catarrhini; Hominidae; Homo	PF13207.1^AAA_17^AAA domain^73-183^E:1.2e-07`PF13238.1^AAA_18^AAA domain^74-191^E:6.9e-07`PF00406.17^ADK^Adenylate kinase^76-248^E:5.6e-13`PF13207.1^AAA_17^AAA domain^284-406^E:3.8e-07`PF13238.1^AAA_18^AAA domain^285-410^E:1.4e-05`PF00406.17^ADK^Adenylate kinase^287-463^E:2.2e-27	.	COG0563^Catalyzes the reversible transfer of the terminal phosphate group between ATP and AMP. Plays an important role in cellular energy homeostasis and in adenine nucleotide metabolism (By similarity)	GO:0005829^cellular_component^cytosol`GO:0004017^molecular_function^adenylate kinase activity`GO:0005524^molecular_function^ATP binding`GO:0004127^molecular_function^cytidylate kinase activity`GO:0004550^molecular_function^nucleoside diphosphate kinase activity`GO:0006165^biological_process^nucleoside diphosphate phosphorylation`GO:0009142^biological_process^nucleoside triphosphate biosynthetic p…	.
c217_g1	c217_g1_i1	RT21_BOVIN^RT21_BOVIN^Q:70-330,H:1-87^100%ID^E:8e-43^RecName: Full=28S ribosomal protein S21, mitochondrial;^Eukaryota; Metazoa; Chordata; Craniata; Vertebrata; Euteleostomi; Mammalia; Eutheria; Laurasiatheria; Cetartiodactyla; Ruminantia; Pecora; Bovidae; Bovinae; Bos	.	.	.	.	.	.	GO:0005743^cellular_component^mitochondrial inner membrane`GO:0005840^cellular_component^ribosome`GO:0003735^molecular_function^structural constituent of ribosome`GO:0006412^biological_process^translation	.
c218_g1	c218_g1_i1	RS3_PIG^RS3_PIG^Q:2179-1451,H:1-243^100%ID^E:6e-169^RecName: Full=40S ribosomal protein S3;^Eukaryota; Metazoa; Chordata; Craniata; Vertebrata; Euteleostomi; Mammalia; Eutheria; Laurasiatheria; Cetartiodactyla; Suina; Suidae; Sus	c218_g1_i1|m.263	1448-2182[-]	RS3_PIG^RS3_PIG^Q:2-244,H:1-243^100%ID^E:2e-176^RecName: Full=40S ribosomal protein S3;^Eukaryota; Metazoa; Chordata; Craniata; Vertebrata; Euteleostomi; Mammalia; Eutheria; Laurasiatheria; Cetartiodactyla; Suina; Suidae; Sus	PF07650.12^KH_2^KH domain^21-93^E:1e-11`PF00189.15^Ribosomal_S3_C^Ribosomal protein S3, C-terminal domain^106-189^E:4.4e-16	.	COG0092^Binds the lower part of the 30S subunit head. Binds mRNA in the 70S ribosome, positioning it for translation (By similarity)	GO:0005743^cellular_component^mitochondrial inner membrane`GO:0005730^cellular_component^nucleolus`GO:0030529^cellular_component^ribonucleoprotein complex`GO:0015935^cellular_component^small ribosomal subunit`GO:0005819^cellular_component^spindle`GO:0003677^molecular_function^DNA binding`GO:0003906^molecular_function^DNA-(apurinic or apyrimidinic site) lyase activity`GO:0003723^molecular_function…	GO:0003723^molecular_function^RNA binding`GO:0003735^molecular_function^structural constituent of ribosome`GO:0006412^biological_process^translation`GO:0005840^cellular_component^ribosome
c219_g1	c219_g1_i1	.	.	.	.	.	.	.	.	.
c219_g2	c219_g2_i1	TR112_BOVIN^TR112_BOVIN^Q:1037-663,H:1-125^90.4%ID^E:5e-76^RecName: Full=Multifunctional methyltransferase subunit TRM112-like protein;^Eukaryota; Metazoa; Chordata; Craniata; Vertebrata; Euteleostomi; Mammalia; Eutheria; Laurasiatheria; Cetartiodactyla; Ruminantia; Pecora; Bovidae; Bovinae; Bos	c219_g2_i1|m.265	660-1139[-]	TR112_BOVIN^TR112_BOVIN^Q:35-159,H:1-125^90.4%ID^E:2e-79^RecName: Full=Multifunctional methyltransferase subunit TRM112-like protein;^Eukaryota; Metazoa; Chordata; Craniata; Vertebrata; Euteleostomi; Mammalia; Eutheria; Laurasiatheria; Cetartiodactyla; Ruminantia; Pecora; Bovidae; Bovinae; Bos	PF03966.11^Trm112p^Trm112p-like protein^36-146^E:5.2e-16	.	.	.	.
c219_g2	c219_g2_i1	TR112_BOVIN^TR112_BOVIN^Q:1037-663,H:1-125^90.4%ID^E:5e-76^RecName: Full=Multifunctional methyltransferase subunit TRM112-like protein;^Eukaryota; Metazoa; Chordata; Craniata; Vertebrata; Euteleostomi; Mammalia; Eutheria; Laurasiatheria; Cetartiodactyla; Ruminantia; Pecora; Bovidae; Bovinae; Bos	c219_g2_i1|m.266	111-521[+]	.	.	.	.	.	.
c220_g1	c220_g1_i1	.	.	.	.	.	.	.	.	.
c220_g1	c220_g1_i2	.	.	.	.	.	.	.	.	.
c221_g1	c221_g1_i1	.	.	.	.	.	.	.	.	.
c222_g1	c222_g1_i1	EEA1_MOUSE^EEA1_MOUSE^Q:967-2,H:1-323^91.33%ID^E:0^RecName: Full=Early endosome antigen 1;^Eukaryota; Metazoa; Chordata; Craniata; Vertebrata; Euteleostomi; Mammalia; Eutheria; Euarchontoglires; Glires; Rodentia; Sciurognathi; Muroidea; Muridae; Murinae; Mus; Mus	c222_g1_i1|m.267	2-967[-]	EEA1_MOUSE^EEA1_MOUSE^Q:1-322,H:1-323^91.33%ID^E:0^RecName: Full=Early endosome antigen 1;^Eukaryota; Metazoa; Chordata; Craniata; Vertebrata; Euteleostomi; Mammalia; Eutheria; Euarchontoglires; Glires; Rodentia; Sciurognathi; Muroidea; Muridae; Murinae; Mus; Mus	PF13894.1^zf-C2H2_4^C2H2-type zinc finger^41-64^E:0.054	.	.	GO:0044308^cellular_component^axonal spine`GO:0031410^cellular_component^cytoplasmic vesicle`GO:0005829^cellular_component^cytosol`GO:0005769^cellular_component^early endosome`GO:0031901^cellular_component^early endosome membrane`GO:0005768^cellular_component^endosome`GO:0070062^cellular_component^extracellular vesicular exosome`GO:0019897^cellular_component^extrinsic component of plasma membrane…	.
c223_g1	c223_g1_i1	TSYL1_BOVIN^TSYL1_BOVIN^Q:3092-1785,H:1-432^86.01%ID^E:1e-178^RecName: Full=Testis-specific Y-encoded-like protein 1;^Eukaryota; Metazoa; Chordata; Craniata; Vertebrata; Euteleostomi; Mammalia; Eutheria; Laurasiatheria; Cetartiodactyla; Ruminantia; Pecora; Bovidae; Bovinae; Bos	c223_g1_i1|m.270	1554-1952[+]	.	.	sigP:1^19^0.565^YES	.	.	.
c223_g1	c223_g1_i1	TSYL1_BOVIN^TSYL1_BOVIN^Q:3092-1785,H:1-432^86.01%ID^E:1e-178^RecName: Full=Testis-specific Y-encoded-like protein 1;^Eukaryota; Metazoa; Chordata; Craniata; Vertebrata; Euteleostomi; Mammalia; Eutheria; Laurasiatheria; Cetartiodactyla; Ruminantia; Pecora; Bovidae; Bovinae; Bos	c223_g1_i1|m.268	1782-3092[-]	TSYL1_BOVIN^TSYL1_BOVIN^Q:1-436,H:1-432^86.01%ID^E:0^RecName: Full=Testis-specific Y-encoded-like protein 1;^Eukaryota; Metazoa; Chordata; Craniata; Vertebrata; Euteleostomi; Mammalia; Eutheria; Laurasiatheria; Cetartiodactyla; Ruminantia; Pecora; Bovidae; Bovinae; Bos	PF00956.13^NAP^Nucleosome assembly protein (NAP)^227-408^E:8.5e-42	.	.	GO:0005730^cellular_component^nucleolus`GO:0006334^biological_process^nucleosome assembly	GO:0006334^biological_process^nucleosome assembly`GO:0005634^cellular_component^nucleus
c224_g1	c224_g1_i1	SPS2_PIG^SPS2_PIG^Q:493-1770,H:26-451^95.77%ID^E:0^RecName: Full=Selenide, water dikinase 2;^Eukaryota; Metazoa; Chordata; Craniata; Vertebrata; Euteleostomi; Mammalia; Eutheria; Laurasiatheria; Cetartiodactyla; Suina; Suidae; Sus	c224_g1_i1|m.271	781-1773[+]	SPS2_PIG^SPS2_PIG^Q:1-330,H:122-451^96.97%ID^E:0^RecName: Full=Selenide, water dikinase 2;^Eukaryota; Metazoa; Chordata; Craniata; Vertebrata; Euteleostomi; Mammalia; Eutheria; Laurasiatheria; Cetartiodactyla; Suina; Suidae; Sus	PF00586.19^AIRS^AIR synthase related protein, N-terminal domain^2-97^E:1e-10`PF02769.17^AIRS_C^AIR synthase related protein, C-terminal domain^126-299^E:7.6e-26	.	COG0709^Synthesizes selenophosphate from selenide and ATP (By similarity)	GO:0005524^molecular_function^ATP binding`GO:0004756^molecular_function^selenide, water dikinase activity	GO:0003824^molecular_function^catalytic activity
c225_g1	c225_g1_i1	MGT5A_HUMAN^MGT5A_HUMAN^Q:2616-394,H:1-741^97.3%ID^E:0^RecName: Full=Alpha-1,6-mannosylglycoprotein 6-beta-N-acetylglucosaminyltransferase A;^Eukaryota; Metazoa; Chordata; Craniata; Vertebrata; Euteleostomi; Mammalia; Eutheria; Euarchontoglires; Primates; Haplorrhini; Catarrhini; Hominidae; Homo	c225_g1_i1|m.275	226-567[+]	.	.	.	.	.	.
c225_g1	c225_g1_i1	MGT5A_HUMAN^MGT5A_HUMAN^Q:2616-394,H:1-741^97.3%ID^E:0^RecName: Full=Alpha-1,6-mannosylglycoprotein 6-beta-N-acetylglucosaminyltransferase A;^Eukaryota; Metazoa; Chordata; Craniata; Vertebrata; Euteleostomi; Mammalia; Eutheria; Euarchontoglires; Primates; Haplorrhini; Catarrhini; Hominidae; Homo	c225_g1_i1|m.273	391-2616[-]	MGT5A_HUMAN^MGT5A_HUMAN^Q:1-741,H:1-741^97.3%ID^E:0^RecName: Full=Alpha-1,6-mannosylglycoprotein 6-beta-N-acetylglucosaminyltransferase A;^Eukaryota; Metazoa; Chordata; Craniata; Vertebrata; Euteleostomi; Mammalia; Eutheria; Euarchontoglires; Primates; Haplorrhini; Catarrhini; Hominidae; Homo	PF15027.1^DUF4525^Domain of unknown function (DUF4525)^4-139^E:1.5e-68`PF15024.1^Glyco_transf_18^Glycosyltransferase family 18^172-726^E:9.1e-263	.	NOG73147^pyridoxamine 5'-phosphate	GO:0070062^cellular_component^extracellular vesicular exosome`GO:0000139^cellular_component^Golgi membrane`GO:0016021^cellular_component^integral component of membrane`GO:0030144^molecular_function^alpha-1,6-mannosylglycoprotein 6-beta-N-acetylglucosaminyltransferase activity`GO:0044267^biological_process^cellular protein metabolic process`GO:0043687^biological_process^post-translational protein …	.
c226_g1	c226_g1_i1	RHOV_BOVIN^RHOV_BOVIN^Q:756-58,H:4-236^97.42%ID^E:5e-166^RecName: Full=Rho-related GTP-binding protein RhoV;^Eukaryota; Metazoa; Chordata; Craniata; Vertebrata; Euteleostomi; Mammalia; Eutheria; Laurasiatheria; Cetartiodactyla; Ruminantia; Pecora; Bovidae; Bovinae; Bos	c226_g1_i1|m.276	55-756[-]	RHOV_BOVIN^RHOV_BOVIN^Q:1-233,H:4-236^97.42%ID^E:2e-166^RecName: Full=Rho-related GTP-binding protein RhoV;^Eukaryota; Metazoa; Chordata; Craniata; Vertebrata; Euteleostomi; Mammalia; Eutheria; Laurasiatheria; Cetartiodactyla; Ruminantia; Pecora; Bovidae; Bovinae; Bos	PF00025.16^Arf^ADP-ribosylation factor family^29-196^E:0.00011`PF00071.17^Ras^Ras family^30-200^E:1.1e-46`PF08477.8^Miro^Miro-like protein^30-143^E:8.1e-19	.	COG1100^GTP-binding Protein	GO:0010008^cellular_component^endosome membrane`GO:0005886^cellular_component^plasma membrane`GO:0005525^molecular_function^GTP binding`GO:0046872^molecular_function^metal ion binding`GO:0007264^biological_process^small GTPase mediated signal transduction	GO:0005525^molecular_function^GTP binding`GO:0007264^biological_process^small GTPase mediated signal transduction`GO:0005622^cellular_component^intracellular
c226_g1	c226_g1_i2	RHOV_BOVIN^RHOV_BOVIN^Q:211-14,H:4-69^95.45%ID^E:3e-36^RecName: Full=Rho-related GTP-binding protein RhoV;^Eukaryota; Metazoa; Chordata; Craniata; Vertebrata; Euteleostomi; Mammalia; Eutheria; Laurasiatheria; Cetartiodactyla; Ruminantia; Pecora; Bovidae; Bovinae; Bos	.	.	.	.	.	COG1100^GTP-binding Protein	GO:0010008^cellular_component^endosome membrane`GO:0005886^cellular_component^plasma membrane`GO:0005525^molecular_function^GTP binding`GO:0046872^molecular_function^metal ion binding`GO:0007264^biological_process^small GTPase mediated signal transduction	.
c227_g1	c227_g1_i1	.	.	.	.	.	.	.	.	.
c228_g1	c228_g1_i1	MAF_HUMAN^MAF_HUMAN^Q:142-618,H:1-159^99.37%ID^E:5e-66^RecName: Full=Transcription factor Maf;^Eukaryota; Metazoa; Chordata; Craniata; Vertebrata; Euteleostomi; Mammalia; Eutheria; Euarchontoglires; Primates; Haplorrhini; Catarrhini; Hominidae; Homo	c228_g1_i1|m.277	1-648[+]	MAF_BOVIN^MAF_BOVIN^Q:48-216,H:1-169^100%ID^E:3e-116^RecName: Full=Transcription factor Maf;^Eukaryota; Metazoa; Chordata; Craniata; Vertebrata; Euteleostomi; Mammalia; Eutheria; Laurasiatheria; Cetartiodactyla; Ruminantia; Pecora; Bovidae; Bovinae; Bos	PF08383.6^Maf_N^Maf N-terminal region^133-167^E:2.6e-21	.	.	GO:0005634^cellular_component^nucleus`GO:0043565^molecular_function^sequence-specific DNA binding`GO:0003700^molecular_function^sequence-specific DNA binding transcription factor activity`GO:0006351^biological_process^transcription, DNA-templated	.
c229_g1	c229_g1_i1	DHE3_MOUSE^DHE3_MOUSE^Q:50-1576,H:50-558^99.02%ID^E:0^RecName: Full=Glutamate dehydrogenase 1, mitochondrial;^Eukaryota; Metazoa; Chordata; Craniata; Vertebrata; Euteleostomi; Mammalia; Eutheria; Euarchontoglires; Glires; Rodentia; Sciurognathi; Muroidea; Muridae; Murinae; Mus; Mus	c229_g1_i1|m.279	2-1579[+]	DHE3_MOUSE^DHE3_MOUSE^Q:5-525,H:38-558^98.27%ID^E:0^RecName: Full=Glutamate dehydrogenase 1, mitochondrial;^Eukaryota; Metazoa; Chordata; Craniata; Vertebrata; Euteleostomi; Mammalia; Eutheria; Euarchontoglires; Glires; Rodentia; Sciurognathi; Muroidea; Muridae; Murinae; Mus; Mus	PF02812.13^ELFV_dehydrog_N^Glu/Leu/Phe/Val dehydrogenase, dimerisation domain^80-208^E:3e-48`PF00208.16^ELFV_dehydrog^Glutamate/Leucine/Phenylalanine/Valine dehydrogenase^230-423^E:3.5e-51	.	COG0334^glutamate dehydrogenase	GO:0005743^cellular_component^mitochondrial inner membrane`GO:0005759^cellular_component^mitochondrial matrix`GO:0005739^cellular_component^mitochondrion`GO:0005524^molecular_function^ATP binding`GO:0004352^molecular_function^glutamate dehydrogenase (NAD+) activity`GO:0004353^molecular_function^glutamate dehydrogenase [NAD(P)+] activity`GO:0005525^molecular_function^GTP binding`GO:0006541^biologi…	GO:0016491^molecular_function^oxidoreductase activity`GO:0006520^biological_process^cellular amino acid metabolic process`GO:0055114^biological_process^oxidation-reduction process
c230_g1	c230_g1_i1	.	.	.	.	.	.	.	.	.
c231_g1	c231_g1_i1	COX2_BALBO^COX2_BALBO^Q:93-773,H:1-227^90.75%ID^E:4e-99^RecName: Full=Cytochrome c oxidase subunit 2;^Eukaryota; Metazoa; Chordata; Craniata; Vertebrata; Euteleostomi; Mammalia; Eutheria; Laurasiatheria; Cetartiodactyla; Cetacea; Mysticeti; Balaenopteridae; Balaenoptera	.	.	.	.	.	.	GO:0016021^cellular_component^integral component of membrane`GO:0005743^cellular_component^mitochondrial inner membrane`GO:0045277^cellular_component^respiratory chain complex IV`GO:0005507^molecular_function^copper ion binding`GO:0004129^molecular_function^cytochrome-c oxidase activity`GO:0022900^biological_process^electron transport chain`GO:1902600^biological_process^hydrogen ion transmembrane…	.
c232_g1	c232_g1_i1	.	.	.	.	.	.	.	.	.
c232_g1	c232_g1_i2	.	.	.	.	.	.	.	.	.
c233_g1	c233_g1_i1	.	.	.	.	.	.	.	.	.
c234_g1	c234_g1_i1	.	.	.	.	.	.	.	.	.
c235_g1	c235_g1_i1	.	.	.	.	.	.	.	.	.
c235_g1	c235_g1_i2	.	.	.	.	.	.	.	.	.
c236_g1	c236_g1_i1	.	.	.	.	.	.	.	.	.
c237_g1	c237_g1_i1	.	.	.	.	.	.	.	.	.
c238_g1	c238_g1_i1	.	c238_g1_i1|m.284	3-419[+]	.	.	.	.	.	.
c238_g1	c238_g1_i2	.	.	.	.	.	.	.	.	.
c239_g1	c239_g1_i1	RS23_RAT^RS23_RAT^Q:494-66,H:1-143^100%ID^E:5e-99^RecName: Full=40S ribosomal protein S23;^Eukaryota; Metazoa; Chordata; Craniata; Vertebrata; Euteleostomi; Mammalia; Eutheria; Euarchontoglires; Glires; Rodentia; Sciurognathi; Muroidea; Muridae; Murinae; Rattus	c239_g1_i1|m.285	63-620[-]	RS23_RAT^RS23_RAT^Q:43-185,H:1-143^100%ID^E:1e-99^RecName: Full=40S ribosomal protein S23;^Eukaryota; Metazoa; Chordata; Craniata; Vertebrata; Euteleostomi; Mammalia; Eutheria; Euarchontoglires; Glires; Rodentia; Sciurognathi; Muroidea; Muridae; Murinae; Rattus	PF00164.20^Ribosom_S12_S23^Ribosomal protein S12/S23^51-184^E:8.9e-42	.	COG0048^Interacts with and stabilizes bases of the 16S rRNA that are involved in tRNA selection in the A site and with the mRNA backbone. Located at the interface of the 30S and 50S subunits, it traverses the body of the 30S subunit contacting proteins on the other side and probably holding the rRNA structure together. The combined cluster of proteins S8, S12 and S17 appears to hold together the …	GO:0005840^cellular_component^ribosome`GO:0015935^cellular_component^small ribosomal subunit`GO:0003735^molecular_function^structural constituent of ribosome`GO:0045182^molecular_function^translation regulator activity`GO:0006417^biological_process^regulation of translation`GO:0006412^biological_process^translation	GO:0003735^molecular_function^structural constituent of ribosome`GO:0006412^biological_process^translation`GO:0005622^cellular_component^intracellular`GO:0005840^cellular_component^ribosome
c240_g1	c240_g1_i1	.	.	.	.	.	.	.	.	.
c242_g1	c242_g1_i1	.	.	.	.	.	.	.	.	.
c243_g1	c243_g1_i1	AS3MT_HUMAN^AS3MT_HUMAN^Q:90-1214,H:1-375^85.6%ID^E:0^RecName: Full=Arsenite methyltransferase;^Eukaryota; Metazoa; Chordata; Craniata; Vertebrata; Euteleostomi; Mammalia; Eutheria; Euarchontoglires; Primates; Haplorrhini; Catarrhini; Hominidae; Homo	c243_g1_i1|m.286	3-1217[+]	AS3MT_HUMAN^AS3MT_HUMAN^Q:30-404,H:1-375^85.6%ID^E:0^RecName: Full=Arsenite methyltransferase;^Eukaryota; Metazoa; Chordata; Craniata; Vertebrata; Euteleostomi; Mammalia; Eutheria; Euarchontoglires; Primates; Haplorrhini; Catarrhini; Hominidae; Homo	PF13847.1^Methyltransf_31^Methyltransferase domain^100-244^E:6.7e-34`PF01209.13^Ubie_methyltran^ubiE/COQ5 methyltransferase family^102-212^E:2.7e-13`PF01135.14^PCMT^Protein-L-isoaspartate(D-aspartate) O-methyltransferase (PCMT)^102-192^E:9.8e-06`PF13649.1^Methyltransf_25^Methyltransferase domain^103-208^E:3.8e-13`PF12847.2^Methyltransf_18^Methyltransferase domain^103-212^E:4.1e-12`PF13489.1^Methy…	.	.	GO:0005829^cellular_component^cytosol`GO:0005739^cellular_component^mitochondrion`GO:0030791^molecular_function^arsenite methyltransferase activity`GO:0030792^molecular_function^methylarsonite methyltransferase activity`GO:0018872^biological_process^arsonoacetate metabolic process`GO:0009404^biological_process^toxin metabolic process	GO:0008168^molecular_function^methyltransferase activity`GO:0004719^molecular_function^protein-L-isoaspartate (D-aspartate) O-methyltransferase activity`GO:0006464^biological_process^cellular protein modification process`GO:0008152^biological_process^metabolic process
c244_g1	c244_g1_i1	.	.	.	.	.	.	.	.	.
c245_g1	c245_g1_i1	.	.	.	.	.	.	.	.	.
c246_g1	c246_g1_i1	TTLL5_PONAB^TTLL5_PONAB^Q:3-959,H:980-1298^88.09%ID^E:5e-161^RecName: Full=Tubulin polyglutamylase TTLL5;^Eukaryota; Metazoa; Chordata; Craniata; Vertebrata; Euteleostomi; Mammalia; Eutheria; Euarchontoglires; Primates; Haplorrhini; Catarrhini; Hominidae; Pongo	c246_g1_i1|m.287	3-965[+]	TTLL5_PONAB^TTLL5_PONAB^Q:1-319,H:980-1298^88.09%ID^E:0^RecName: Full=Tubulin polyglutamylase TTLL5;^Eukaryota; Metazoa; Chordata; Craniata; Vertebrata; Euteleostomi; Mammalia; Eutheria; Euarchontoglires; Primates; Haplorrhini; Catarrhini; Hominidae; Pongo	.	.	.	GO:0005929^cellular_component^cilium`GO:0005737^cellular_component^cytoplasm`GO:0005856^cellular_component^cytoskeleton`GO:0005634^cellular_component^nucleus`GO:0016874^molecular_function^ligase activity`GO:0006464^biological_process^cellular protein modification process`GO:0006351^biological_process^transcription, DNA-templated	.
c246_g1	c246_g1_i2	TTLL5_PONAB^TTLL5_PONAB^Q:696-1586,H:994-1298^83.93%ID^E:8e-138^RecName: Full=Tubulin polyglutamylase TTLL5;^Eukaryota; Metazoa; Chordata; Craniata; Vertebrata; Euteleostomi; Mammalia; Eutheria; Euarchontoglires; Primates; Haplorrhini; Catarrhini; Hominidae; Pongo`TTLL5_PONAB^TTLL5_PONAB^Q:6-734,H:638-881^90.16%ID^E:1e-110^RecName: Full=Tubulin polyglutamylase TTLL5;^Eukaryota; Metazoa; Chordata;…	c246_g1_i2|m.289	3-1592[+]	TTLL5_PONAB^TTLL5_PONAB^Q:232-528,H:994-1298^83.93%ID^E:5e-161^RecName: Full=Tubulin polyglutamylase TTLL5;^Eukaryota; Metazoa; Chordata; Craniata; Vertebrata; Euteleostomi; Mammalia; Eutheria; Euarchontoglires; Primates; Haplorrhini; Catarrhini; Hominidae; Pongo`TTLL5_PONAB^TTLL5_PONAB^Q:2-481,H:638-1120^55.73%ID^E:8e-125^RecName: Full=Tubulin polyglutamylase TTLL5;^Eukaryota; Metazoa; Chordata;…	.	.	.	GO:0005929^cellular_component^cilium`GO:0005737^cellular_component^cytoplasm`GO:0005856^cellular_component^cytoskeleton`GO:0005634^cellular_component^nucleus`GO:0016874^molecular_function^ligase activity`GO:0006464^biological_process^cellular protein modification process`GO:0006351^biological_process^transcription, DNA-templated	.
c247_g1	c247_g1_i1	EMC3_PONAB^EMC3_PONAB^Q:1900-1118,H:1-261^100%ID^E:6e-173^RecName: Full=ER membrane protein complex subunit 3;^Eukaryota; Metazoa; Chordata; Craniata; Vertebrata; Euteleostomi; Mammalia; Eutheria; Euarchontoglires; Primates; Haplorrhini; Catarrhini; Hominidae; Pongo	c247_g1_i1|m.291	1115-1900[-]	EMC3_PONAB^EMC3_PONAB^Q:1-261,H:1-261^100%ID^E:0^RecName: Full=ER membrane protein complex subunit 3;^Eukaryota; Metazoa; Chordata; Craniata; Vertebrata; Euteleostomi; Mammalia; Eutheria; Euarchontoglires; Primates; Haplorrhini; Catarrhini; Hominidae; Pongo	PF01956.11^DUF106^Integral membrane protein DUF106^5-191^E:5.7e-52	.	.	GO:0072546^cellular_component^ER membrane protein complex`GO:0016021^cellular_component^integral component of membrane	GO:0016020^cellular_component^membrane
c248_g1	c248_g1_i1	.	.	.	.	.	.	.	.	.
c249_g1	c249_g1_i1	.	.	.	.	.	.	.	.	.
c249_g2	c249_g2_i1	.	.	.	.	.	.	.	.	.
c250_g1	c250_g1_i1	.	.	.	.	.	.	.	.	.
c251_g1	c251_g1_i1	.	c251_g1_i1|m.295	3-533[+]	.	.	.	.	.	.
c252_g1	c252_g1_i1	.	.	.	.	.	.	.	.	.
c253_g1	c253_g1_i1	DOCK1_MOUSE^DOCK1_MOUSE^Q:149-391,H:1115-1191^69.14%ID^E:2e-23^RecName: Full=Dedicator of cytokinesis protein 1;^Eukaryota; Metazoa; Chordata; Craniata; Vertebrata; Euteleostomi; Mammalia; Eutheria; Euarchontoglires; Glires; Rodentia; Sciurognathi; Muroidea; Muridae; Murinae; Mus; Mus	.	.	.	.	.	.	GO:0005737^cellular_component^cytoplasm`GO:0016020^cellular_component^membrane`GO:0005634^cellular_component^nucleus`GO:0005085^molecular_function^guanyl-nucleotide exchange factor activity`GO:0006915^biological_process^apoptotic process`GO:0016477^biological_process^cell migration`GO:0002244^biological_process^hematopoietic progenitor cell differentiation`GO:0006909^biological_process^phagocytos…	.
c253_g1	c253_g1_i2	DOCK5_HUMAN^DOCK5_HUMAN^Q:2-355,H:1098-1215^99.15%ID^E:6e-58^RecName: Full=Dedicator of cytokinesis protein 5;^Eukaryota; Metazoa; Chordata; Craniata; Vertebrata; Euteleostomi; Mammalia; Eutheria; Euarchontoglires; Primates; Haplorrhini; Catarrhini; Hominidae; Homo	c253_g1_i2|m.296	2-355[+]	DOCK5_HUMAN^DOCK5_HUMAN^Q:1-118,H:1098-1215^99.15%ID^E:2e-73^RecName: Full=Dedicator of cytokinesis protein 5;^Eukaryota; Metazoa; Chordata; Craniata; Vertebrata; Euteleostomi; Mammalia; Eutheria; Euarchontoglires; Primates; Haplorrhini; Catarrhini; Hominidae; Homo	.	.	.	GO:0005737^cellular_component^cytoplasm`GO:0005085^molecular_function^guanyl-nucleotide exchange factor activity`GO:0043547^biological_process^positive regulation of GTPase activity`GO:0007264^biological_process^small GTPase mediated signal transduction	.
c254_g1	c254_g1_i1	F214A_HUMAN^F214A_HUMAN^Q:213-1901,H:1-562^87.92%ID^E:0^RecName: Full=Protein FAM214A;^Eukaryota; Metazoa; Chordata; Craniata; Vertebrata; Euteleostomi; Mammalia; Eutheria; Euarchontoglires; Primates; Haplorrhini; Catarrhini; Hominidae; Homo	c254_g1_i1|m.297	213-1901[+]	F214A_HUMAN^F214A_HUMAN^Q:1-563,H:1-562^87.92%ID^E:0^RecName: Full=Protein FAM214A;^Eukaryota; Metazoa; Chordata; Craniata; Vertebrata; Euteleostomi; Mammalia; Eutheria; Euarchontoglires; Primates; Haplorrhini; Catarrhini; Hominidae; Homo	.	.	.	.	.
c255_g1	c255_g1_i1	MAD4_HUMAN^MAD4_HUMAN^Q:97-666,H:1-190^94.21%ID^E:3e-95^RecName: Full=Max dimerization protein 4;^Eukaryota; Metazoa; Chordata; Craniata; Vertebrata; Euteleostomi; Mammalia; Eutheria; Euarchontoglires; Primates; Haplorrhini; Catarrhini; Hominidae; Homo	c255_g1_i1|m.298	1-723[+]	MAD4_HUMAN^MAD4_HUMAN^Q:33-240,H:1-209^90.91%ID^E:4e-131^RecName: Full=Max dimerization protein 4;^Eukaryota; Metazoa; Chordata; Craniata; Vertebrata; Euteleostomi; Mammalia; Eutheria; Euarchontoglires; Primates; Haplorrhini; Catarrhini; Hominidae; Homo	PF00010.21^HLH^Helix-loop-helix DNA-binding domain^87-138^E:9.6e-10	.	.	GO:0005634^cellular_component^nucleus`GO:0003677^molecular_function^DNA binding`GO:0003714^molecular_function^transcription corepressor activity`GO:0008285^biological_process^negative regulation of cell proliferation`GO:0000122^biological_process^negative regulation of transcription from RNA polymerase II promoter`GO:0006351^biological_process^transcription, DNA-templated	GO:0046983^molecular_function^protein dimerization activity
c256_g1	c256_g1_i1	6PGD_HUMAN^6PGD_HUMAN^Q:1844-444,H:8-474^95.93%ID^E:0^RecName: Full=6-phosphogluconate dehydrogenase, decarboxylating;^Eukaryota; Metazoa; Chordata; Craniata; Vertebrata; Euteleostomi; Mammalia; Eutheria; Euarchontoglires; Primates; Haplorrhini; Catarrhini; Hominidae; Homo	c256_g1_i1|m.300	414-1865[-]	6PGD_HUMAN^6PGD_HUMAN^Q:1-483,H:1-483^95.86%ID^E:0^RecName: Full=6-phosphogluconate dehydrogenase, decarboxylating;^Eukaryota; Metazoa; Chordata; Craniata; Vertebrata; Euteleostomi; Mammalia; Eutheria; Euarchontoglires; Primates; Haplorrhini; Catarrhini; Hominidae; Homo	PF03446.10^NAD_binding_2^NAD binding domain of 6-phosphogluconate dehydrogenase^4-170^E:5e-50`PF00393.14^6PGD^6-phosphogluconate dehydrogenase, C-terminal domain^180-470^E:2.2e-138	.	COG0362^Catalyzes the oxidative decarboxylation of 6- phosphogluconate to ribulose 5-phosphate and CO(2), with concomitant reduction of NADP to NADPH (By similarity)	GO:0005829^cellular_component^cytosol`GO:0070062^cellular_component^extracellular vesicular exosome`GO:0005634^cellular_component^nucleus`GO:0050661^molecular_function^NADP binding`GO:0004616^molecular_function^phosphogluconate dehydrogenase (decarboxylating) activity`GO:0005975^biological_process^carbohydrate metabolic process`GO:0019521^biological_process^D-gluconate metabolic process`GO:005511…	GO:0004616^molecular_function^phosphogluconate dehydrogenase (decarboxylating) activity`GO:0006098^biological_process^pentose-phosphate shunt`GO:0055114^biological_process^oxidation-reduction process`GO:0050661^molecular_function^NADP binding
c257_g1	c257_g1_i1	.	.	.	.	.	.	.	.	.
c258_g1	c258_g1_i1	.	.	.	.	.	.	.	.	.
c259_g1	c259_g1_i1	TRI59_HUMAN^TRI59_HUMAN^Q:187-1284,H:1-366^88.8%ID^E:0^RecName: Full=Tripartite motif-containing protein 59;^Eukaryota; Metazoa; Chordata; Craniata; Vertebrata; Euteleostomi; Mammalia; Eutheria; Euarchontoglires; Primates; Haplorrhini; Catarrhini; Hominidae; Homo	c259_g1_i1|m.304	1-1284[+]	TRI59_HUMAN^TRI59_HUMAN^Q:63-428,H:1-366^88.8%ID^E:0^RecName: Full=Tripartite motif-containing protein 59;^Eukaryota; Metazoa; Chordata; Craniata; Vertebrata; Euteleostomi; Mammalia; Eutheria; Euarchontoglires; Primates; Haplorrhini; Catarrhini; Hominidae; Homo	PF13920.1^zf-C3HC4_3^Zinc finger, C3HC4 type (RING finger)^69-126^E:3.3e-08`PF13639.1^zf-RING_2^Ring finger domain^71-122^E:6.5e-10`PF13923.1^zf-C3HC4_2^Zinc finger, C3HC4 type (RING finger)^72-121^E:5.6e-09`PF00097.20^zf-C3HC4^Zinc finger, C3HC4 type (RING finger)^72-121^E:5.7e-09`PF13445.1^zf-RING_UBOX^RING-type zinc-finger^72-119^E:2.4e-08`PF15227.1^zf-C3HC4_4^zinc finger of C3HC4-type, RING^7…	.	.	GO:0016021^cellular_component^integral component of membrane`GO:0005622^cellular_component^intracellular`GO:0008270^molecular_function^zinc ion binding`GO:0043124^biological_process^negative regulation of I-kappaB kinase/NF-kappaB signaling	GO:0005515^molecular_function^protein binding`GO:0008270^molecular_function^zinc ion binding`GO:0046872^molecular_function^metal ion binding`GO:0005622^cellular_component^intracellular
c260_g1	c260_g1_i1	.	c260_g1_i1|m.305	1241-1570[-]	.	.	.	.	.	.
c261_g1	c261_g1_i1	NGAL_MOUSE^NGAL_MOUSE^Q:752-207,H:17-200^66.3%ID^E:5e-88^RecName: Full=Neutrophil gelatinase-associated lipocalin;^Eukaryota; Metazoa; Chordata; Craniata; Vertebrata; Euteleostomi; Mammalia; Eutheria; Euarchontoglires; Glires; Rodentia; Sciurognathi; Muroidea; Muridae; Murinae; Mus; Mus	c261_g1_i1|m.306	201-842[-]	NGAL_MOUSE^NGAL_MOUSE^Q:15-212,H:1-200^65.5%ID^E:2e-96^RecName: Full=Neutrophil gelatinase-associated lipocalin;^Eukaryota; Metazoa; Chordata; Craniata; Vertebrata; Euteleostomi; Mammalia; Eutheria; Euarchontoglires; Glires; Rodentia; Sciurognathi; Muroidea; Muridae; Murinae; Mus; Mus	PF00061.18^Lipocalin^Lipocalin / cytosolic fatty-acid binding protein family^62-204^E:2.3e-24	sigP:1^34^0.66^YES	.	GO:0005829^cellular_component^cytosol`GO:0005576^cellular_component^extracellular region`GO:0005615^cellular_component^extracellular space`GO:0070062^cellular_component^extracellular vesicular exosome`GO:0005506^molecular_function^iron ion binding`GO:0036094^molecular_function^small molecule binding`GO:0005215^molecular_function^transporter activity`GO:0070301^biological_process^cellular response…	.
c261_g1	c261_g1_i2	NGAL_RAT^NGAL_RAT^Q:650-225,H:17-158^65.49%ID^E:3e-65^RecName: Full=Neutrophil gelatinase-associated lipocalin;^Eukaryota; Metazoa; Chordata; Craniata; Vertebrata; Euteleostomi; Mammalia; Eutheria; Euarchontoglires; Glires; Rodentia; Sciurognathi; Muroidea; Muridae; Murinae; Rattus	c261_g1_i2|m.307	201-740[-]	NGAL_MOUSE^NGAL_MOUSE^Q:15-172,H:1-160^64.38%ID^E:6e-73^RecName: Full=Neutrophil gelatinase-associated lipocalin;^Eukaryota; Metazoa; Chordata; Craniata; Vertebrata; Euteleostomi; Mammalia; Eutheria; Euarchontoglires; Glires; Rodentia; Sciurognathi; Muroidea; Muridae; Murinae; Mus; Mus	PF00061.18^Lipocalin^Lipocalin / cytosolic fatty-acid binding protein family^62-163^E:4.5e-14	sigP:1^34^0.66^YES	.	GO:0005829^cellular_component^cytosol`GO:0005576^cellular_component^extracellular region`GO:0005615^cellular_component^extracellular space`GO:0070062^cellular_component^extracellular vesicular exosome`GO:0005506^molecular_function^iron ion binding`GO:0036094^molecular_function^small molecule binding`GO:0005215^molecular_function^transporter activity`GO:0070301^biological_process^cellular response…	.
c262_g1	c262_g1_i1	.	c262_g1_i1|m.309	18-719[-]	.	.	.	.	.	.
c263_g1	c263_g1_i1	.	.	.	.	.	.	.	.	.
c264_g1	c264_g1_i1	.	.	.	.	.	.	.	.	.
c265_g1	c265_g1_i1	.	c265_g1_i1|m.313	195-515[-]	.	.	sigP:1^16^0.459^YES	.	.	.
c266_g1	c266_g1_i1	ACO13_PONAB^ACO13_PONAB^Q:178-597,H:1-140^79.29%ID^E:2e-73^RecName: Full=Acyl-coenzyme A thioesterase 13;^Eukaryota; Metazoa; Chordata; Craniata; Vertebrata; Euteleostomi; Mammalia; Eutheria; Euarchontoglires; Primates; Haplorrhini; Catarrhini; Hominidae; Pongo	c266_g1_i1|m.314	1-600[+]	ACO13_PONAB^ACO13_PONAB^Q:60-199,H:1-140^79.29%ID^E:2e-74^RecName: Full=Acyl-coenzyme A thioesterase 13;^Eukaryota; Metazoa; Chordata; Craniata; Vertebrata; Euteleostomi; Mammalia; Eutheria; Euarchontoglires; Primates; Haplorrhini; Catarrhini; Hominidae; Pongo	PF03061.17^4HBT^Thioesterase superfamily^111-185^E:3.5e-17`PF13622.1^4HBT_3^Thioesterase-like superfamily^111-182^E:1.9e-05	.	.	GO:0005829^cellular_component^cytosol`GO:0005739^cellular_component^mitochondrion`GO:0005634^cellular_component^nucleus`GO:0005819^cellular_component^spindle`GO:0016787^molecular_function^hydrolase activity	.
c266_g1	c266_g1_i2	ACO13_PONAB^ACO13_PONAB^Q:203-562,H:21-140^83.33%ID^E:4e-67^RecName: Full=Acyl-coenzyme A thioesterase 13;^Eukaryota; Metazoa; Chordata; Craniata; Vertebrata; Euteleostomi; Mammalia; Eutheria; Euarchontoglires; Primates; Haplorrhini; Catarrhini; Hominidae; Pongo	.	.	.	.	.	.	GO:0005829^cellular_component^cytosol`GO:0005739^cellular_component^mitochondrion`GO:0005634^cellular_component^nucleus`GO:0005819^cellular_component^spindle`GO:0016787^molecular_function^hydrolase activity	.
c267_g1	c267_g1_i1	.	.	.	.	.	.	.	.	.
c268_g1	c268_g1_i1	.	c268_g1_i1|m.315	1-336[+]	.	.	.	.	.	.
c269_g1	c269_g1_i1	GOLI_HUMAN^GOLI_HUMAN^Q:125-1327,H:19-419^99.25%ID^E:0^RecName: Full=E3 ubiquitin-protein ligase RNF130;^Eukaryota; Metazoa; Chordata; Craniata; Vertebrata; Euteleostomi; Mammalia; Eutheria; Euarchontoglires; Primates; Haplorrhini; Catarrhini; Hominidae; Homo	c269_g1_i1|m.318	2-1330[+]	GOLI_RAT^GOLI_RAT^Q:24-442,H:1-419^98.57%ID^E:0^RecName: Full=E3 ubiquitin-protein ligase RNF130;^Eukaryota; Metazoa; Chordata; Craniata; Vertebrata; Euteleostomi; Mammalia; Eutheria; Euarchontoglires; Glires; Rodentia; Sciurognathi; Muroidea; Muridae; Murinae; Rattus	PF02225.17^PA^PA domain^120-192^E:1.4e-10`PF12678.2^zf-rbx1^RING-H2 zinc finger^282-328^E:1.2e-07`PF13639.1^zf-RING_2^Ring finger domain^286-328^E:6.7e-13`PF14634.1^zf-RING_5^zinc-RING finger domain^286-328^E:4.4e-07`PF00097.20^zf-C3HC4^Zinc finger, C3HC4 type (RING finger)^287-327^E:4.4e-07`PF13923.1^zf-C3HC4_2^Zinc finger, C3HC4 type (RING finger)^287-327^E:7.8e-06	sigP:1^50^0.462^YES	.	GO:0005737^cellular_component^cytoplasm`GO:0016021^cellular_component^integral component of membrane`GO:0016874^molecular_function^ligase activity`GO:0004842^molecular_function^ubiquitin-protein transferase activity`GO:0008270^molecular_function^zinc ion binding`GO:0006915^biological_process^apoptotic process`GO:0012501^biological_process^programmed cell death	GO:0008270^molecular_function^zinc ion binding`GO:0005515^molecular_function^protein binding`GO:0046872^molecular_function^metal ion binding
c269_g1	c269_g1_i1	GOLI_HUMAN^GOLI_HUMAN^Q:125-1327,H:19-419^99.25%ID^E:0^RecName: Full=E3 ubiquitin-protein ligase RNF130;^Eukaryota; Metazoa; Chordata; Craniata; Vertebrata; Euteleostomi; Mammalia; Eutheria; Euarchontoglires; Primates; Haplorrhini; Catarrhini; Hominidae; Homo	c269_g1_i1|m.321	1097-1396[-]	.	.	.	.	.	.
c270_g1	c270_g1_i1	.	.	.	.	.	.	.	.	.
c271_g1	c271_g1_i1	.	.	.	.	.	.	.	.	.
c272_g1	c272_g1_i1	KIF1B_MOUSE^KIF1B_MOUSE^Q:133-2682,H:1-896^91.74%ID^E:0^RecName: Full=Kinesin-like protein KIF1B;^Eukaryota; Metazoa; Chordata; Craniata; Vertebrata; Euteleostomi; Mammalia; Eutheria; Euarchontoglires; Glires; Rodentia; Sciurognathi; Muroidea; Muridae; Murinae; Mus; Mus`KIF1B_MOUSE^KIF1B_MOUSE^Q:2542-2811,H:929-1022^72.34%ID^E:1e-29^RecName: Full=Kinesin-like protein KIF1B;^Eukaryota; Metazoa; Ch…	c272_g1_i1|m.322	133-2811[+]	KIF1B_HUMAN^KIF1B_HUMAN^Q:1-850,H:1-896^93.08%ID^E:0^RecName: Full=Kinesin-like protein KIF1B;^Eukaryota; Metazoa; Chordata; Craniata; Vertebrata; Euteleostomi; Mammalia; Eutheria; Euarchontoglires; Primates; Haplorrhini; Catarrhini; Hominidae; Homo`KIF1B_HUMAN^KIF1B_HUMAN^Q:811-893,H:941-1022^77.11%ID^E:8e-30^RecName: Full=Kinesin-like protein KIF1B;^Eukaryota; Metazoa; Chordata; Craniata; Verte…	PF00225.18^Kinesin^Kinesin motor domain^11-348^E:2.2e-117`PF00498.21^FHA^FHA domain^512-581^E:1.5e-07`PF12423.3^KIF1B^Kinesin protein 1B^799-845^E:8.3e-11	.	COG5059^Kinesin family member	GO:0031410^cellular_component^cytoplasmic vesicle`GO:0030659^cellular_component^cytoplasmic vesicle membrane`GO:0005871^cellular_component^kinesin complex`GO:0005874^cellular_component^microtubule`GO:0005875^cellular_component^microtubule associated complex`GO:0005739^cellular_component^mitochondrion`GO:0043005^cellular_component^neuron projection`GO:0005524^molecular_function^ATP binding`GO:0016…	GO:0003777^molecular_function^microtubule motor activity`GO:0005524^molecular_function^ATP binding`GO:0008017^molecular_function^microtubule binding`GO:0007018^biological_process^microtubule-based movement`GO:0005515^molecular_function^protein binding
c272_g1	c272_g1_i2	KIF1B_RAT^KIF1B_RAT^Q:133-2724,H:1-896^92.97%ID^E:0^RecName: Full=Kinesin-like protein KIF1B;^Eukaryota; Metazoa; Chordata; Craniata; Vertebrata; Euteleostomi; Mammalia; Eutheria; Euarchontoglires; Glires; Rodentia; Sciurognathi; Muroidea; Muridae; Murinae; Rattus`KIF1B_RAT^KIF1B_RAT^Q:2626-2853,H:947-1022^80.26%ID^E:2e-29^RecName: Full=Kinesin-like protein KIF1B;^Eukaryota; Metazoa; Chordata; Cr…	c272_g1_i2|m.324	133-2853[+]	KIF1B_HUMAN^KIF1B_HUMAN^Q:1-864,H:1-896^94.42%ID^E:0^RecName: Full=Kinesin-like protein KIF1B;^Eukaryota; Metazoa; Chordata; Craniata; Vertebrata; Euteleostomi; Mammalia; Eutheria; Euarchontoglires; Primates; Haplorrhini; Catarrhini; Hominidae; Homo`KIF1B_HUMAN^KIF1B_HUMAN^Q:825-907,H:941-1022^77.11%ID^E:1e-29^RecName: Full=Kinesin-like protein KIF1B;^Eukaryota; Metazoa; Chordata; Craniata; Verte…	PF00225.18^Kinesin^Kinesin motor domain^11-348^E:2.3e-117`PF00498.21^FHA^FHA domain^526-595^E:1.6e-07`PF12423.3^KIF1B^Kinesin protein 1B^813-859^E:8.5e-11	.	COG5059^Kinesin family member	GO:0031410^cellular_component^cytoplasmic vesicle`GO:0030659^cellular_component^cytoplasmic vesicle membrane`GO:0005871^cellular_component^kinesin complex`GO:0005874^cellular_component^microtubule`GO:0005875^cellular_component^microtubule associated complex`GO:0005739^cellular_component^mitochondrion`GO:0043005^cellular_component^neuron projection`GO:0005524^molecular_function^ATP binding`GO:0016…	GO:0003777^molecular_function^microtubule motor activity`GO:0005524^molecular_function^ATP binding`GO:0008017^molecular_function^microtubule binding`GO:0007018^biological_process^microtubule-based movement`GO:0005515^molecular_function^protein binding
c273_g1	c273_g1_i1	.	c273_g1_i1|m.327	1633-1932[-]	.	.	.	.	.	.
c274_g1	c274_g1_i1	.	c274_g1_i1|m.328	164-481[-]	.	.	.	.	.	.
c275_g1	c275_g1_i1	.	.	.	.	.	.	.	.	.
c276_g1	c276_g1_i1	.	.	.	.	.	.	.	.	.
c277_g1	c277_g1_i1	CQ10A_HUMAN^CQ10A_HUMAN^Q:3-356,H:130-247^97.46%ID^E:4e-77^RecName: Full=Coenzyme Q-binding protein COQ10 homolog A, mitochondrial;^Eukaryota; Metazoa; Chordata; Craniata; Vertebrata; Euteleostomi; Mammalia; Eutheria; Euarchontoglires; Primates; Haplorrhini; Catarrhini; Hominidae; Homo	c277_g1_i1|m.329	3-359[+]	CQ10A_HUMAN^CQ10A_HUMAN^Q:1-118,H:130-247^97.46%ID^E:2e-79^RecName: Full=Coenzyme Q-binding protein COQ10 homolog A, mitochondrial;^Eukaryota; Metazoa; Chordata; Craniata; Vertebrata; Euteleostomi; Mammalia; Eutheria; Euarchontoglires; Primates; Haplorrhini; Catarrhini; Hominidae; Homo	PF03364.15^Polyketide_cyc^Polyketide cyclase / dehydrase and lipid transport^3-93^E:3.8e-12	.	COG2867^Cyclase dehydrase	GO:0005743^cellular_component^mitochondrial inner membrane	.
c278_g1	c278_g1_i1	F115A_HUMAN^F115A_HUMAN^Q:3-1073,H:356-712^98.04%ID^E:0^RecName: Full=Protein FAM115A;^Eukaryota; Metazoa; Chordata; Craniata; Vertebrata; Euteleostomi; Mammalia; Eutheria; Euarchontoglires; Primates; Haplorrhini; Catarrhini; Hominidae; Homo	c278_g1_i1|m.330	3-1073[+]	F115A_BOVIN^F115A_BOVIN^Q:1-357,H:356-712^97.76%ID^E:0^RecName: Full=Protein FAM115A;^Eukaryota; Metazoa; Chordata; Craniata; Vertebrata; Euteleostomi; Mammalia; Eutheria; Laurasiatheria; Cetartiodactyla; Ruminantia; Pecora; Bovidae; Bovinae; Bos	PF13402.1^M60-like^Peptidase M60-like family^189-346^E:5.6e-43	.	NOG28918^	.	.
c279_g1	c279_g1_i1	.	.	.	.	.	.	.	.	.
c279_g1	c279_g1_i2	.	.	.	.	.	.	.	.	.
c280_g1	c280_g1_i1	.	.	.	.	.	.	.	.	.
c280_g2	c280_g2_i1	ETV1_BOVIN^ETV1_BOVIN^Q:1673-243,H:1-477^99.79%ID^E:0^RecName: Full=ETS translocation variant 1;^Eukaryota; Metazoa; Chordata; Craniata; Vertebrata; Euteleostomi; Mammalia; Eutheria; Laurasiatheria; Cetartiodactyla; Ruminantia; Pecora; Bovidae; Bovinae; Bos	c280_g2_i1|m.333	240-1673[-]	ETV1_BOVIN^ETV1_BOVIN^Q:1-477,H:1-477^99.79%ID^E:0^RecName: Full=ETS translocation variant 1;^Eukaryota; Metazoa; Chordata; Craniata; Vertebrata; Euteleostomi; Mammalia; Eutheria; Laurasiatheria; Cetartiodactyla; Ruminantia; Pecora; Bovidae; Bovinae; Bos	PF04621.8^ETS_PEA3_N^PEA3 subfamily ETS-domain transcription factor N terminal domain^1-333^E:2e-149`PF00178.17^Ets^Ets-domain^335-416^E:1.2e-37	.	.	GO:0005634^cellular_component^nucleus`GO:0000978^molecular_function^RNA polymerase II core promoter proximal region sequence-specific DNA binding`GO:0001077^molecular_function^RNA polymerase II core promoter proximal region sequence-specific DNA binding transcription factor activity involved in positive regulation of transcription`GO:0000981^molecular_function^sequence-specific DNA binding RNA po…	GO:0003700^molecular_function^sequence-specific DNA binding transcription factor activity`GO:0006355^biological_process^regulation of transcription, DNA-templated`GO:0005634^cellular_component^nucleus`GO:0043565^molecular_function^sequence-specific DNA binding
c281_g1	c281_g1_i1	CD79A_BOVIN^CD79A_BOVIN^Q:3-269,H:135-223^97.75%ID^E:6e-56^RecName: Full=B-cell antigen receptor complex-associated protein alpha chain;^Eukaryota; Metazoa; Chordata; Craniata; Vertebrata; Euteleostomi; Mammalia; Eutheria; Laurasiatheria; Cetartiodactyla; Ruminantia; Pecora; Bovidae; Bovinae; Bos	.	.	.	.	.	NOG41728^	GO:0019815^cellular_component^B cell receptor complex`GO:0009897^cellular_component^external side of plasma membrane`GO:0016021^cellular_component^integral component of membrane`GO:0045121^cellular_component^membrane raft`GO:0005771^cellular_component^multivesicular body`GO:0004888^molecular_function^transmembrane signaling receptor activity`GO:0042113^biological_process^B cell activation`GO:0030…	.
c282_g1	c282_g1_i1	.	.	.	.	.	.	.	.	.
c283_g1	c283_g1_i1	.	.	.	.	.	.	.	.	.
c284_g1	c284_g1_i1	.	.	.	.	.	.	.	.	.
c285_g1	c285_g1_i1	DHB12_HUMAN^DHB12_HUMAN^Q:3312-2377,H:1-312^85.9%ID^E:0^RecName: Full=Estradiol 17-beta-dehydrogenase 12;^Eukaryota; Metazoa; Chordata; Craniata; Vertebrata; Euteleostomi; Mammalia; Eutheria; Euarchontoglires; Primates; Haplorrhini; Catarrhini; Hominidae; Homo	c285_g1_i1|m.335	2374-3312[-]	DHB12_HUMAN^DHB12_HUMAN^Q:1-312,H:1-312^85.9%ID^E:0^RecName: Full=Estradiol 17-beta-dehydrogenase 12;^Eukaryota; Metazoa; Chordata; Craniata; Vertebrata; Euteleostomi; Mammalia; Eutheria; Euarchontoglires; Primates; Haplorrhini; Catarrhini; Hominidae; Homo	PF00106.20^adh_short^short chain dehydrogenase^52-220^E:2.8e-24`PF08659.5^KR^KR domain^54-115^E:7.1e-05`PF13561.1^adh_short_C2^Enoyl-(Acyl carrier protein) reductase^60-230^E:7.1e-09	.	COG0300^Dehydrogenase reductase	GO:0005789^cellular_component^endoplasmic reticulum membrane`GO:0031012^cellular_component^extracellular matrix`GO:0016021^cellular_component^integral component of membrane`GO:0004303^molecular_function^estradiol 17-beta-dehydrogenase activity`GO:0008201^molecular_function^heparin binding`GO:0044255^biological_process^cellular lipid metabolic process`GO:0006703^biological_process^estrogen biosynt…	GO:0016491^molecular_function^oxidoreductase activity`GO:0008152^biological_process^metabolic process
c285_g1	c285_g1_i1	DHB12_HUMAN^DHB12_HUMAN^Q:3312-2377,H:1-312^85.9%ID^E:0^RecName: Full=Estradiol 17-beta-dehydrogenase 12;^Eukaryota; Metazoa; Chordata; Craniata; Vertebrata; Euteleostomi; Mammalia; Eutheria; Euarchontoglires; Primates; Haplorrhini; Catarrhini; Hominidae; Homo	c285_g1_i1|m.336	1895-2248[+]	.	.	.	.	.	.
c286_g1	c286_g1_i1	GGT7_BOVIN^GGT7_BOVIN^Q:5-1105,H:296-662^98.64%ID^E:0^RecName: Full=Gamma-glutamyltransferase 7;^Eukaryota; Metazoa; Chordata; Craniata; Vertebrata; Euteleostomi; Mammalia; Eutheria; Laurasiatheria; Cetartiodactyla; Ruminantia; Pecora; Bovidae; Bovinae; Bos	c286_g1_i1|m.338	2-1108[+]	GGT7_BOVIN^GGT7_BOVIN^Q:2-368,H:296-662^98.64%ID^E:0^RecName: Full=Gamma-glutamyltransferase 7;^Eukaryota; Metazoa; Chordata; Craniata; Vertebrata; Euteleostomi; Mammalia; Eutheria; Laurasiatheria; Cetartiodactyla; Ruminantia; Pecora; Bovidae; Bovinae; Bos	PF01019.16^G_glu_transpept^Gamma-glutamyltranspeptidase^2-359^E:2.2e-84	.	COG0405^Gamma-glutamyltranspeptidase (EC 2.3.2.2)	GO:0016021^cellular_component^integral component of membrane`GO:0003840^molecular_function^gamma-glutamyltransferase activity`GO:0036374^molecular_function^glutathione hydrolase activity`GO:0006750^biological_process^glutathione biosynthetic process	GO:0003840^molecular_function^gamma-glutamyltransferase activity`GO:0006749^biological_process^glutathione metabolic process
c287_g1	c287_g1_i1	GATD1_HUMAN^GATD1_HUMAN^Q:49-642,H:72-269^99.49%ID^E:9e-134^RecName: Full=GATA zinc finger domain-containing protein 1;^Eukaryota; Metazoa; Chordata; Craniata; Vertebrata; Euteleostomi; Mammalia; Eutheria; Euarchontoglires; Primates; Haplorrhini; Catarrhini; Hominidae; Homo	c287_g1_i1|m.340	1-645[+]	GATD1_HUMAN^GATD1_HUMAN^Q:1-214,H:56-269^99.07%ID^E:3e-155^RecName: Full=GATA zinc finger domain-containing protein 1;^Eukaryota; Metazoa; Chordata; Craniata; Vertebrata; Euteleostomi; Mammalia; Eutheria; Euarchontoglires; Primates; Haplorrhini; Catarrhini; Hominidae; Homo	.	.	NOG73131^	GO:0005634^cellular_component^nucleus`GO:0043565^molecular_function^sequence-specific DNA binding`GO:0003700^molecular_function^sequence-specific DNA binding transcription factor activity`GO:0008270^molecular_function^zinc ion binding	.
c287_g1	c287_g1_i2	GATD1_XENLA^GATD1_XENLA^Q:270-455,H:184-245^88.71%ID^E:9e-48^RecName: Full=GATA zinc finger domain-containing protein 1;^Eukaryota; Metazoa; Chordata; Craniata; Vertebrata; Euteleostomi; Amphibia; Batrachia; Anura; Pipoidea; Pipidae; Xenopodinae; Xenopus; Xenopus`GATD1_XENLA^GATD1_XENLA^Q:55-288,H:71-150^63.75%ID^E:9e-48^RecName: Full=GATA zinc finger domain-containing protein 1;^Eukaryota; Metaz…	c287_g1_i2|m.341	1-429[+]	GATD1_HUMAN^GATD1_HUMAN^Q:1-90,H:56-145^98.89%ID^E:1e-53^RecName: Full=GATA zinc finger domain-containing protein 1;^Eukaryota; Metazoa; Chordata; Craniata; Vertebrata; Euteleostomi; Mammalia; Eutheria; Euarchontoglires; Primates; Haplorrhini; Catarrhini; Hominidae; Homo	.	.	NOG73131^	GO:0005634^cellular_component^nucleus`GO:0043565^molecular_function^sequence-specific DNA binding`GO:0003700^molecular_function^sequence-specific DNA binding transcription factor activity`GO:0008270^molecular_function^zinc ion binding	.
c288_g1	c288_g1_i1	.	.	.	.	.	.	.	.	.
c289_g1	c289_g1_i1	KPYM_HUMAN^KPYM_HUMAN^Q:2238-664,H:1-525^97.33%ID^E:0^RecName: Full=Pyruvate kinase PKM;^Eukaryota; Metazoa; Chordata; Craniata; Vertebrata; Euteleostomi; Mammalia; Eutheria; Euarchontoglires; Primates; Haplorrhini; Catarrhini; Hominidae; Homo	c289_g1_i1|m.342	643-2238[-]	KPYM_HUMAN^KPYM_HUMAN^Q:1-531,H:1-531^97.36%ID^E:0^RecName: Full=Pyruvate kinase PKM;^Eukaryota; Metazoa; Chordata; Craniata; Vertebrata; Euteleostomi; Mammalia; Eutheria; Euarchontoglires; Primates; Haplorrhini; Catarrhini; Hominidae; Homo	PF00224.16^PK^Pyruvate kinase, barrel domain^43-395^E:2.1e-170`PF02887.11^PK_C^Pyruvate kinase, alpha/beta domain^409-529^E:2e-29	.	COG0469^Pyruvate kinase	GO:0005929^cellular_component^cilium`GO:0005737^cellular_component^cytoplasm`GO:0005829^cellular_component^cytosol`GO:0031012^cellular_component^extracellular matrix`GO:0070062^cellular_component^extracellular vesicular exosome`GO:0005739^cellular_component^mitochondrion`GO:0005634^cellular_component^nucleus`GO:0005886^cellular_component^plasma membrane`GO:0031982^cellular_component^vesicle`GO:00…	GO:0000287^molecular_function^magnesium ion binding`GO:0004743^molecular_function^pyruvate kinase activity`GO:0030955^molecular_function^potassium ion binding`GO:0006096^biological_process^glycolytic process
c291_g1	c291_g1_i1	.	.	.	.	.	.	.	.	.
c292_g1	c292_g1_i1	.	c292_g1_i1|m.345	399-845[-]	.	.	.	.	.	.
c293_g1	c293_g1_i1	METH_BOVIN^METH_BOVIN^Q:84-761,H:1-226^92.04%ID^E:1e-130^RecName: Full=Methionine synthase;^Eukaryota; Metazoa; Chordata; Craniata; Vertebrata; Euteleostomi; Mammalia; Eutheria; Laurasiatheria; Cetartiodactyla; Ruminantia; Pecora; Bovidae; Bovinae; Bos	c293_g1_i1|m.346	3-761[+]	METH_BOVIN^METH_BOVIN^Q:28-253,H:1-226^92.04%ID^E:1e-140^RecName: Full=Methionine synthase;^Eukaryota; Metazoa; Chordata; Craniata; Vertebrata; Euteleostomi; Mammalia; Eutheria; Laurasiatheria; Cetartiodactyla; Ruminantia; Pecora; Bovidae; Bovinae; Bos	PF02574.11^S-methyl_trans^Homocysteine S-methyltransferase^57-251^E:4.4e-62	.	COG1410^methionine synthase	GO:0005737^cellular_component^cytoplasm`GO:0031419^molecular_function^cobalamin binding`GO:0008705^molecular_function^methionine synthase activity`GO:0008898^molecular_function^S-adenosylmethionine-homocysteine S-methyltransferase activity`GO:0008270^molecular_function^zinc ion binding`GO:0042558^biological_process^pteridine-containing compound metabolic process	GO:0008898^molecular_function^S-adenosylmethionine-homocysteine S-methyltransferase activity
c293_g1	c293_g1_i2	METH_BOVIN^METH_BOVIN^Q:110-448,H:114-226^92.92%ID^E:2e-54^RecName: Full=Methionine synthase;^Eukaryota; Metazoa; Chordata; Craniata; Vertebrata; Euteleostomi; Mammalia; Eutheria; Laurasiatheria; Cetartiodactyla; Ruminantia; Pecora; Bovidae; Bovinae; Bos	c293_g1_i2|m.347	119-448[+]	METH_BOVIN^METH_BOVIN^Q:1-110,H:117-226^92.73%ID^E:1e-62^RecName: Full=Methionine synthase;^Eukaryota; Metazoa; Chordata; Craniata; Vertebrata; Euteleostomi; Mammalia; Eutheria; Laurasiatheria; Cetartiodactyla; Ruminantia; Pecora; Bovidae; Bovinae; Bos	PF02574.11^S-methyl_trans^Homocysteine S-methyltransferase^1-108^E:1.8e-28	.	COG1410^methionine synthase	GO:0005737^cellular_component^cytoplasm`GO:0031419^molecular_function^cobalamin binding`GO:0008705^molecular_function^methionine synthase activity`GO:0008898^molecular_function^S-adenosylmethionine-homocysteine S-methyltransferase activity`GO:0008270^molecular_function^zinc ion binding`GO:0042558^biological_process^pteridine-containing compound metabolic process	GO:0008898^molecular_function^S-adenosylmethionine-homocysteine S-methyltransferase activity
c294_g1	c294_g1_i1	.	.	.	.	.	.	.	.	.
c295_g1	c295_g1_i1	.	.	.	.	.	.	.	.	.
c296_g1	c296_g1_i1	.	c296_g1_i1|m.348	326-631[+]	.	.	.	.	.	.
c298_g1	c298_g1_i1	GRAM4_MOUSE^GRAM4_MOUSE^Q:14-328,H:54-158^75.24%ID^E:1e-42^RecName: Full=GRAM domain-containing protein 4;^Eukaryota; Metazoa; Chordata; Craniata; Vertebrata; Euteleostomi; Mammalia; Eutheria; Euarchontoglires; Glires; Rodentia; Sciurognathi; Muroidea; Muridae; Murinae; Mus; Mus	.	.	.	.	.	NOG28381^Histidine kinase	GO:0016021^cellular_component^integral component of membrane`GO:0031966^cellular_component^mitochondrial membrane`GO:0006915^biological_process^apoptotic process	.
c298_g1	c298_g1_i2	GRAM4_MOUSE^GRAM4_MOUSE^Q:42-422,H:32-158^81.1%ID^E:2e-63^RecName: Full=GRAM domain-containing protein 4;^Eukaryota; Metazoa; Chordata; Craniata; Vertebrata; Euteleostomi; Mammalia; Eutheria; Euarchontoglires; Glires; Rodentia; Sciurognathi; Muroidea; Muridae; Murinae; Mus; Mus	c298_g1_i2|m.349	3-461[+]	GRAM4_MOUSE^GRAM4_MOUSE^Q:7-140,H:28-158^78.36%ID^E:3e-64^RecName: Full=GRAM domain-containing protein 4;^Eukaryota; Metazoa; Chordata; Craniata; Vertebrata; Euteleostomi; Mammalia; Eutheria; Euarchontoglires; Glires; Rodentia; Sciurognathi; Muroidea; Muridae; Murinae; Mus; Mus	.	.	NOG28381^Histidine kinase	GO:0016021^cellular_component^integral component of membrane`GO:0031966^cellular_component^mitochondrial membrane`GO:0006915^biological_process^apoptotic process	.
c299_g1	c299_g1_i1	.	.	.	.	.	.	.	.	.
c299_g1	c299_g1_i2	.	.	.	.	.	.	.	.	.
c300_g1	c300_g1_i1	CE192_HUMAN^CE192_HUMAN^Q:1-822,H:1144-1416^85.04%ID^E:9e-156^RecName: Full=Centrosomal protein of 192 kDa;^Eukaryota; Metazoa; Chordata; Craniata; Vertebrata; Euteleostomi; Mammalia; Eutheria; Euarchontoglires; Primates; Haplorrhini; Catarrhini; Hominidae; Homo	c300_g1_i1|m.350	1-828[+]	CE192_HUMAN^CE192_HUMAN^Q:1-274,H:1144-1416^85.04%ID^E:8e-156^RecName: Full=Centrosomal protein of 192 kDa;^Eukaryota; Metazoa; Chordata; Craniata; Vertebrata; Euteleostomi; Mammalia; Eutheria; Euarchontoglires; Primates; Haplorrhini; Catarrhini; Hominidae; Homo	.	.	NOG82847^Modification (Methylase)	GO:0005814^cellular_component^centriole`GO:0005813^cellular_component^centrosome`GO:0005737^cellular_component^cytoplasm`GO:0005829^cellular_component^cytosol`GO:0019902^molecular_function^phosphatase binding`GO:0051298^biological_process^centrosome duplication`GO:0000086^biological_process^G2/M transition of mitotic cell cycle`GO:0000278^biological_process^mitotic cell cycle`GO:0010923^biologica…	.
c301_g1	c301_g1_i1	VPS35_BOVIN^VPS35_BOVIN^Q:3158-771,H:1-796^99.75%ID^E:0^RecName: Full=Vacuolar protein sorting-associated protein 35;^Eukaryota; Metazoa; Chordata; Craniata; Vertebrata; Euteleostomi; Mammalia; Eutheria; Laurasiatheria; Cetartiodactyla; Ruminantia; Pecora; Bovidae; Bovinae; Bos	c301_g1_i1|m.351	768-3158[-]	VPS35_BOVIN^VPS35_BOVIN^Q:1-796,H:1-796^99.75%ID^E:0^RecName: Full=Vacuolar protein sorting-associated protein 35;^Eukaryota; Metazoa; Chordata; Craniata; Vertebrata; Euteleostomi; Mammalia; Eutheria; Laurasiatheria; Cetartiodactyla; Ruminantia; Pecora; Bovidae; Bovinae; Bos	PF03635.12^Vps35^Vacuolar protein sorting-associated protein 35^14-753^E:3.7e-302	.	.	GO:0005829^cellular_component^cytosol`GO:0005768^cellular_component^endosome`GO:0070062^cellular_component^extracellular vesicular exosome`GO:0005765^cellular_component^lysosomal membrane`GO:0030904^cellular_component^retromer complex`GO:0015031^biological_process^protein transport`GO:0042147^biological_process^retrograde transport, endosome to Golgi	GO:0015031^biological_process^protein transport`GO:0042147^biological_process^retrograde transport, endosome to Golgi`GO:0030904^cellular_component^retromer complex
c303_g1	c303_g1_i1	FOXC2_HUMAN^FOXC2_HUMAN^Q:1123-887,H:423-501^93.67%ID^E:1e-42^RecName: Full=Forkhead box protein C2;^Eukaryota; Metazoa; Chordata; Craniata; Vertebrata; Euteleostomi; Mammalia; Eutheria; Euarchontoglires; Primates; Haplorrhini; Catarrhini; Hominidae; Homo	.	.	.	.	.	COG5025^forkhead box	GO:0005634^cellular_component^nucleus`GO:0031490^molecular_function^chromatin DNA binding`GO:0001077^molecular_function^RNA polymerase II core promoter proximal region sequence-specific DNA binding transcription factor activity involved in positive regulation of transcription`GO:0003705^molecular_function^RNA polymerase II distal enhancer sequence-specific DNA binding transcription factor activit…	.
c304_g1	c304_g1_i1	.	.	.	.	.	.	.	.	.
c305_g1	c305_g1_i1	UN13B_MOUSE^UN13B_MOUSE^Q:427-35,H:1-131^100%ID^E:5e-84^RecName: Full=Protein unc-13 homolog B;^Eukaryota; Metazoa; Chordata; Craniata; Vertebrata; Euteleostomi; Mammalia; Eutheria; Euarchontoglires; Glires; Rodentia; Sciurognathi; Muroidea; Muridae; Murinae; Mus; Mus	c305_g1_i1|m.352	2-427[-]	UN13B_MOUSE^UN13B_MOUSE^Q:1-131,H:1-131^100%ID^E:4e-85^RecName: Full=Protein unc-13 homolog B;^Eukaryota; Metazoa; Chordata; Craniata; Vertebrata; Euteleostomi; Mammalia; Eutheria; Euarchontoglires; Glires; Rodentia; Sciurognathi; Muroidea; Muridae; Murinae; Mus; Mus	PF00168.25^C2^C2 domain^4-78^E:7.5e-08	.	.	GO:0030054^cellular_component^cell junction`GO:0005829^cellular_component^cytosol`GO:0005794^cellular_component^Golgi apparatus`GO:0031594^cellular_component^neuromuscular junction`GO:0005886^cellular_component^plasma membrane`GO:0043195^cellular_component^terminal bouton`GO:0019992^molecular_function^diacylglycerol binding`GO:0046872^molecular_function^metal ion binding`GO:0001566^molecular_func…	GO:0005515^molecular_function^protein binding
c305_g1	c305_g1_i2	UN13B_HUMAN^UN13B_HUMAN^Q:736-2,H:1-245^95.92%ID^E:2e-134^RecName: Full=Protein unc-13 homolog B;^Eukaryota; Metazoa; Chordata; Craniata; Vertebrata; Euteleostomi; Mammalia; Eutheria; Euarchontoglires; Primates; Haplorrhini; Catarrhini; Hominidae; Homo	c305_g1_i2|m.353	2-736[-]	UN13B_HUMAN^UN13B_HUMAN^Q:1-245,H:1-245^95.92%ID^E:7e-162^RecName: Full=Protein unc-13 homolog B;^Eukaryota; Metazoa; Chordata; Craniata; Vertebrata; Euteleostomi; Mammalia; Eutheria; Euarchontoglires; Primates; Haplorrhini; Catarrhini; Hominidae; Homo	PF00168.25^C2^C2 domain^4-78^E:2.6e-07	.	.	GO:0030054^cellular_component^cell junction`GO:0005737^cellular_component^cytoplasm`GO:0005829^cellular_component^cytosol`GO:0005794^cellular_component^Golgi apparatus`GO:0031594^cellular_component^neuromuscular junction`GO:0005886^cellular_component^plasma membrane`GO:0048786^cellular_component^presynaptic active zone`GO:0043195^cellular_component^terminal bouton`GO:0019992^molecular_function^di…	GO:0005515^molecular_function^protein binding
c307_g1	c307_g1_i1	PSMD5_BOVIN^PSMD5_BOVIN^Q:2022-511,H:1-503^96.23%ID^E:0^RecName: Full=26S proteasome non-ATPase regulatory subunit 5;^Eukaryota; Metazoa; Chordata; Craniata; Vertebrata; Euteleostomi; Mammalia; Eutheria; Laurasiatheria; Cetartiodactyla; Ruminantia; Pecora; Bovidae; Bovinae; Bos	c307_g1_i1|m.356	508-2022[-]	PSMD5_BOVIN^PSMD5_BOVIN^Q:1-504,H:1-503^96.23%ID^E:0^RecName: Full=26S proteasome non-ATPase regulatory subunit 5;^Eukaryota; Metazoa; Chordata; Craniata; Vertebrata; Euteleostomi; Mammalia; Eutheria; Laurasiatheria; Cetartiodactyla; Ruminantia; Pecora; Bovidae; Bovinae; Bos	PF10508.4^Proteasom_PSMB^Proteasome non-ATPase 26S subunit^1-504^E:5.4e-189	.	.	GO:0022624^cellular_component^proteasome accessory complex`GO:0008540^cellular_component^proteasome regulatory particle, base subcomplex`GO:0006457^biological_process^protein folding	GO:0043248^biological_process^proteasome assembly
c308_g1	c308_g1_i1	CDHR2_HUMAN^CDHR2_HUMAN^Q:4129-200,H:1-1310^77.8%ID^E:0^RecName: Full=Cadherin-related family member 2;^Eukaryota; Metazoa; Chordata; Craniata; Vertebrata; Euteleostomi; Mammalia; Eutheria; Euarchontoglires; Primates; Haplorrhini; Catarrhini; Hominidae; Homo	c308_g1_i1|m.357	197-4207[-]	CDHR2_HUMAN^CDHR2_HUMAN^Q:27-1336,H:1-1310^77.8%ID^E:0^RecName: Full=Cadherin-related family member 2;^Eukaryota; Metazoa; Chordata; Craniata; Vertebrata; Euteleostomi; Mammalia; Eutheria; Euarchontoglires; Primates; Haplorrhini; Catarrhini; Hominidae; Homo	PF00028.12^Cadherin^Cadherin domain^59-141^E:6.3e-09`PF00028.12^Cadherin^Cadherin domain^273-367^E:4.1e-13`PF00028.12^Cadherin^Cadherin domain^513-604^E:1.5e-14`PF00028.12^Cadherin^Cadherin domain^617-713^E:9.2e-14`PF00028.12^Cadherin^Cadherin domain^727-826^E:5.8e-10`PF00028.12^Cadherin^Cadherin domain^965-1066^E:7.2e-09	.	.	GO:0016324^cellular_component^apical plasma membrane`GO:0005903^cellular_component^brush border`GO:0030054^cellular_component^cell junction`GO:0070062^cellular_component^extracellular vesicular exosome`GO:0016021^cellular_component^integral component of membrane`GO:0005509^molecular_function^calcium ion binding`GO:0007155^biological_process^cell adhesion`GO:0007156^biological_process^homophilic c…	GO:0005509^molecular_function^calcium ion binding`GO:0007156^biological_process^homophilic cell adhesion via plasma membrane adhesion molecules`GO:0016020^cellular_component^membrane
c309_g1	c309_g1_i1	ZMYNB_HUMAN^ZMYNB_HUMAN^Q:552-379,H:97-154^70.69%ID^E:1e-11^RecName: Full=Uncharacterized protein ZMYM6NB;^Eukaryota; Metazoa; Chordata; Craniata; Vertebrata; Euteleostomi; Mammalia; Eutheria; Euarchontoglires; Primates; Haplorrhini; Catarrhini; Hominidae; Homo	.	.	.	.	.	NOG73675^Glyoxalase Bleomycin resistance protein (Dioxygenase	GO:0016021^cellular_component^integral component of membrane	.
c309_g1	c309_g1_i2	ZMYNB_HUMAN^ZMYNB_HUMAN^Q:804-379,H:13-154^79.58%ID^E:3e-53^RecName: Full=Uncharacterized protein ZMYM6NB;^Eukaryota; Metazoa; Chordata; Craniata; Vertebrata; Euteleostomi; Mammalia; Eutheria; Euarchontoglires; Primates; Haplorrhini; Catarrhini; Hominidae; Homo	c309_g1_i2|m.360	454-843[-]	ZMYNB_HUMAN^ZMYNB_HUMAN^Q:14-122,H:13-121^85.32%ID^E:1e-53^RecName: Full=Uncharacterized protein ZMYM6NB;^Eukaryota; Metazoa; Chordata; Craniata; Vertebrata; Euteleostomi; Mammalia; Eutheria; Euarchontoglires; Primates; Haplorrhini; Catarrhini; Hominidae; Homo	PF07681.7^DoxX^DoxX^6-103^E:1.9e-07`PF13564.1^DoxX_2^DoxX-like family^9-123^E:7.6e-10	sigP:1^22^0.779^YES	NOG73675^Glyoxalase Bleomycin resistance protein (Dioxygenase	GO:0016021^cellular_component^integral component of membrane	.
c310_g1	c310_g1_i1	.	.	.	.	.	.	.	.	.
c310_g1	c310_g1_i2	.	.	.	.	.	.	.	.	.
c311_g1	c311_g1_i1	.	c311_g1_i1|m.362	2031-2345[-]	.	.	.	.	.	.
c311_g1	c311_g1_i1	.	c311_g1_i1|m.361	553-1029[-]	.	.	.	.	.	.
c312_g1	c312_g1_i1	S2543_HUMAN^S2543_HUMAN^Q:650-48,H:131-331^92.04%ID^E:2e-125^RecName: Full=Solute carrier family 25 member 43;^Eukaryota; Metazoa; Chordata; Craniata; Vertebrata; Euteleostomi; Mammalia; Eutheria; Euarchontoglires; Primates; Haplorrhini; Catarrhini; Hominidae; Homo	c312_g1_i1|m.364	15-650[-]	S2543_HUMAN^S2543_HUMAN^Q:1-201,H:131-331^92.04%ID^E:7e-136^RecName: Full=Solute carrier family 25 member 43;^Eukaryota; Metazoa; Chordata; Craniata; Vertebrata; Euteleostomi; Mammalia; Eutheria; Euarchontoglires; Primates; Haplorrhini; Catarrhini; Hominidae; Homo	PF00153.22^Mito_carr^Mitochondrial carrier protein^1-62^E:2.7e-12`PF00153.22^Mito_carr^Mitochondrial carrier protein^69-164^E:2.7e-21	.	.	GO:0016021^cellular_component^integral component of membrane`GO:0005743^cellular_component^mitochondrial inner membrane`GO:0055085^biological_process^transmembrane transport	.
c312_g1	c312_g1_i2	S2543_MOUSE^S2543_MOUSE^Q:322-11,H:131-234^85.58%ID^E:3e-59^RecName: Full=Solute carrier family 25 member 43;^Eukaryota; Metazoa; Chordata; Craniata; Vertebrata; Euteleostomi; Mammalia; Eutheria; Euarchontoglires; Glires; Rodentia; Sciurognathi; Muroidea; Muridae; Murinae; Mus; Mus	c312_g1_i2|m.368	2-322[-]	S2543_MOUSE^S2543_MOUSE^Q:1-104,H:131-234^85.58%ID^E:3e-59^RecName: Full=Solute carrier family 25 member 43;^Eukaryota; Metazoa; Chordata; Craniata; Vertebrata; Euteleostomi; Mammalia; Eutheria; Euarchontoglires; Glires; Rodentia; Sciurognathi; Muroidea; Muridae; Murinae; Mus; Mus	PF00153.22^Mito_carr^Mitochondrial carrier protein^1-62^E:5.4e-13	.	.	GO:0016021^cellular_component^integral component of membrane`GO:0005743^cellular_component^mitochondrial inner membrane`GO:0005739^cellular_component^mitochondrion`GO:0055085^biological_process^transmembrane transport	.
c314_g1	c314_g1_i1	.	.	.	.	.	.	.	.	.
c315_g1	c315_g1_i1	.	c315_g1_i1|m.369	367-846[-]	.	.	.	.	.	.
c316_g1	c316_g1_i1	.	c316_g1_i1|m.370	288-701[-]	.	.	.	.	.	.
c318_g1	c318_g1_i1	.	.	.	.	.	.	.	.	.
c319_g1	c319_g1_i1	.	.	.	.	.	.	.	.	.
c320_g1	c320_g1_i1	.	.	.	.	.	.	.	.	.
c322_g1	c322_g1_i1	ABHD1_HUMAN^ABHD1_HUMAN^Q:925-443,H:50-215^58.33%ID^E:1e-60^RecName: Full=Abhydrolase domain-containing protein 1;^Eukaryota; Metazoa; Chordata; Craniata; Vertebrata; Euteleostomi; Mammalia; Eutheria; Euarchontoglires; Primates; Haplorrhini; Catarrhini; Hominidae; Homo`ABHD1_HUMAN^ABHD1_HUMAN^Q:341-168,H:207-264^77.59%ID^E:1e-60^RecName: Full=Abhydrolase domain-containing protein 1;^Eukaryota; Me…	c322_g1_i1|m.371	269-658[+]	.	.	.	.	.	.
c323_g1	c323_g1_i1	.	.	.	.	.	.	.	.	.
c324_g1	c324_g1_i1	MTA1_MOUSE^MTA1_MOUSE^Q:1568-390,H:7-399^93.64%ID^E:0^RecName: Full=Metastasis-associated protein MTA1;^Eukaryota; Metazoa; Chordata; Craniata; Vertebrata; Euteleostomi; Mammalia; Eutheria; Euarchontoglires; Glires; Rodentia; Sciurognathi; Muroidea; Muridae; Murinae; Mus; Mus`MTA1_MOUSE^MTA1_MOUSE^Q:400-2,H:412-544^94.74%ID^E:0^RecName: Full=Metastasis-associated protein MTA1;^Eukaryota; Metazoa;…	c324_g1_i1|m.372	294-1568[-]	MTA1_RAT^MTA1_RAT^Q:1-393,H:7-399^93.89%ID^E:0^RecName: Full=Metastasis-associated protein MTA1;^Eukaryota; Metazoa; Chordata; Craniata; Vertebrata; Euteleostomi; Mammalia; Eutheria; Euarchontoglires; Glires; Rodentia; Sciurognathi; Muroidea; Muridae; Murinae; Rattus	PF01426.13^BAH^BAH domain^1-158^E:4.9e-34`PF01448.19^ELM2^ELM2 domain^161-214^E:1.4e-11	.	.	GO:0005737^cellular_component^cytoplasm`GO:0016023^cellular_component^cytoplasmic membrane-bounded vesicle`GO:0005783^cellular_component^endoplasmic reticulum`GO:0005794^cellular_component^Golgi apparatus`GO:0005874^cellular_component^microtubule`GO:0005635^cellular_component^nuclear envelope`GO:0005634^cellular_component^nucleus`GO:0005791^cellular_component^rough endoplasmic reticulum`GO:000368…	GO:0003682^molecular_function^chromatin binding
c324_g1	c324_g1_i1	MTA1_MOUSE^MTA1_MOUSE^Q:1568-390,H:7-399^93.64%ID^E:0^RecName: Full=Metastasis-associated protein MTA1;^Eukaryota; Metazoa; Chordata; Craniata; Vertebrata; Euteleostomi; Mammalia; Eutheria; Euarchontoglires; Glires; Rodentia; Sciurognathi; Muroidea; Muridae; Murinae; Mus; Mus`MTA1_MOUSE^MTA1_MOUSE^Q:400-2,H:412-544^94.74%ID^E:0^RecName: Full=Metastasis-associated protein MTA1;^Eukaryota; Metazoa;…	c324_g1_i1|m.373	2-340[-]	MTA1_RAT^MTA1_RAT^Q:1-113,H:432-544^95.58%ID^E:7e-70^RecName: Full=Metastasis-associated protein MTA1;^Eukaryota; Metazoa; Chordata; Craniata; Vertebrata; Euteleostomi; Mammalia; Eutheria; Euarchontoglires; Glires; Rodentia; Sciurognathi; Muroidea; Muridae; Murinae; Rattus	.	.	.	GO:0005737^cellular_component^cytoplasm`GO:0016023^cellular_component^cytoplasmic membrane-bounded vesicle`GO:0005783^cellular_component^endoplasmic reticulum`GO:0005794^cellular_component^Golgi apparatus`GO:0005874^cellular_component^microtubule`GO:0005635^cellular_component^nuclear envelope`GO:0005634^cellular_component^nucleus`GO:0005791^cellular_component^rough endoplasmic reticulum`GO:000368…	.
c324_g1	c324_g1_i2	MTA1_MOUSE^MTA1_MOUSE^Q:1615-2,H:7-544^94.8%ID^E:0^RecName: Full=Metastasis-associated protein MTA1;^Eukaryota; Metazoa; Chordata; Craniata; Vertebrata; Euteleostomi; Mammalia; Eutheria; Euarchontoglires; Glires; Rodentia; Sciurognathi; Muroidea; Muridae; Murinae; Mus; Mus	c324_g1_i2|m.377	2-1615[-]	MTA1_HUMAN^MTA1_HUMAN^Q:1-538,H:7-544^95.91%ID^E:0^RecName: Full=Metastasis-associated protein MTA1;^Eukaryota; Metazoa; Chordata; Craniata; Vertebrata; Euteleostomi; Mammalia; Eutheria; Euarchontoglires; Primates; Haplorrhini; Catarrhini; Hominidae; Homo	PF01426.13^BAH^BAH domain^1-158^E:7.8e-34`PF01448.19^ELM2^ELM2 domain^161-214^E:1.9e-11`PF00320.22^GATA^GATA zinc finger^387-423^E:1.6e-08	.	.	GO:0005737^cellular_component^cytoplasm`GO:0043231^cellular_component^intracellular membrane-bounded organelle`GO:0005874^cellular_component^microtubule`GO:0005635^cellular_component^nuclear envelope`GO:0005634^cellular_component^nucleus`GO:0016581^cellular_component^NuRD complex`GO:0003682^molecular_function^chromatin binding`GO:0001047^molecular_function^core promoter binding`GO:0001046^molecul…	GO:0003682^molecular_function^chromatin binding`GO:0003700^molecular_function^sequence-specific DNA binding transcription factor activity`GO:0008270^molecular_function^zinc ion binding`GO:0043565^molecular_function^sequence-specific DNA binding`GO:0006355^biological_process^regulation of transcription, DNA-templated
c325_g1	c325_g1_i1	.	c325_g1_i1|m.381	41-469[-]	.	.	.	.	.	.
c326_g1	c326_g1_i1	.	.	.	.	.	.	.	.	.
c327_g1	c327_g1_i1	F169A_HUMAN^F169A_HUMAN^Q:462-1,H:219-372^86.36%ID^E:8e-88^RecName: Full=Soluble lamin-associated protein of 75 kDa;^Eukaryota; Metazoa; Chordata; Craniata; Vertebrata; Euteleostomi; Mammalia; Eutheria; Euarchontoglires; Primates; Haplorrhini; Catarrhini; Hominidae; Homo	c327_g1_i1|m.382	1-462[-]	F169A_HUMAN^F169A_HUMAN^Q:1-154,H:219-372^86.36%ID^E:7e-88^RecName: Full=Soluble lamin-associated protein of 75 kDa;^Eukaryota; Metazoa; Chordata; Craniata; Vertebrata; Euteleostomi; Mammalia; Eutheria; Euarchontoglires; Primates; Haplorrhini; Catarrhini; Hominidae; Homo	.	.	NOG27240^platelet-derived growth factor receptor-like	GO:0005637^cellular_component^nuclear inner membrane	.
c328_g1	c328_g1_i1	NDUB6_BOVIN^NDUB6_BOVIN^Q:182-565,H:1-128^91.41%ID^E:3e-66^RecName: Full=NADH dehydrogenase [ubiquinone] 1 beta subcomplex subunit 6;^Eukaryota; Metazoa; Chordata; Craniata; Vertebrata; Euteleostomi; Mammalia; Eutheria; Laurasiatheria; Cetartiodactyla; Ruminantia; Pecora; Bovidae; Bovinae; Bos	c328_g1_i1|m.383	182-568[+]	NDUB6_BOVIN^NDUB6_BOVIN^Q:1-128,H:1-128^91.41%ID^E:3e-82^RecName: Full=NADH dehydrogenase [ubiquinone] 1 beta subcomplex subunit 6;^Eukaryota; Metazoa; Chordata; Craniata; Vertebrata; Euteleostomi; Mammalia; Eutheria; Laurasiatheria; Cetartiodactyla; Ruminantia; Pecora; Bovidae; Bovinae; Bos	PF09782.4^NDUF_B6^NADH:ubiquinone oxidoreductase, NDUFB6/B17 subunit^3-128^E:1.2e-48	.	.	GO:0016021^cellular_component^integral component of membrane`GO:0005747^cellular_component^mitochondrial respiratory chain complex I`GO:0055114^biological_process^oxidation-reduction process	.
c328_g1	c328_g1_i2	NDUB6_BOVIN^NDUB6_BOVIN^Q:182-472,H:1-128^68.75%ID^E:2e-36^RecName: Full=NADH dehydrogenase [ubiquinone] 1 beta subcomplex subunit 6;^Eukaryota; Metazoa; Chordata; Craniata; Vertebrata; Euteleostomi; Mammalia; Eutheria; Laurasiatheria; Cetartiodactyla; Ruminantia; Pecora; Bovidae; Bovinae; Bos	.	.	.	.	.	.	GO:0016021^cellular_component^integral component of membrane`GO:0005747^cellular_component^mitochondrial respiratory chain complex I`GO:0055114^biological_process^oxidation-reduction process	.
c329_g1	c329_g1_i1	.	.	.	.	.	.	.	.	.
c330_g1	c330_g1_i1	.	.	.	.	.	.	.	.	.
c330_g1	c330_g1_i2	.	.	.	.	.	.	.	.	.
c331_g1	c331_g1_i1	.	.	.	.	.	.	.	.	.
c332_g1	c332_g1_i1	GPTC8_HUMAN^GPTC8_HUMAN^Q:66-1562,H:1007-1502^92.79%ID^E:0^RecName: Full=G patch domain-containing protein 8;^Eukaryota; Metazoa; Chordata; Craniata; Vertebrata; Euteleostomi; Mammalia; Eutheria; Euarchontoglires; Primates; Haplorrhini; Catarrhini; Hominidae; Homo	c332_g1_i1|m.385	3-1565[+]	GPTC8_MOUSE^GPTC8_MOUSE^Q:19-520,H:1008-1505^93.03%ID^E:0^RecName: Full=G patch domain-containing protein 8;^Eukaryota; Metazoa; Chordata; Craniata; Vertebrata; Euteleostomi; Mammalia; Eutheria; Euarchontoglires; Glires; Rodentia; Sciurognathi; Muroidea; Muridae; Murinae; Mus; Mus	.	.	.	GO:0046872^molecular_function^metal ion binding`GO:0044822^molecular_function^poly(A) RNA binding	.
c333_g1	c333_g1_i1	.	.	.	.	.	.	.	.	.
c334_g1	c334_g1_i1	.	.	.	.	.	.	.	.	.
c335_g1	c335_g1_i1	.	.	.	.	.	.	.	.	.
c336_g1	c336_g1_i1	RAB4A_HUMAN^RAB4A_HUMAN^Q:73-726,H:1-218^99.54%ID^E:4e-159^RecName: Full=Ras-related protein Rab-4A;^Eukaryota; Metazoa; Chordata; Craniata; Vertebrata; Euteleostomi; Mammalia; Eutheria; Euarchontoglires; Primates; Haplorrhini; Catarrhini; Hominidae; Homo	c336_g1_i1|m.387	1-729[+]	RAB4A_BOVIN^RAB4A_BOVIN^Q:25-242,H:1-218^99.54%ID^E:6e-161^RecName: Full=Ras-related protein Rab-4A;^Eukaryota; Metazoa; Chordata; Craniata; Vertebrata; Euteleostomi; Mammalia; Eutheria; Laurasiatheria; Cetartiodactyla; Ruminantia; Pecora; Bovidae; Bovinae; Bos	PF00025.16^Arf^ADP-ribosylation factor family^38-194^E:6.6e-14`PF00071.17^Ras^Ras family^39-199^E:9e-59`PF08477.8^Miro^Miro-like protein^39-153^E:3.7e-21`PF04670.7^Gtr1_RagA^Gtr1/RagA G protein conserved region^39-132^E:0.00025`PF01926.18^MMR_HSR1^50S ribosome-binding GTPase^40-143^E:5.4e-05`PF00009.22^GTP_EFTU^Elongation factor Tu GTP binding domain^42-191^E:5.7e-05	.	COG1100^GTP-binding Protein	GO:0005737^cellular_component^cytoplasm`GO:0016020^cellular_component^membrane`GO:0019003^molecular_function^GDP binding`GO:0005525^molecular_function^GTP binding`GO:0003924^molecular_function^GTPase activity`GO:0006184^biological_process^GTP catabolic process`GO:0015031^biological_process^protein transport`GO:0007264^biological_process^small GTPase mediated signal transduction	GO:0005525^molecular_function^GTP binding`GO:0007264^biological_process^small GTPase mediated signal transduction`GO:0005622^cellular_component^intracellular`GO:0005634^cellular_component^nucleus`GO:0005737^cellular_component^cytoplasm`GO:0003924^molecular_function^GTPase activity
c337_g1	c337_g1_i1	SH3L3_HUMAN^SH3L3_HUMAN^Q:118-396,H:1-93^100%ID^E:2e-60^RecName: Full=SH3 domain-binding glutamic acid-rich-like protein 3;^Eukaryota; Metazoa; Chordata; Craniata; Vertebrata; Euteleostomi; Mammalia; Eutheria; Euarchontoglires; Primates; Haplorrhini; Catarrhini; Hominidae; Homo	.	.	.	.	.	.	GO:0005737^cellular_component^cytoplasm`GO:0070062^cellular_component^extracellular vesicular exosome`GO:0030027^cellular_component^lamellipodium`GO:0005634^cellular_component^nucleus`GO:0009055^molecular_function^electron carrier activity`GO:0015035^molecular_function^protein disulfide oxidoreductase activity`GO:0005100^molecular_function^Rho GTPase activator activity`GO:0030215^molecular_functi…	.
c338_g1	c338_g1_i1	.	.	.	.	.	.	.	.	.
c339_g1	c339_g1_i1	ACVL1_HUMAN^ACVL1_HUMAN^Q:2716-1268,H:20-502^93.79%ID^E:0^RecName: Full=Serine/threonine-protein kinase receptor R3;^Eukaryota; Metazoa; Chordata; Craniata; Vertebrata; Euteleostomi; Mammalia; Eutheria; Euarchontoglires; Primates; Haplorrhini; Catarrhini; Hominidae; Homo	c339_g1_i1|m.389	1262-2776[-]	ACVL1_HUMAN^ACVL1_HUMAN^Q:1-503,H:1-502^92.64%ID^E:0^RecName: Full=Serine/threonine-protein kinase receptor R3;^Eukaryota; Metazoa; Chordata; Craniata; Vertebrata; Euteleostomi; Mammalia; Eutheria; Euarchontoglires; Primates; Haplorrhini; Catarrhini; Hominidae; Homo	PF01064.18^Activin_recp^Activin types I and II receptor domain^33-103^E:6.1e-05`PF08515.7^TGF_beta_GS^Transforming growth factor beta type I GS-motif^174-201^E:1.3e-13`PF00069.20^Pkinase^Protein kinase domain^205-488^E:5.6e-54`PF07714.12^Pkinase_Tyr^Protein tyrosine kinase^205-489^E:5.5e-36	sigP:1^22^0.728^YES	COG0515^Serine Threonine protein kinase	GO:0009986^cellular_component^cell surface`GO:0030425^cellular_component^dendrite`GO:0005887^cellular_component^integral component of plasma membrane`GO:0043025^cellular_component^neuronal cell body`GO:0048185^molecular_function^activin binding`GO:0016361^molecular_function^activin receptor activity, type I`GO:0005524^molecular_function^ATP binding`GO:0046872^molecular_function^metal ion binding`…	GO:0004675^molecular_function^transmembrane receptor protein serine/threonine kinase activity`GO:0016020^cellular_component^membrane`GO:0005524^molecular_function^ATP binding`GO:0006468^biological_process^protein phosphorylation`GO:0004672^molecular_function^protein kinase activity
c340_g1	c340_g1_i1	RB6I2_RAT^RB6I2_RAT^Q:97-2,H:363-394^100%ID^E:7e-13^RecName: Full=ELKS/Rab6-interacting/CAST family member 1;^Eukaryota; Metazoa; Chordata; Craniata; Vertebrata; Euteleostomi; Mammalia; Eutheria; Euarchontoglires; Glires; Rodentia; Sciurognathi; Muroidea; Muridae; Murinae; Rattus	.	.	.	.	.	.	GO:0005737^cellular_component^cytoplasm`GO:0000139^cellular_component^Golgi membrane`GO:0045202^cellular_component^synapse`GO:0030165^molecular_function^PDZ domain binding`GO:0017137^molecular_function^Rab GTPase binding`GO:0015031^biological_process^protein transport`GO:0042147^biological_process^retrograde transport, endosome to Golgi	.
c341_g1	c341_g1_i1	MA13P_HUMAN^MA13P_HUMAN^Q:701-1669,H:1-309^62.23%ID^E:1e-110^RecName: Full=Putative MAGE domain-containing protein MAGEA13P;^Eukaryota; Metazoa; Chordata; Craniata; Vertebrata; Euteleostomi; Mammalia; Eutheria; Euarchontoglires; Primates; Haplorrhini; Catarrhini; Hominidae; Homo	c341_g1_i1|m.392	701-1762[+]	MA13P_HUMAN^MA13P_HUMAN^Q:1-353,H:1-341^61.41%ID^E:3e-137^RecName: Full=Putative MAGE domain-containing protein MAGEA13P;^Eukaryota; Metazoa; Chordata; Craniata; Vertebrata; Euteleostomi; Mammalia; Eutheria; Euarchontoglires; Primates; Haplorrhini; Catarrhini; Hominidae; Homo	PF12440.3^MAGE_N^Melanoma associated antigen family N terminal^4-105^E:5e-25`PF01454.14^MAGE^MAGE family^126-296^E:1.4e-57	.	.	.	.
c342_g1	c342_g1_i1	SETB1_HUMAN^SETB1_HUMAN^Q:21-284,H:470-559^83.52%ID^E:1e-32^RecName: Full=Histone-lysine N-methyltransferase SETDB1;^Eukaryota; Metazoa; Chordata; Craniata; Vertebrata; Euteleostomi; Mammalia; Eutheria; Euarchontoglires; Primates; Haplorrhini; Catarrhini; Hominidae; Homo	.	.	.	.	.	COG2940^Histone-lysine N-methyltransferase	GO:0005737^cellular_component^cytoplasm`GO:0005794^cellular_component^Golgi apparatus`GO:0000790^cellular_component^nuclear chromatin`GO:0005634^cellular_component^nucleus`GO:0005886^cellular_component^plasma membrane`GO:0003677^molecular_function^DNA binding`GO:0018024^molecular_function^histone-lysine N-methyltransferase activity`GO:0008270^molecular_function^zinc ion binding`GO:0060348^biologi…	.
c343_g1	c343_g1_i1	AL3A1_RAT^AL3A1_RAT^Q:54-161,H:416-451^86.11%ID^E:3e-14^RecName: Full=Aldehyde dehydrogenase, dimeric NADP-preferring;^Eukaryota; Metazoa; Chordata; Craniata; Vertebrata; Euteleostomi; Mammalia; Eutheria; Euarchontoglires; Glires; Rodentia; Sciurognathi; Muroidea; Muridae; Murinae; Rattus	.	.	.	.	.	COG1012^Dehydrogenase	GO:0005737^cellular_component^cytoplasm`GO:0005829^cellular_component^cytosol`GO:0005783^cellular_component^endoplasmic reticulum`GO:0005615^cellular_component^extracellular space`GO:0005886^cellular_component^plasma membrane`GO:0004028^molecular_function^3-chloroallyl aldehyde dehydrogenase activity`GO:0008106^molecular_function^alcohol dehydrogenase (NADP+) activity`GO:0004029^molecular_functio…	.
c344_g1	c344_g1_i1	.	.	.	.	.	.	.	.	.
c345_g1	c345_g1_i1	.	.	.	.	.	.	.	.	.
c346_g1	c346_g1_i1	LETM2_HUMAN^LETM2_HUMAN^Q:261-166,H:301-332^87.5%ID^E:1e-09^RecName: Full=LETM1 domain-containing protein LETM2, mitochondrial;^Eukaryota; Metazoa; Chordata; Craniata; Vertebrata; Euteleostomi; Mammalia; Eutheria; Euarchontoglires; Primates; Haplorrhini; Catarrhini; Hominidae; Homo	.	.	.	.	.	.	GO:0016021^cellular_component^integral component of membrane`GO:0005743^cellular_component^mitochondrial inner membrane	.
c347_g1	c347_g1_i1	PIGN_HUMAN^PIGN_HUMAN^Q:3-2246,H:184-931^82.49%ID^E:0^RecName: Full=GPI ethanolamine phosphate transferase 1;^Eukaryota; Metazoa; Chordata; Craniata; Vertebrata; Euteleostomi; Mammalia; Eutheria; Euarchontoglires; Primates; Haplorrhini; Catarrhini; Hominidae; Homo	c347_g1_i1|m.393	3-2249[+]	PIGN_HUMAN^PIGN_HUMAN^Q:1-748,H:184-931^82.49%ID^E:0^RecName: Full=GPI ethanolamine phosphate transferase 1;^Eukaryota; Metazoa; Chordata; Craniata; Vertebrata; Euteleostomi; Mammalia; Eutheria; Euarchontoglires; Primates; Haplorrhini; Catarrhini; Hominidae; Homo	PF01663.17^Phosphodiest^Type I phosphodiesterase / nucleotide pyrophosphatase^22-94^E:1.7e-06`PF13174.1^TPR_6^Tetratricopeptide repeat^219-243^E:0.54`PF07719.12^TPR_2^Tetratricopeptide repeat^220-245^E:0.069`PF04987.9^PigN^Phosphatidylinositolglycan class N (PIG-N)^247-701^E:8.5e-132	.	COG1524^type i phosphodiesterase nucleotide pyrophosphatase	GO:0005789^cellular_component^endoplasmic reticulum membrane`GO:0016021^cellular_component^integral component of membrane`GO:0016020^cellular_component^membrane`GO:0016740^molecular_function^transferase activity`GO:0006501^biological_process^C-terminal protein lipidation`GO:0044267^biological_process^cellular protein metabolic process`GO:0043687^biological_process^post-translational protein modif…	GO:0003824^molecular_function^catalytic activity`GO:0005515^molecular_function^protein binding`GO:0016740^molecular_function^transferase activity`GO:0006506^biological_process^GPI anchor biosynthetic process`GO:0005789^cellular_component^endoplasmic reticulum membrane
c348_g1	c348_g1_i1	T161A_HUMAN^T161A_HUMAN^Q:85-1056,H:18-341^92.9%ID^E:1e-177^RecName: Full=Transmembrane protein 161A;^Eukaryota; Metazoa; Chordata; Craniata; Vertebrata; Euteleostomi; Mammalia; Eutheria; Euarchontoglires; Primates; Haplorrhini; Catarrhini; Hominidae; Homo	c348_g1_i1|m.394	1-1056[+]	T161A_HUMAN^T161A_HUMAN^Q:12-352,H:1-341^93.26%ID^E:0^RecName: Full=Transmembrane protein 161A;^Eukaryota; Metazoa; Chordata; Craniata; Vertebrata; Euteleostomi; Mammalia; Eutheria; Euarchontoglires; Primates; Haplorrhini; Catarrhini; Hominidae; Homo	PF10268.4^Tmemb_161AB^Predicted transmembrane protein 161AB^13-352^E:1e-166	.	.	GO:0016021^cellular_component^integral component of membrane`GO:0034599^biological_process^cellular response to oxidative stress`GO:0034644^biological_process^cellular response to UV`GO:1902230^biological_process^negative regulation of intrinsic apoptotic signaling pathway in response to DNA damage`GO:0045739^biological_process^positive regulation of DNA repair`GO:0032526^biological_process^respo…	.
c349_g1	c349_g1_i1	.	.	.	.	.	.	.	.	.
c349_g1	c349_g1_i2	.	.	.	.	.	.	.	.	.
c350_g1	c350_g1_i1	.	.	.	.	.	.	.	.	.
c351_g1	c351_g1_i1	AQP6_RAT^AQP6_RAT^Q:189-1013,H:1-275^82.55%ID^E:8e-130^RecName: Full=Aquaporin-6;^Eukaryota; Metazoa; Chordata; Craniata; Vertebrata; Euteleostomi; Mammalia; Eutheria; Euarchontoglires; Glires; Rodentia; Sciurognathi; Muroidea; Muridae; Murinae; Rattus	c351_g1_i1|m.401	1444-1785[-]	.	.	.	.	.	.
c351_g1	c351_g1_i1	AQP6_RAT^AQP6_RAT^Q:189-1013,H:1-275^82.55%ID^E:8e-130^RecName: Full=Aquaporin-6;^Eukaryota; Metazoa; Chordata; Craniata; Vertebrata; Euteleostomi; Mammalia; Eutheria; Euarchontoglires; Glires; Rodentia; Sciurognathi; Muroidea; Muridae; Murinae; Rattus	c351_g1_i1|m.399	189-1034[+]	AQP6_RAT^AQP6_RAT^Q:1-275,H:1-275^82.55%ID^E:4e-161^RecName: Full=Aquaporin-6;^Eukaryota; Metazoa; Chordata; Craniata; Vertebrata; Euteleostomi; Mammalia; Eutheria; Euarchontoglires; Glires; Rodentia; Sciurognathi; Muroidea; Muridae; Murinae; Rattus	PF00230.15^MIP^Major intrinsic protein^20-228^E:4e-66	.	COG0580^Channel that permits osmotically driven movement of water in both directions. It is involved in the osmoregulation and in the maintenance of cell turgor during volume expansion in rapidly growing cells. It mediates rapid entry or exit of water in response to abrupt changes in osmolarity (By similarity)	GO:0016021^cellular_component^integral component of membrane`GO:0030658^cellular_component^transport vesicle membrane`GO:0005253^molecular_function^anion channel activity`GO:0015112^molecular_function^nitrate transmembrane transporter activity`GO:0015706^biological_process^nitrate transport`GO:0042476^biological_process^odontogenesis	GO:0005215^molecular_function^transporter activity`GO:0006810^biological_process^transport`GO:0016020^cellular_component^membrane
c352_g1	c352_g1_i1	NCKP1_HUMAN^NCKP1_HUMAN^Q:4445-1062,H:1-1128^99.82%ID^E:0^RecName: Full=Nck-associated protein 1;^Eukaryota; Metazoa; Chordata; Craniata; Vertebrata; Euteleostomi; Mammalia; Eutheria; Euarchontoglires; Primates; Haplorrhini; Catarrhini; Hominidae; Homo	c352_g1_i1|m.402	1059-4565[-]	NCKP1_HUMAN^NCKP1_HUMAN^Q:41-1168,H:1-1128^99.82%ID^E:0^RecName: Full=Nck-associated protein 1;^Eukaryota; Metazoa; Chordata; Craniata; Vertebrata; Euteleostomi; Mammalia; Eutheria; Euarchontoglires; Primates; Haplorrhini; Catarrhini; Hominidae; Homo	PF09735.4^Nckap1^Membrane-associated apoptosis protein^48-1163^E:0	.	.	GO:0005829^cellular_component^cytosol`GO:0070062^cellular_component^extracellular vesicular exosome`GO:0005925^cellular_component^focal adhesion`GO:0016021^cellular_component^integral component of membrane`GO:0031258^cellular_component^lamellipodium membrane`GO:0031209^cellular_component^SCAR complex`GO:0032403^molecular_function^protein complex binding`GO:0045176^biological_process^apical protei…	.
c353_g1	c353_g1_i1	.	.	.	.	.	.	.	.	.
c353_g1	c353_g1_i2	.	.	.	.	.	.	.	.	.
c354_g1	c354_g1_i1	.	.	.	.	.	.	.	.	.
c356_g1	c356_g1_i1	GAK_MOUSE^GAK_MOUSE^Q:2-346,H:374-488^90.43%ID^E:5e-67^RecName: Full=Cyclin-G-associated kinase;^Eukaryota; Metazoa; Chordata; Craniata; Vertebrata; Euteleostomi; Mammalia; Eutheria; Euarchontoglires; Glires; Rodentia; Sciurognathi; Muroidea; Muridae; Murinae; Mus; Mus	c356_g1_i1|m.403	2-346[+]	GAK_MOUSE^GAK_MOUSE^Q:1-115,H:374-488^90.43%ID^E:5e-67^RecName: Full=Cyclin-G-associated kinase;^Eukaryota; Metazoa; Chordata; Craniata; Vertebrata; Euteleostomi; Mammalia; Eutheria; Euarchontoglires; Glires; Rodentia; Sciurognathi; Muroidea; Muridae; Murinae; Mus; Mus	.	.	COG0515^Serine Threonine protein kinase	GO:0005925^cellular_component^focal adhesion`GO:0005794^cellular_component^Golgi apparatus`GO:0016020^cellular_component^membrane`GO:0048471^cellular_component^perinuclear region of cytoplasm`GO:0005524^molecular_function^ATP binding`GO:0004674^molecular_function^protein serine/threonine kinase activity`GO:0007049^biological_process^cell cycle`GO:0048468^biological_process^cell development`GO:007…	.
c357_g1	c357_g1_i1	VGLL4_HUMAN^VGLL4_HUMAN^Q:88-513,H:1-142^89.44%ID^E:6e-87^RecName: Full=Transcription cofactor vestigial-like protein 4;^Eukaryota; Metazoa; Chordata; Craniata; Vertebrata; Euteleostomi; Mammalia; Eutheria; Euarchontoglires; Primates; Haplorrhini; Catarrhini; Hominidae; Homo	c357_g1_i1|m.404	88-516[+]	VGLL4_HUMAN^VGLL4_HUMAN^Q:1-142,H:1-142^89.44%ID^E:2e-87^RecName: Full=Transcription cofactor vestigial-like protein 4;^Eukaryota; Metazoa; Chordata; Craniata; Vertebrata; Euteleostomi; Mammalia; Eutheria; Euarchontoglires; Primates; Haplorrhini; Catarrhini; Hominidae; Homo	PF15245.1^VGLL4^Transcription cofactor vestigial-like protein 4^10-141^E:7.7e-38	.	.	GO:0005634^cellular_component^nucleus`GO:0006355^biological_process^regulation of transcription, DNA-templated`GO:0006351^biological_process^transcription, DNA-templated	GO:0006355^biological_process^regulation of transcription, DNA-templated
c358_g1	c358_g1_i1	.	.	.	.	.	.	.	.	.
c359_g1	c359_g1_i1	.	.	.	.	.	.	.	.	.
c359_g2	c359_g2_i1	.	.	.	.	.	.	.	.	.
c360_g1	c360_g1_i1	LORF2_HUMAN^LORF2_HUMAN^Q:156-308,H:5-55^49.02%ID^E:2e-08^RecName: Full=LINE-1 retrotransposable element ORF2 protein;^Eukaryota; Metazoa; Chordata; Craniata; Vertebrata; Euteleostomi; Mammalia; Eutheria; Euarchontoglires; Primates; Haplorrhini; Catarrhini; Hominidae; Homo	.	.	.	.	.	.	GO:0046872^molecular_function^metal ion binding`GO:0003964^molecular_function^RNA-directed DNA polymerase activity`GO:0009036^molecular_function^Type II site-specific deoxyribonuclease activity`GO:0000737^biological_process^DNA catabolic process, endonucleolytic`GO:0006310^biological_process^DNA recombination`GO:0090305^biological_process^nucleic acid phosphodiester bond hydrolysis`GO:0032199^bio…	.
c361_g1	c361_g1_i1	.	c361_g1_i1|m.407	2-337[+]	.	.	.	.	.	.
c362_g1	c362_g1_i1	.	.	.	.	.	.	.	.	.
c363_g1	c363_g1_i1	.	.	.	.	.	.	.	.	.
c363_g1	c363_g1_i2	.	.	.	.	.	.	.	.	.
c364_g1	c364_g1_i1	.	.	.	.	.	.	.	.	.
c366_g1	c366_g1_i1	CB047_BOVIN^CB047_BOVIN^Q:1186-314,H:1-291^91.07%ID^E:3e-163^RecName: Full=Uncharacterized protein C2orf47 homolog, mitochondrial;^Eukaryota; Metazoa; Chordata; Craniata; Vertebrata; Euteleostomi; Mammalia; Eutheria; Laurasiatheria; Cetartiodactyla; Ruminantia; Pecora; Bovidae; Bovinae; Bos	c366_g1_i1|m.411	311-1189[-]	CB047_BOVIN^CB047_BOVIN^Q:2-292,H:1-291^91.07%ID^E:8e-176^RecName: Full=Uncharacterized protein C2orf47 homolog, mitochondrial;^Eukaryota; Metazoa; Chordata; Craniata; Vertebrata; Euteleostomi; Mammalia; Eutheria; Laurasiatheria; Cetartiodactyla; Ruminantia; Pecora; Bovidae; Bovinae; Bos	.	sigP:1^23^0.507^YES	NOG77851^	GO:0005739^cellular_component^mitochondrion	.
c367_g1	c367_g1_i1	.	.	.	.	.	.	.	.	.
c370_g1	c370_g1_i1	IL16_BOVIN^IL16_BOVIN^Q:3-152,H:578-627^84%ID^E:6e-20^RecName: Full=Pro-interleukin-16;^Eukaryota; Metazoa; Chordata; Craniata; Vertebrata; Euteleostomi; Mammalia; Eutheria; Laurasiatheria; Cetartiodactyla; Ruminantia; Pecora; Bovidae; Bovinae; Bos	.	.	.	.	.	NOG150595^Protein of unknown function (DUF3237)	GO:0005737^cellular_component^cytoplasm`GO:0005615^cellular_component^extracellular space`GO:0005634^cellular_component^nucleus`GO:0005886^cellular_component^plasma membrane`GO:0050930^biological_process^induction of positive chemotaxis`GO:0030595^biological_process^leukocyte chemotaxis`GO:0006355^biological_process^regulation of transcription, DNA-templated`GO:0006351^biological_process^transcri…	.
c371_g1	c371_g1_i1	.	.	.	.	.	.	.	.	.
c371_g1	c371_g1_i2	.	.	.	.	.	.	.	.	.
c372_g1	c372_g1_i1	.	.	.	.	.	.	.	.	.
c372_g1	c372_g1_i2	.	.	.	.	.	.	.	.	.
c373_g1	c373_g1_i1	SARG_BOVIN^SARG_BOVIN^Q:498-1,H:40-205^78.31%ID^E:3e-68^RecName: Full=Specifically androgen-regulated gene protein;^Eukaryota; Metazoa; Chordata; Craniata; Vertebrata; Euteleostomi; Mammalia; Eutheria; Laurasiatheria; Cetartiodactyla; Ruminantia; Pecora; Bovidae; Bovinae; Bos	c373_g1_i1|m.418	1-639[-]	SARG_BOVIN^SARG_BOVIN^Q:48-213,H:40-205^78.31%ID^E:5e-77^RecName: Full=Specifically androgen-regulated gene protein;^Eukaryota; Metazoa; Chordata; Craniata; Vertebrata; Euteleostomi; Mammalia; Eutheria; Laurasiatheria; Cetartiodactyla; Ruminantia; Pecora; Bovidae; Bovinae; Bos	PF15385.1^SARG^Specifically androgen-regulated gene protein^43-213^E:5.9e-56	.	NOG28428^Crispr-associated ramp protein, Cmr1 family	GO:0005737^cellular_component^cytoplasm`GO:0070062^cellular_component^extracellular vesicular exosome	.
c373_g1	c373_g1_i2	SARG_BOVIN^SARG_BOVIN^Q:615-1,H:1-205^80.49%ID^E:1e-78^RecName: Full=Specifically androgen-regulated gene protein;^Eukaryota; Metazoa; Chordata; Craniata; Vertebrata; Euteleostomi; Mammalia; Eutheria; Laurasiatheria; Cetartiodactyla; Ruminantia; Pecora; Bovidae; Bovinae; Bos	c373_g1_i2|m.421	1-696[-]	SARG_BOVIN^SARG_BOVIN^Q:28-232,H:1-205^80.49%ID^E:3e-96^RecName: Full=Specifically androgen-regulated gene protein;^Eukaryota; Metazoa; Chordata; Craniata; Vertebrata; Euteleostomi; Mammalia; Eutheria; Laurasiatheria; Cetartiodactyla; Ruminantia; Pecora; Bovidae; Bovinae; Bos	PF15385.1^SARG^Specifically androgen-regulated gene protein^60-232^E:8e-57	.	NOG28428^Crispr-associated ramp protein, Cmr1 family	GO:0005737^cellular_component^cytoplasm`GO:0070062^cellular_component^extracellular vesicular exosome	.
c374_g1	c374_g1_i1	.	.	.	.	.	.	.	.	.
c375_g1	c375_g1_i1	RNBP6_MOUSE^RNBP6_MOUSE^Q:3-137,H:2-46^88.89%ID^E:3e-20^RecName: Full=Ran-binding protein 6;^Eukaryota; Metazoa; Chordata; Craniata; Vertebrata; Euteleostomi; Mammalia; Eutheria; Euarchontoglires; Glires; Rodentia; Sciurognathi; Muroidea; Muridae; Murinae; Mus; Mus`RNBP6_MOUSE^RNBP6_MOUSE^Q:133-201,H:417-439^100%ID^E:5e-09^RecName: Full=Ran-binding protein 6;^Eukaryota; Metazoa; Chordata; Craniat…	.	.	.	.	.	.	GO:0005737^cellular_component^cytoplasm`GO:0005634^cellular_component^nucleus`GO:0015031^biological_process^protein transport	.
c375_g1	c375_g1_i2	RNBP6_HUMAN^RNBP6_HUMAN^Q:1-318,H:334-439^99.06%ID^E:4e-67^RecName: Full=Ran-binding protein 6;^Eukaryota; Metazoa; Chordata; Craniata; Vertebrata; Euteleostomi; Mammalia; Eutheria; Euarchontoglires; Primates; Haplorrhini; Catarrhini; Hominidae; Homo	c375_g1_i2|m.423	1-318[+]	RNBP6_HUMAN^RNBP6_HUMAN^Q:1-106,H:334-439^99.06%ID^E:4e-67^RecName: Full=Ran-binding protein 6;^Eukaryota; Metazoa; Chordata; Craniata; Vertebrata; Euteleostomi; Mammalia; Eutheria; Euarchontoglires; Primates; Haplorrhini; Catarrhini; Hominidae; Homo	PF02985.17^HEAT^HEAT repeat^37-64^E:0.0008`PF13646.1^HEAT_2^HEAT repeats^38-103^E:1.2e-08`PF13513.1^HEAT_EZ^HEAT-like repeat^47-101^E:7.1e-07`PF12755.2^Vac14_Fab1_bd^Vacuolar 14 Fab1-binding region^49-98^E:7.9e-06`PF02985.17^HEAT^HEAT repeat^79-103^E:3.5e-06	.	.	GO:0005737^cellular_component^cytoplasm`GO:0005634^cellular_component^nucleus`GO:0015031^biological_process^protein transport	GO:0005515^molecular_function^protein binding
c376_g1	c376_g1_i1	.	.	.	.	.	.	.	.	.
c377_g1	c377_g1_i1	.	.	.	.	.	.	.	.	.
c378_g1	c378_g1_i1	.	.	.	.	.	.	.	.	.
c379_g1	c379_g1_i1	.	.	.	.	.	.	.	.	.
c380_g1	c380_g1_i1	.	.	.	.	.	.	.	.	.
c380_g1	c380_g1_i2	.	.	.	.	.	.	.	.	.
c381_g1	c381_g1_i1	.	.	.	.	.	.	.	.	.
c382_g1	c382_g1_i1	.	.	.	.	.	.	.	.	.
c382_g1	c382_g1_i2	.	.	.	.	.	.	.	.	.
c383_g1	c383_g1_i1	ARI3A_HUMAN^ARI3A_HUMAN^Q:2-166,H:481-535^92.73%ID^E:2e-25^RecName: Full=AT-rich interactive domain-containing protein 3A;^Eukaryota; Metazoa; Chordata; Craniata; Vertebrata; Euteleostomi; Mammalia; Eutheria; Euarchontoglires; Primates; Haplorrhini; Catarrhini; Hominidae; Homo	c383_g1_i1|m.430	2-331[+]	ARI3A_HUMAN^ARI3A_HUMAN^Q:1-109,H:481-593^74.36%ID^E:9e-33^RecName: Full=AT-rich interactive domain-containing protein 3A;^Eukaryota; Metazoa; Chordata; Craniata; Vertebrata; Euteleostomi; Mammalia; Eutheria; Euarchontoglires; Primates; Haplorrhini; Catarrhini; Hominidae; Homo	.	.	.	GO:0005737^cellular_component^cytoplasm`GO:0005794^cellular_component^Golgi apparatus`GO:0045121^cellular_component^membrane raft`GO:0005730^cellular_component^nucleolus`GO:0005634^cellular_component^nucleus`GO:0003682^molecular_function^chromatin binding`GO:0000977^molecular_function^RNA polymerase II regulatory region sequence-specific DNA binding`GO:0001228^molecular_function^RNA polymerase II…	.
c384_g1	c384_g1_i1	.	.	.	.	.	.	.	.	.
c385_g1	c385_g1_i1	.	.	.	.	.	.	.	.	.
c386_g1	c386_g1_i1	DPEP1_BOVIN^DPEP1_BOVIN^Q:1379-210,H:1-390^90%ID^E:0^RecName: Full=Dipeptidase 1;^Eukaryota; Metazoa; Chordata; Craniata; Vertebrata; Euteleostomi; Mammalia; Eutheria; Laurasiatheria; Cetartiodactyla; Ruminantia; Pecora; Bovidae; Bovinae; Bos	c386_g1_i1|m.431	147-1379[-]	DPEP1_BOVIN^DPEP1_BOVIN^Q:1-394,H:1-394^90.1%ID^E:0^RecName: Full=Dipeptidase 1;^Eukaryota; Metazoa; Chordata; Craniata; Vertebrata; Euteleostomi; Mammalia; Eutheria; Laurasiatheria; Cetartiodactyla; Ruminantia; Pecora; Bovidae; Bovinae; Bos	PF01244.16^Peptidase_M19^Membrane dipeptidase (Peptidase family M19)^26-351^E:6.8e-114	sigP:1^16^0.743^YES	COG2355^Dipeptidase	GO:0031225^cellular_component^anchored component of membrane`GO:0045177^cellular_component^apical part of cell`GO:0016324^cellular_component^apical plasma membrane`GO:0005615^cellular_component^extracellular space`GO:0070062^cellular_component^extracellular vesicular exosome`GO:0005886^cellular_component^plasma membrane`GO:0043027^molecular_function^cysteine-type endopeptidase inhibitor activity …	GO:0016805^molecular_function^dipeptidase activity`GO:0006508^biological_process^proteolysis
c386_g1	c386_g1_i2	DPEP1_BOVIN^DPEP1_BOVIN^Q:1274-210,H:36-390^90.42%ID^E:0^RecName: Full=Dipeptidase 1;^Eukaryota; Metazoa; Chordata; Craniata; Vertebrata; Euteleostomi; Mammalia; Eutheria; Laurasiatheria; Cetartiodactyla; Ruminantia; Pecora; Bovidae; Bovinae; Bos	c386_g1_i2|m.432	147-1058[-]	DPEP1_BOVIN^DPEP1_BOVIN^Q:1-287,H:108-394^89.9%ID^E:0^RecName: Full=Dipeptidase 1;^Eukaryota; Metazoa; Chordata; Craniata; Vertebrata; Euteleostomi; Mammalia; Eutheria; Laurasiatheria; Cetartiodactyla; Ruminantia; Pecora; Bovidae; Bovinae; Bos	PF01244.16^Peptidase_M19^Membrane dipeptidase (Peptidase family M19)^1-244^E:9.6e-91	.	COG2355^Dipeptidase	GO:0031225^cellular_component^anchored component of membrane`GO:0045177^cellular_component^apical part of cell`GO:0016324^cellular_component^apical plasma membrane`GO:0005615^cellular_component^extracellular space`GO:0070062^cellular_component^extracellular vesicular exosome`GO:0005886^cellular_component^plasma membrane`GO:0043027^molecular_function^cysteine-type endopeptidase inhibitor activity …	GO:0016805^molecular_function^dipeptidase activity`GO:0006508^biological_process^proteolysis
c387_g1	c387_g1_i1	.	.	.	.	.	.	.	.	.
c388_g1	c388_g1_i1	.	c388_g1_i1|m.433	11-391[-]	.	.	.	.	.	.
c391_g1	c391_g1_i1	STRBP_BOVIN^STRBP_BOVIN^Q:226-2241,H:1-672^99.55%ID^E:0^RecName: Full=Spermatid perinuclear RNA-binding protein;^Eukaryota; Metazoa; Chordata; Craniata; Vertebrata; Euteleostomi; Mammalia; Eutheria; Laurasiatheria; Cetartiodactyla; Ruminantia; Pecora; Bovidae; Bovinae; Bos	c391_g1_i1|m.434	226-2244[+]	STRBP_BOVIN^STRBP_BOVIN^Q:1-672,H:1-672^99.55%ID^E:0^RecName: Full=Spermatid perinuclear RNA-binding protein;^Eukaryota; Metazoa; Chordata; Craniata; Vertebrata; Euteleostomi; Mammalia; Eutheria; Laurasiatheria; Cetartiodactyla; Ruminantia; Pecora; Bovidae; Bovinae; Bos	PF07528.9^DZF^DZF domain^87-333^E:4.3e-80`PF00035.20^dsrm^Double-stranded RNA binding motif^392-450^E:4.5e-10`PF00035.20^dsrm^Double-stranded RNA binding motif^515-574^E:2.4e-14	.	.	GO:0005737^cellular_component^cytoplasm`GO:0015630^cellular_component^microtubule cytoskeleton`GO:0005634^cellular_component^nucleus`GO:0003677^molecular_function^DNA binding`GO:0003725^molecular_function^double-stranded RNA binding`GO:0044822^molecular_function^poly(A) RNA binding`GO:0003727^molecular_function^single-stranded RNA binding`GO:0006928^biological_process^movement of cell or subcellu…	.
c391_g1	c391_g1_i2	STRBP_BOVIN^STRBP_BOVIN^Q:226-2169,H:1-648^99.54%ID^E:0^RecName: Full=Spermatid perinuclear RNA-binding protein;^Eukaryota; Metazoa; Chordata; Craniata; Vertebrata; Euteleostomi; Mammalia; Eutheria; Laurasiatheria; Cetartiodactyla; Ruminantia; Pecora; Bovidae; Bovinae; Bos	c391_g1_i2|m.435	226-2172[+]	STRBP_BOVIN^STRBP_BOVIN^Q:1-648,H:1-648^99.54%ID^E:0^RecName: Full=Spermatid perinuclear RNA-binding protein;^Eukaryota; Metazoa; Chordata; Craniata; Vertebrata; Euteleostomi; Mammalia; Eutheria; Laurasiatheria; Cetartiodactyla; Ruminantia; Pecora; Bovidae; Bovinae; Bos	PF07528.9^DZF^DZF domain^87-333^E:4e-80`PF00035.20^dsrm^Double-stranded RNA binding motif^392-450^E:4.3e-10`PF00035.20^dsrm^Double-stranded RNA binding motif^515-574^E:2.3e-14	.	.	GO:0005737^cellular_component^cytoplasm`GO:0015630^cellular_component^microtubule cytoskeleton`GO:0005634^cellular_component^nucleus`GO:0003677^molecular_function^DNA binding`GO:0003725^molecular_function^double-stranded RNA binding`GO:0044822^molecular_function^poly(A) RNA binding`GO:0003727^molecular_function^single-stranded RNA binding`GO:0006928^biological_process^movement of cell or subcellu…	.
c392_g1	c392_g1_i1	NPM_BOVIN^NPM_BOVIN^Q:49-354,H:190-291^99.02%ID^E:3e-65^RecName: Full=Nucleophosmin;^Eukaryota; Metazoa; Chordata; Craniata; Vertebrata; Euteleostomi; Mammalia; Eutheria; Laurasiatheria; Cetartiodactyla; Ruminantia; Pecora; Bovidae; Bovinae; Bos	c392_g1_i1|m.436	1-366[+]	NPM_HUMAN^NPM_HUMAN^Q:1-121,H:173-294^98.36%ID^E:6e-79^RecName: Full=Nucleophosmin;^Eukaryota; Metazoa; Chordata; Craniata; Vertebrata; Euteleostomi; Mammalia; Eutheria; Euarchontoglires; Primates; Haplorrhini; Catarrhini; Hominidae; Homo	.	.	NOG79897^	GO:0005813^cellular_component^centrosome`GO:0005737^cellular_component^cytoplasm`GO:0005829^cellular_component^cytosol`GO:0005925^cellular_component^focal adhesion`GO:0016020^cellular_component^membrane`GO:0005730^cellular_component^nucleolus`GO:0005654^cellular_component^nucleoplasm`GO:0005634^cellular_component^nucleus`GO:0030529^cellular_component^ribonucleoprotein complex`GO:0031616^cellular_…	.
c392_g1	c392_g1_i2	NPM_BOVIN^NPM_BOVIN^Q:49-255,H:190-258^97.1%ID^E:1e-35^RecName: Full=Nucleophosmin;^Eukaryota; Metazoa; Chordata; Craniata; Vertebrata; Euteleostomi; Mammalia; Eutheria; Laurasiatheria; Cetartiodactyla; Ruminantia; Pecora; Bovidae; Bovinae; Bos	.	.	.	.	.	NOG79897^	GO:0005737^cellular_component^cytoplasm`GO:0005815^cellular_component^microtubule organizing center`GO:0005730^cellular_component^nucleolus`GO:0005654^cellular_component^nucleoplasm`GO:0004860^molecular_function^protein kinase inhibitor activity`GO:0003723^molecular_function^RNA binding`GO:0006281^biological_process^DNA repair`GO:0043066^biological_process^negative regulation of apoptotic process…	.
c394_g1	c394_g1_i1	.	.	.	.	.	.	.	.	.
c395_g1	c395_g1_i1	.	.	.	.	.	.	.	.	.
c396_g1	c396_g1_i1	.	.	.	.	.	.	.	.	.
c397_g1	c397_g1_i1	.	.	.	.	.	.	.	.	.
c397_g1	c397_g1_i2	.	c397_g1_i2|m.438	332-706[+]	.	.	.	.	.	.
c397_g1	c397_g1_i2	.	c397_g1_i2|m.439	68-403[-]	.	.	.	.	.	.
c399_g1	c399_g1_i1	.	.	.	.	.	.	.	.	.
c400_g1	c400_g1_i1	.	.	.	.	.	.	.	.	.
c400_g1	c400_g1_i2	.	.	.	.	.	.	.	.	.
c401_g1	c401_g1_i1	.	.	.	.	.	.	.	.	.
c402_g1	c402_g1_i1	.	.	.	.	.	.	.	.	.
c403_g1	c403_g1_i1	.	c403_g1_i1|m.440	29-379[-]	.	.	.	.	.	.
c403_g2	c403_g2_i1	KS6A2_HUMAN^KS6A2_HUMAN^Q:551-3,H:3-185^97.81%ID^E:5e-91^RecName: Full=Ribosomal protein S6 kinase alpha-2;^Eukaryota; Metazoa; Chordata; Craniata; Vertebrata; Euteleostomi; Mammalia; Eutheria; Euarchontoglires; Primates; Haplorrhini; Catarrhini; Hominidae; Homo	c403_g2_i1|m.441	3-551[-]	KS6A2_HUMAN^KS6A2_HUMAN^Q:1-183,H:3-185^97.81%ID^E:9e-119^RecName: Full=Ribosomal protein S6 kinase alpha-2;^Eukaryota; Metazoa; Chordata; Craniata; Vertebrata; Euteleostomi; Mammalia; Eutheria; Euarchontoglires; Primates; Haplorrhini; Catarrhini; Hominidae; Homo`KS6A2_HUMAN^KS6A2_HUMAN^Q:57-183,H:415-533^26.77%ID^E:4e-08^RecName: Full=Ribosomal protein S6 kinase alpha-2;^Eukaryota; Metazoa; Chor…	PF00069.20^Pkinase^Protein kinase domain^57-183^E:1.3e-29`PF07714.12^Pkinase_Tyr^Protein tyrosine kinase^58-183^E:7e-15	.	COG0515^Serine Threonine protein kinase	GO:0005737^cellular_component^cytoplasm`GO:0005829^cellular_component^cytosol`GO:0031965^cellular_component^nuclear membrane`GO:0005654^cellular_component^nucleoplasm`GO:0005634^cellular_component^nucleus`GO:0005819^cellular_component^spindle`GO:0005524^molecular_function^ATP binding`GO:0000287^molecular_function^magnesium ion binding`GO:0004674^molecular_function^protein serine/threonine kinase …	GO:0004672^molecular_function^protein kinase activity`GO:0005524^molecular_function^ATP binding`GO:0006468^biological_process^protein phosphorylation
c404_g1	c404_g1_i1	.	.	.	.	.	.	.	.	.
c405_g1	c405_g1_i1	.	.	.	.	.	.	.	.	.
c405_g1	c405_g1_i2	.	.	.	.	.	.	.	.	.
c406_g1	c406_g1_i1	.	.	.	.	.	.	.	.	.
c407_g1	c407_g1_i1	.	.	.	.	.	.	.	.	.
c407_g2	c407_g2_i1	.	.	.	.	.	.	.	.	.
c408_g1	c408_g1_i1	.	.	.	.	.	.	.	.	.
c408_g1	c408_g1_i2	.	.	.	.	.	.	.	.	.
c409_g1	c409_g1_i1	.	.	.	.	.	.	.	.	.
c411_g1	c411_g1_i1	.	.	.	.	.	.	.	.	.
c412_g1	c412_g1_i1	.	.	.	.	.	.	.	.	.
c412_g1	c412_g1_i2	.	c412_g1_i2|m.442	3-344[+]	.	.	.	.	.	.
c413_g1	c413_g1_i1	.	.	.	.	.	.	.	.	.
c414_g1	c414_g1_i1	IBP5_BOVIN^IBP5_BOVIN^Q:5341-4592,H:22-271^99.2%ID^E:6e-165^RecName: Full=Insulin-like growth factor-binding protein 5;^Eukaryota; Metazoa; Chordata; Craniata; Vertebrata; Euteleostomi; Mammalia; Eutheria; Laurasiatheria; Cetartiodactyla; Ruminantia; Pecora; Bovidae; Bovinae; Bos	c414_g1_i1|m.445	2911-3447[-]	.	.	.	.	.	.
c414_g1	c414_g1_i1	IBP5_BOVIN^IBP5_BOVIN^Q:5341-4592,H:22-271^99.2%ID^E:6e-165^RecName: Full=Insulin-like growth factor-binding protein 5;^Eukaryota; Metazoa; Chordata; Craniata; Vertebrata; Euteleostomi; Mammalia; Eutheria; Laurasiatheria; Cetartiodactyla; Ruminantia; Pecora; Bovidae; Bovinae; Bos	c414_g1_i1|m.446	692-1201[-]	.	.	.	.	.	.
c414_g1	c414_g1_i1	IBP5_BOVIN^IBP5_BOVIN^Q:5341-4592,H:22-271^99.2%ID^E:6e-165^RecName: Full=Insulin-like growth factor-binding protein 5;^Eukaryota; Metazoa; Chordata; Craniata; Vertebrata; Euteleostomi; Mammalia; Eutheria; Laurasiatheria; Cetartiodactyla; Ruminantia; Pecora; Bovidae; Bovinae; Bos	c414_g1_i1|m.444	4589-5404[-]	IBP5_BOVIN^IBP5_BOVIN^Q:1-271,H:1-271^98.89%ID^E:0^RecName: Full=Insulin-like growth factor-binding protein 5;^Eukaryota; Metazoa; Chordata; Craniata; Vertebrata; Euteleostomi; Mammalia; Eutheria; Laurasiatheria; Cetartiodactyla; Ruminantia; Pecora; Bovidae; Bovinae; Bos	PF00219.13^IGFBP^Insulin-like growth factor binding protein^26-79^E:1.8e-12`PF00086.13^Thyroglobulin_1^Thyroglobulin type-1 repeat^191-262^E:4.1e-22	sigP:1^19^0.898^YES	.	GO:0005576^cellular_component^extracellular region`GO:0071320^biological_process^cellular response to cAMP`GO:0042593^biological_process^glucose homeostasis`GO:0006006^biological_process^glucose metabolic process`GO:0031069^biological_process^hair follicle morphogenesis`GO:0060056^biological_process^mammary gland involution`GO:0043569^biological_process^negative regulation of insulin-like growth …	GO:0005520^molecular_function^insulin-like growth factor binding`GO:0001558^biological_process^regulation of cell growth`GO:0005576^cellular_component^extracellular region
c414_g1	c414_g1_i1	IBP5_BOVIN^IBP5_BOVIN^Q:5341-4592,H:22-271^99.2%ID^E:6e-165^RecName: Full=Insulin-like growth factor-binding protein 5;^Eukaryota; Metazoa; Chordata; Craniata; Vertebrata; Euteleostomi; Mammalia; Eutheria; Laurasiatheria; Cetartiodactyla; Ruminantia; Pecora; Bovidae; Bovinae; Bos	c414_g1_i1|m.447	3899-4270[-]	.	.	.	.	.	.
c414_g1	c414_g1_i1	IBP5_BOVIN^IBP5_BOVIN^Q:5341-4592,H:22-271^99.2%ID^E:6e-165^RecName: Full=Insulin-like growth factor-binding protein 5;^Eukaryota; Metazoa; Chordata; Craniata; Vertebrata; Euteleostomi; Mammalia; Eutheria; Laurasiatheria; Cetartiodactyla; Ruminantia; Pecora; Bovidae; Bovinae; Bos	c414_g1_i1|m.443	4499-5626[+]	.	.	.	.	.	.
c415_g1	c415_g1_i1	.	.	.	.	.	.	.	.	.
c416_g1	c416_g1_i1	.	.	.	.	.	.	.	.	.
c417_g1	c417_g1_i1	RNZ1_BOVIN^RNZ1_BOVIN^Q:84-710,H:1-209^95.69%ID^E:3e-146^RecName: Full=Zinc phosphodiesterase ELAC protein 1;^Eukaryota; Metazoa; Chordata; Craniata; Vertebrata; Euteleostomi; Mammalia; Eutheria; Laurasiatheria; Cetartiodactyla; Ruminantia; Pecora; Bovidae; Bovinae; Bos	c417_g1_i1|m.449	3-752[+]	RNZ1_BOVIN^RNZ1_BOVIN^Q:28-236,H:1-209^95.69%ID^E:7e-146^RecName: Full=Zinc phosphodiesterase ELAC protein 1;^Eukaryota; Metazoa; Chordata; Craniata; Vertebrata; Euteleostomi; Mammalia; Eutheria; Laurasiatheria; Cetartiodactyla; Ruminantia; Pecora; Bovidae; Bovinae; Bos	PF00753.22^Lactamase_B^Metallo-beta-lactamase superfamily^45-102^E:2.5e-13`PF13691.1^Lactamase_B_4^tRNase Z endonuclease^45-91^E:5.6e-07`PF12706.2^Lactamase_B_2^Beta-lactamase superfamily domain^61-216^E:1.6e-11	.	COG1234^Zinc phosphodiesterase, which displays some tRNA 3'- processing endonuclease activity. Probably involved in tRNA maturation, by removing a 3'-trailer from precursor tRNA (By similarity)	GO:0005829^cellular_component^cytosol`GO:0005634^cellular_component^nucleus`GO:0016891^molecular_function^endoribonuclease activity, producing 5'-phosphomonoesters`GO:0046872^molecular_function^metal ion binding`GO:0042779^biological_process^tRNA 3'-trailer cleavage	GO:0008033^biological_process^tRNA processing
c417_g1	c417_g1_i2	RNZ1_BOVIN^RNZ1_BOVIN^Q:84-1172,H:1-363^96.14%ID^E:0^RecName: Full=Zinc phosphodiesterase ELAC protein 1;^Eukaryota; Metazoa; Chordata; Craniata; Vertebrata; Euteleostomi; Mammalia; Eutheria; Laurasiatheria; Cetartiodactyla; Ruminantia; Pecora; Bovidae; Bovinae; Bos	c417_g1_i2|m.451	3-1175[+]	RNZ1_BOVIN^RNZ1_BOVIN^Q:28-390,H:1-363^96.14%ID^E:0^RecName: Full=Zinc phosphodiesterase ELAC protein 1;^Eukaryota; Metazoa; Chordata; Craniata; Vertebrata; Euteleostomi; Mammalia; Eutheria; Laurasiatheria; Cetartiodactyla; Ruminantia; Pecora; Bovidae; Bovinae; Bos	PF00753.22^Lactamase_B^Metallo-beta-lactamase superfamily^45-102^E:5.9e-13`PF13691.1^Lactamase_B_4^tRNase Z endonuclease^45-91^E:1.3e-06`PF12706.2^Lactamase_B_2^Beta-lactamase superfamily domain^61-341^E:9.7e-26	.	COG1234^Zinc phosphodiesterase, which displays some tRNA 3'- processing endonuclease activity. Probably involved in tRNA maturation, by removing a 3'-trailer from precursor tRNA (By similarity)	GO:0005829^cellular_component^cytosol`GO:0005634^cellular_component^nucleus`GO:0016891^molecular_function^endoribonuclease activity, producing 5'-phosphomonoesters`GO:0046872^molecular_function^metal ion binding`GO:0042779^biological_process^tRNA 3'-trailer cleavage	GO:0008033^biological_process^tRNA processing
c418_g1	c418_g1_i1	RNF26_HUMAN^RNF26_HUMAN^Q:393-1562,H:43-432^91.28%ID^E:0^RecName: Full=RING finger protein 26;^Eukaryota; Metazoa; Chordata; Craniata; Vertebrata; Euteleostomi; Mammalia; Eutheria; Euarchontoglires; Primates; Haplorrhini; Catarrhini; Hominidae; Homo	c418_g1_i1|m.453	267-1568[+]	RNF26_HUMAN^RNF26_HUMAN^Q:1-433,H:1-433^91.69%ID^E:0^RecName: Full=RING finger protein 26;^Eukaryota; Metazoa; Chordata; Craniata; Vertebrata; Euteleostomi; Mammalia; Eutheria; Euarchontoglires; Primates; Haplorrhini; Catarrhini; Hominidae; Homo	PF13920.1^zf-C3HC4_3^Zinc finger, C3HC4 type (RING finger)^377-426^E:1.2e-13`PF13923.1^zf-C3HC4_2^Zinc finger, C3HC4 type (RING finger)^380-421^E:0.00017	.	.	GO:0016021^cellular_component^integral component of membrane`GO:0008270^molecular_function^zinc ion binding	.
c420_g1	c420_g1_i1	.	.	.	.	.	.	.	.	.
c421_g1	c421_g1_i1	.	.	.	.	.	.	.	.	.
c422_g1	c422_g1_i1	.	.	.	.	.	.	.	.	.
c423_g1	c423_g1_i1	.	.	.	.	.	.	.	.	.
c424_g1	c424_g1_i1	.	.	.	.	.	.	.	.	.
c424_g1	c424_g1_i2	.	.	.	.	.	.	.	.	.
c426_g1	c426_g1_i1	S35B4_HUMAN^S35B4_HUMAN^Q:2-916,H:27-331^93.11%ID^E:0^RecName: Full=UDP-xylose and UDP-N-acetylglucosamine transporter;^Eukaryota; Metazoa; Chordata; Craniata; Vertebrata; Euteleostomi; Mammalia; Eutheria; Euarchontoglires; Primates; Haplorrhini; Catarrhini; Hominidae; Homo	c426_g1_i1|m.455	2-919[+]	S35B4_HUMAN^S35B4_HUMAN^Q:1-305,H:27-331^93.11%ID^E:0^RecName: Full=UDP-xylose and UDP-N-acetylglucosamine transporter;^Eukaryota; Metazoa; Chordata; Craniata; Vertebrata; Euteleostomi; Mammalia; Eutheria; Euarchontoglires; Primates; Haplorrhini; Catarrhini; Hominidae; Homo	PF08449.6^UAA^UAA transporter family^3-290^E:2e-96`PF03151.11^TPT^Triose-phosphate Transporter family^209-285^E:3.1e-06	.	.	GO:0005794^cellular_component^Golgi apparatus`GO:0000139^cellular_component^Golgi membrane`GO:0016021^cellular_component^integral component of membrane`GO:0005462^molecular_function^UDP-N-acetylglucosamine transmembrane transporter activity`GO:0005464^molecular_function^UDP-xylose transmembrane transporter activity`GO:0008643^biological_process^carbohydrate transport`GO:0006111^biological_process…	GO:0055085^biological_process^transmembrane transport
c427_g1	c427_g1_i1	ZSWM6_HUMAN^ZSWM6_HUMAN^Q:2-754,H:621-871^97.21%ID^E:8e-170^RecName: Full=Zinc finger SWIM domain-containing protein 6;^Eukaryota; Metazoa; Chordata; Craniata; Vertebrata; Euteleostomi; Mammalia; Eutheria; Euarchontoglires; Primates; Haplorrhini; Catarrhini; Hominidae; Homo	c427_g1_i1|m.456	2-754[+]	ZSWM6_HUMAN^ZSWM6_HUMAN^Q:1-251,H:621-871^97.21%ID^E:7e-170^RecName: Full=Zinc finger SWIM domain-containing protein 6;^Eukaryota; Metazoa; Chordata; Craniata; Vertebrata; Euteleostomi; Mammalia; Eutheria; Euarchontoglires; Primates; Haplorrhini; Catarrhini; Hominidae; Homo	.	.	.	GO:0008270^molecular_function^zinc ion binding`GO:0048812^biological_process^neuron projection morphogenesis`GO:2001222^biological_process^regulation of neuron migration	.
c427_g1	c427_g1_i2	ZSWM6_HUMAN^ZSWM6_HUMAN^Q:2-463,H:621-776^81.88%ID^E:7e-78^RecName: Full=Zinc finger SWIM domain-containing protein 6;^Eukaryota; Metazoa; Chordata; Craniata; Vertebrata; Euteleostomi; Mammalia; Eutheria; Euarchontoglires; Primates; Haplorrhini; Catarrhini; Hominidae; Homo`ZSWM6_HUMAN^ZSWM6_HUMAN^Q:385-618,H:794-871^97.44%ID^E:5e-43^RecName: Full=Zinc finger SWIM domain-containing protein 6;^Euka…	c427_g1_i2|m.457	2-394[+]	ZSWM6_HUMAN^ZSWM6_HUMAN^Q:1-129,H:621-749^95.35%ID^E:3e-78^RecName: Full=Zinc finger SWIM domain-containing protein 6;^Eukaryota; Metazoa; Chordata; Craniata; Vertebrata; Euteleostomi; Mammalia; Eutheria; Euarchontoglires; Primates; Haplorrhini; Catarrhini; Hominidae; Homo	.	.	.	GO:0008270^molecular_function^zinc ion binding`GO:0048812^biological_process^neuron projection morphogenesis`GO:2001222^biological_process^regulation of neuron migration	.
c428_g1	c428_g1_i1	ZN252_CANFA^ZN252_CANFA^Q:2-658,H:570-788^90.41%ID^E:8e-141^RecName: Full=Zinc finger protein 252;^Eukaryota; Metazoa; Chordata; Craniata; Vertebrata; Euteleostomi; Mammalia; Eutheria; Laurasiatheria; Carnivora; Caniformia; Canidae; Canis`ZN252_CANFA^ZN252_CANFA^Q:2-658,H:514-732^63.01%ID^E:2e-95^RecName: Full=Zinc finger protein 252;^Eukaryota; Metazoa; Chordata; Craniata; Vertebrata; Euteleosto…	c428_g1_i1|m.458	2-658[+]	ZN252_CANFA^ZN252_CANFA^Q:1-219,H:570-788^90.41%ID^E:7e-141^RecName: Full=Zinc finger protein 252;^Eukaryota; Metazoa; Chordata; Craniata; Vertebrata; Euteleostomi; Mammalia; Eutheria; Laurasiatheria; Carnivora; Caniformia; Canidae; Canis`ZN252_CANFA^ZN252_CANFA^Q:1-219,H:514-732^63.01%ID^E:2e-95^RecName: Full=Zinc finger protein 252;^Eukaryota; Metazoa; Chordata; Craniata; Vertebrata; Euteleosto…	PF00096.21^zf-C2H2^Zinc finger, C2H2 type^1-21^E:5.2e-05`PF13912.1^zf-C2H2_6^C2H2-type zinc finger^1-22^E:5.5`PF13894.1^zf-C2H2_4^C2H2-type zinc finger^1-22^E:0.095`PF13465.1^zf-H2C2_2^Zinc-finger double domain^14-37^E:1.9e-05`PF00096.21^zf-C2H2^Zinc finger, C2H2 type^27-49^E:4.9e-05`PF13912.1^zf-C2H2_6^C2H2-type zinc finger^27-50^E:0.0023`PF13894.1^zf-C2H2_4^C2H2-type zinc finger^29-50^E:0.058`P…	.	COG5048^Zinc finger protein	GO:0005634^cellular_component^nucleus`GO:0003677^molecular_function^DNA binding`GO:0046872^molecular_function^metal ion binding`GO:0006355^biological_process^regulation of transcription, DNA-templated`GO:0006351^biological_process^transcription, DNA-templated	GO:0046872^molecular_function^metal ion binding
c429_g1	c429_g1_i1	SPRE2_HUMAN^SPRE2_HUMAN^Q:3461-2376,H:61-418^95.04%ID^E:0^RecName: Full=Sprouty-related, EVH1 domain-containing protein 2;^Eukaryota; Metazoa; Chordata; Craniata; Vertebrata; Euteleostomi; Mammalia; Eutheria; Euarchontoglires; Primates; Haplorrhini; Catarrhini; Hominidae; Homo	c429_g1_i1|m.460	2373-3035[-]	SPRE2_HUMAN^SPRE2_HUMAN^Q:1-220,H:198-418^98.19%ID^E:3e-158^RecName: Full=Sprouty-related, EVH1 domain-containing protein 2;^Eukaryota; Metazoa; Chordata; Craniata; Vertebrata; Euteleostomi; Mammalia; Eutheria; Euarchontoglires; Primates; Haplorrhini; Catarrhini; Hominidae; Homo	PF05210.8^Sprouty^Sprouty protein (Spry)^108-213^E:1.2e-41	.	.	GO:0005737^cellular_component^cytoplasm`GO:0005634^cellular_component^nucleus`GO:0005886^cellular_component^plasma membrane`GO:0030658^cellular_component^transport vesicle membrane`GO:0019901^molecular_function^protein kinase binding`GO:0030291^molecular_function^protein serine/threonine kinase inhibitor activity`GO:0005173^molecular_function^stem cell factor receptor binding`GO:0000188^biologica…	GO:0007275^biological_process^multicellular organismal development`GO:0009966^biological_process^regulation of signal transduction`GO:0016020^cellular_component^membrane
c429_g1	c429_g1_i1	SPRE2_HUMAN^SPRE2_HUMAN^Q:3461-2376,H:61-418^95.04%ID^E:0^RecName: Full=Sprouty-related, EVH1 domain-containing protein 2;^Eukaryota; Metazoa; Chordata; Craniata; Vertebrata; Euteleostomi; Mammalia; Eutheria; Euarchontoglires; Primates; Haplorrhini; Catarrhini; Hominidae; Homo	c429_g1_i1|m.462	231-665[-]	.	.	.	.	.	.
c429_g1	c429_g1_i2	SPRE2_HUMAN^SPRE2_HUMAN^Q:3515-2376,H:38-418^97.9%ID^E:0^RecName: Full=Sprouty-related, EVH1 domain-containing protein 2;^Eukaryota; Metazoa; Chordata; Craniata; Vertebrata; Euteleostomi; Mammalia; Eutheria; Euarchontoglires; Primates; Haplorrhini; Catarrhini; Hominidae; Homo	c429_g1_i2|m.463	2373-3515[-]	SPRE2_HUMAN^SPRE2_HUMAN^Q:1-380,H:38-418^97.9%ID^E:0^RecName: Full=Sprouty-related, EVH1 domain-containing protein 2;^Eukaryota; Metazoa; Chordata; Craniata; Vertebrata; Euteleostomi; Mammalia; Eutheria; Euarchontoglires; Primates; Haplorrhini; Catarrhini; Hominidae; Homo	PF00568.18^WH1^WH1 domain^16-81^E:4.2e-09`PF05210.8^Sprouty^Sprouty protein (Spry)^268-373^E:4e-41	.	.	GO:0005737^cellular_component^cytoplasm`GO:0005634^cellular_component^nucleus`GO:0005886^cellular_component^plasma membrane`GO:0030658^cellular_component^transport vesicle membrane`GO:0019901^molecular_function^protein kinase binding`GO:0030291^molecular_function^protein serine/threonine kinase inhibitor activity`GO:0005173^molecular_function^stem cell factor receptor binding`GO:0000188^biologica…	GO:0007275^biological_process^multicellular organismal development`GO:0009966^biological_process^regulation of signal transduction`GO:0016020^cellular_component^membrane
c429_g1	c429_g1_i2	SPRE2_HUMAN^SPRE2_HUMAN^Q:3515-2376,H:38-418^97.9%ID^E:0^RecName: Full=Sprouty-related, EVH1 domain-containing protein 2;^Eukaryota; Metazoa; Chordata; Craniata; Vertebrata; Euteleostomi; Mammalia; Eutheria; Euarchontoglires; Primates; Haplorrhini; Catarrhini; Hominidae; Homo	c429_g1_i2|m.465	231-665[-]	.	.	.	.	.	.
c430_g1	c430_g1_i1	.	.	.	.	.	.	.	.	.
c431_g1	c431_g1_i1	DEST_PIG^DEST_PIG^Q:121-615,H:1-165^99.39%ID^E:4e-111^RecName: Full=Destrin;^Eukaryota; Metazoa; Chordata; Craniata; Vertebrata; Euteleostomi; Mammalia; Eutheria; Laurasiatheria; Cetartiodactyla; Suina; Suidae; Sus	c431_g1_i1|m.466	121-618[+]	DEST_PIG^DEST_PIG^Q:1-165,H:1-165^99.39%ID^E:3e-117^RecName: Full=Destrin;^Eukaryota; Metazoa; Chordata; Craniata; Vertebrata; Euteleostomi; Mammalia; Eutheria; Laurasiatheria; Cetartiodactyla; Suina; Suidae; Sus	PF00241.15^Cofilin_ADF^Cofilin/tropomyosin-type actin-binding protein^24-152^E:1.6e-35	.	.	GO:0030864^cellular_component^cortical actin cytoskeleton`GO:0005737^cellular_component^cytoplasm`GO:0070062^cellular_component^extracellular vesicular exosome`GO:0030042^biological_process^actin filament depolymerization`GO:0006928^biological_process^movement of cell or subcellular component`GO:0000910^biological_process^cytokinesis`GO:0030836^biological_process^positive regulation of actin fila…	GO:0003779^molecular_function^actin binding`GO:0005622^cellular_component^intracellular
c433_g1	c433_g1_i1	SPRY3_HUMAN^SPRY3_HUMAN^Q:40-1353,H:1-438^99.32%ID^E:0^RecName: Full=SPRY domain-containing protein 3;^Eukaryota; Metazoa; Chordata; Craniata; Vertebrata; Euteleostomi; Mammalia; Eutheria; Euarchontoglires; Primates; Haplorrhini; Catarrhini; Hominidae; Homo	c433_g1_i1|m.467	40-1368[+]	SPRY3_HUMAN^SPRY3_HUMAN^Q:1-442,H:1-442^99.32%ID^E:0^RecName: Full=SPRY domain-containing protein 3;^Eukaryota; Metazoa; Chordata; Craniata; Vertebrata; Euteleostomi; Mammalia; Eutheria; Euarchontoglires; Primates; Haplorrhini; Catarrhini; Hominidae; Homo	PF00622.23^SPRY^SPRY domain^80-198^E:2.2e-13`PF00622.23^SPRY^SPRY domain^258-331^E:1.2e-08	.	.	.	GO:0005515^molecular_function^protein binding
c433_g1	c433_g1_i2	SPRY3_HUMAN^SPRY3_HUMAN^Q:40-1353,H:1-438^99.32%ID^E:0^RecName: Full=SPRY domain-containing protein 3;^Eukaryota; Metazoa; Chordata; Craniata; Vertebrata; Euteleostomi; Mammalia; Eutheria; Euarchontoglires; Primates; Haplorrhini; Catarrhini; Hominidae; Homo	c433_g1_i2|m.470	40-1368[+]	SPRY3_HUMAN^SPRY3_HUMAN^Q:1-442,H:1-442^99.32%ID^E:0^RecName: Full=SPRY domain-containing protein 3;^Eukaryota; Metazoa; Chordata; Craniata; Vertebrata; Euteleostomi; Mammalia; Eutheria; Euarchontoglires; Primates; Haplorrhini; Catarrhini; Hominidae; Homo	PF00622.23^SPRY^SPRY domain^80-198^E:2.2e-13`PF00622.23^SPRY^SPRY domain^258-331^E:1.2e-08	.	.	.	GO:0005515^molecular_function^protein binding
c434_g1	c434_g1_i1	.	.	.	.	.	.	.	.	.
c434_g1	c434_g1_i2	.	.	.	.	.	.	.	.	.
c435_g1	c435_g1_i1	C163A_PIG^C163A_PIG^Q:2-2221,H:129-868^91.35%ID^E:0^RecName: Full=Scavenger receptor cysteine-rich type 1 protein M130;^Eukaryota; Metazoa; Chordata; Craniata; Vertebrata; Euteleostomi; Mammalia; Eutheria; Laurasiatheria; Cetartiodactyla; Suina; Suidae; Sus`C163A_PIG^C163A_PIG^Q:74-2221,H:46-761^40.99%ID^E:4e-178^RecName: Full=Scavenger receptor cysteine-rich type 1 protein M130;^Eukaryota; Metaz…	c435_g1_i1|m.473	2-2221[+]	C163A_CANFA^C163A_CANFA^Q:1-740,H:129-868^90.54%ID^E:0^RecName: Full=Scavenger receptor cysteine-rich type 1 protein M130;^Eukaryota; Metazoa; Chordata; Craniata; Vertebrata; Euteleostomi; Mammalia; Eutheria; Laurasiatheria; Carnivora; Caniformia; Canidae; Canis`C163A_CANFA^C163A_CANFA^Q:26-740,H:47-761^41.82%ID^E:0^RecName: Full=Scavenger receptor cysteine-rich type 1 protein M130;^Eukaryota; Me…	PF00530.13^SRCR^Scavenger receptor cysteine-rich domain^34-129^E:4.5e-31`PF00530.13^SRCR^Scavenger receptor cysteine-rich domain^140-237^E:9.9e-32`PF00530.13^SRCR^Scavenger receptor cysteine-rich domain^248-344^E:4e-23`PF00530.13^SRCR^Scavenger receptor cysteine-rich domain^352-449^E:2.6e-26`PF00530.13^SRCR^Scavenger receptor cysteine-rich domain^457-554^E:3.3e-23`PF00530.13^SRCR^Scavenger recept…	.	.	GO:0005576^cellular_component^extracellular region`GO:0016021^cellular_component^integral component of membrane`GO:0005886^cellular_component^plasma membrane`GO:0005044^molecular_function^scavenger receptor activity`GO:0006953^biological_process^acute-phase response	GO:0005044^molecular_function^scavenger receptor activity`GO:0016020^cellular_component^membrane
c436_g1	c436_g1_i1	.	.	.	.	.	.	.	.	.
c437_g1	c437_g1_i1	CECR2_HUMAN^CECR2_HUMAN^Q:427-107,H:187-293^91.59%ID^E:1e-55^RecName: Full=Cat eye syndrome critical region protein 2;^Eukaryota; Metazoa; Chordata; Craniata; Vertebrata; Euteleostomi; Mammalia; Eutheria; Euarchontoglires; Primates; Haplorrhini; Catarrhini; Hominidae; Homo`CECR2_HUMAN^CECR2_HUMAN^Q:518-417,H:157-190^94.12%ID^E:1e-55^RecName: Full=Cat eye syndrome critical region protein 2;^Eukary…	.	.	.	.	.	COG5076^bromodomain	GO:0090537^cellular_component^CERF complex`GO:0005634^cellular_component^nucleus`GO:0006309^biological_process^apoptotic DNA fragmentation`GO:0043044^biological_process^ATP-dependent chromatin remodeling`GO:0000910^biological_process^cytokinesis`GO:0007010^biological_process^cytoskeleton organization`GO:0097194^biological_process^execution phase of apoptosis`GO:0021915^biological_process^neural t…	.
c437_g1	c437_g1_i2	CECR2_HUMAN^CECR2_HUMAN^Q:463-152,H:187-290^93.27%ID^E:1e-55^RecName: Full=Cat eye syndrome critical region protein 2;^Eukaryota; Metazoa; Chordata; Craniata; Vertebrata; Euteleostomi; Mammalia; Eutheria; Euarchontoglires; Primates; Haplorrhini; Catarrhini; Hominidae; Homo`CECR2_HUMAN^CECR2_HUMAN^Q:554-453,H:157-190^94.12%ID^E:1e-55^RecName: Full=Cat eye syndrome critical region protein 2;^Eukary…	.	.	.	.	.	COG5076^bromodomain	GO:0090537^cellular_component^CERF complex`GO:0005634^cellular_component^nucleus`GO:0006309^biological_process^apoptotic DNA fragmentation`GO:0043044^biological_process^ATP-dependent chromatin remodeling`GO:0000910^biological_process^cytokinesis`GO:0007010^biological_process^cytoskeleton organization`GO:0097194^biological_process^execution phase of apoptosis`GO:0021915^biological_process^neural t…	.
c438_g1	c438_g1_i1	.	.	.	.	.	.	.	.	.
c439_g1	c439_g1_i1	RS24_PONAB^RS24_PONAB^Q:64-417,H:1-118^100%ID^E:9e-64^RecName: Full=40S ribosomal protein S24;^Eukaryota; Metazoa; Chordata; Craniata; Vertebrata; Euteleostomi; Mammalia; Eutheria; Euarchontoglires; Primates; Haplorrhini; Catarrhini; Hominidae; Pongo	c439_g1_i1|m.476	64-459[+]	RS24_PONAB^RS24_PONAB^Q:1-131,H:1-131^100%ID^E:2e-90^RecName: Full=40S ribosomal protein S24;^Eukaryota; Metazoa; Chordata; Craniata; Vertebrata; Euteleostomi; Mammalia; Eutheria; Euarchontoglires; Primates; Haplorrhini; Catarrhini; Hominidae; Pongo	PF01282.14^Ribosomal_S24e^Ribosomal protein S24e^23-105^E:8.5e-38	.	.	GO:0005840^cellular_component^ribosome`GO:0000166^molecular_function^nucleotide binding`GO:0003735^molecular_function^structural constituent of ribosome`GO:0006412^biological_process^translation	GO:0003735^molecular_function^structural constituent of ribosome`GO:0006412^biological_process^translation`GO:0005622^cellular_component^intracellular`GO:0005840^cellular_component^ribosome
c440_g1	c440_g1_i1	.	.	.	.	.	.	.	.	.
c441_g1	c441_g1_i1	CNOT3_MOUSE^CNOT3_MOUSE^Q:138-40,H:719-751^100%ID^E:8e-17^RecName: Full=CCR4-NOT transcription complex subunit 3;^Eukaryota; Metazoa; Chordata; Craniata; Vertebrata; Euteleostomi; Mammalia; Eutheria; Euarchontoglires; Glires; Rodentia; Sciurognathi; Muroidea; Muridae; Murinae; Mus; Mus	.	.	.	.	.	COG5665^CCR4-NOT transcription complex, subunit 3	GO:0030014^cellular_component^CCR4-NOT complex`GO:0000932^cellular_component^cytoplasmic mRNA processing body`GO:0005634^cellular_component^nucleus`GO:0031047^biological_process^gene silencing by RNA`GO:0033147^biological_process^negative regulation of intracellular estrogen receptor signaling pathway`GO:2000036^biological_process^regulation of stem cell maintenance`GO:0006355^biological_process^…	.
c441_g1	c441_g1_i2	CNOT3_HUMAN^CNOT3_HUMAN^Q:759-40,H:514-753^98.75%ID^E:1e-129^RecName: Full=CCR4-NOT transcription complex subunit 3;^Eukaryota; Metazoa; Chordata; Craniata; Vertebrata; Euteleostomi; Mammalia; Eutheria; Euarchontoglires; Primates; Haplorrhini; Catarrhini; Hominidae; Homo	c441_g1_i2|m.477	37-951[-]	CNOT3_HUMAN^CNOT3_HUMAN^Q:1-304,H:450-753^97.7%ID^E:0^RecName: Full=CCR4-NOT transcription complex subunit 3;^Eukaryota; Metazoa; Chordata; Craniata; Vertebrata; Euteleostomi; Mammalia; Eutheria; Euarchontoglires; Primates; Haplorrhini; Catarrhini; Hominidae; Homo	PF04153.13^NOT2_3_5^NOT2 / NOT3 / NOT5 family^170-299^E:1.6e-44	.	COG5665^CCR4-NOT transcription complex, subunit 3	GO:0030014^cellular_component^CCR4-NOT complex`GO:0000932^cellular_component^cytoplasmic mRNA processing body`GO:0005829^cellular_component^cytosol`GO:0005634^cellular_component^nucleus`GO:0010467^biological_process^gene expression`GO:0031047^biological_process^gene silencing by RNA`GO:0016071^biological_process^mRNA metabolic process`GO:0000288^biological_process^nuclear-transcribed mRNA catabol…	GO:0006355^biological_process^regulation of transcription, DNA-templated`GO:0005634^cellular_component^nucleus
c442_g1	c442_g1_i1	.	.	.	.	.	.	.	.	.
c443_g1	c443_g1_i1	.	.	.	.	.	.	.	.	.
c444_g1	c444_g1_i1	.	.	.	.	.	.	.	.	.
c444_g1	c444_g1_i2	.	.	.	.	.	.	.	.	.
c445_g1	c445_g1_i1	.	.	.	.	.	.	.	.	.
c446_g1	c446_g1_i1	.	.	.	.	.	.	.	.	.
c447_g1	c447_g1_i1	.	.	.	.	.	.	.	.	.
c447_g1	c447_g1_i2	.	.	.	.	.	.	.	.	.
c448_g1	c448_g1_i1	.	.	.	.	.	.	.	.	.
c449_g1	c449_g1_i1	.	.	.	.	.	.	.	.	.
c450_g1	c450_g1_i1	ING1_MOUSE^ING1_MOUSE^Q:1173-340,H:1-279^92.83%ID^E:1e-156^RecName: Full=Inhibitor of growth protein 1;^Eukaryota; Metazoa; Chordata; Craniata; Vertebrata; Euteleostomi; Mammalia; Eutheria; Euarchontoglires; Glires; Rodentia; Sciurognathi; Muroidea; Muridae; Murinae; Mus; Mus	c450_g1_i1|m.479	337-1173[-]	ING1_MOUSE^ING1_MOUSE^Q:1-278,H:1-279^92.83%ID^E:0^RecName: Full=Inhibitor of growth protein 1;^Eukaryota; Metazoa; Chordata; Craniata; Vertebrata; Euteleostomi; Mammalia; Eutheria; Euarchontoglires; Glires; Rodentia; Sciurognathi; Muroidea; Muridae; Murinae; Mus; Mus	PF12998.2^ING^Inhibitor of growth proteins N-terminal histone-binding^14-113^E:5.5e-34`PF00628.24^PHD^PHD-finger^211-256^E:3.8e-10	.	COG5034^Inhibitor of growth family member	GO:0005634^cellular_component^nucleus`GO:0008270^molecular_function^zinc ion binding`GO:0007049^biological_process^cell cycle`GO:0016568^biological_process^chromatin modification`GO:0008285^biological_process^negative regulation of cell proliferation`GO:0045893^biological_process^positive regulation of transcription, DNA-templated`GO:0006606^biological_process^protein import into nucleus`GO:00109…	GO:0005515^molecular_function^protein binding
c451_g1	c451_g1_i1	RAP2C_MOUSE^RAP2C_MOUSE^Q:15-497,H:2-162^47.83%ID^E:2e-48^RecName: Full=Ras-related protein Rap-2c;^Eukaryota; Metazoa; Chordata; Craniata; Vertebrata; Euteleostomi; Mammalia; Eutheria; Euarchontoglires; Glires; Rodentia; Sciurognathi; Muroidea; Muridae; Murinae; Mus; Mus	c451_g1_i1|m.483	3-590[+]	RAP2C_MOUSE^RAP2C_MOUSE^Q:7-176,H:4-173^47.06%ID^E:5e-54^RecName: Full=Ras-related protein Rap-2c;^Eukaryota; Metazoa; Chordata; Craniata; Vertebrata; Euteleostomi; Mammalia; Eutheria; Euarchontoglires; Glires; Rodentia; Sciurognathi; Muroidea; Muridae; Murinae; Mus; Mus	PF00071.17^Ras^Ras family^8-168^E:5.8e-40`PF08477.8^Miro^Miro-like protein^8-122^E:3.1e-18	.	.	GO:0005829^cellular_component^cytosol`GO:0070062^cellular_component^extracellular vesicular exosome`GO:0016020^cellular_component^membrane`GO:0005886^cellular_component^plasma membrane`GO:0055037^cellular_component^recycling endosome`GO:0055038^cellular_component^recycling endosome membrane`GO:0019003^molecular_function^GDP binding`GO:0005525^molecular_function^GTP binding`GO:0003713^molecular_fu…	GO:0005525^molecular_function^GTP binding`GO:0007264^biological_process^small GTPase mediated signal transduction`GO:0005622^cellular_component^intracellular
c453_g1	c453_g1_i1	.	.	.	.	.	.	.	.	.
c453_g1	c453_g1_i2	.	.	.	.	.	.	.	.	.
c454_g1	c454_g1_i1	.	.	.	.	.	.	.	.	.
c455_g1	c455_g1_i1	.	.	.	.	.	.	.	.	.
c456_g1	c456_g1_i1	.	.	.	.	.	.	.	.	.
c457_g1	c457_g1_i1	.	.	.	.	.	.	.	.	.
c457_g1	c457_g1_i2	.	.	.	.	.	.	.	.	.
c458_g1	c458_g1_i1	.	.	.	.	.	.	.	.	.
c458_g2	c458_g2_i1	.	.	.	.	.	.	.	.	.
c459_g1	c459_g1_i1	.	.	.	.	.	.	.	.	.
c460_g1	c460_g1_i1	.	.	.	.	.	.	.	.	.
c460_g2	c460_g2_i1	.	.	.	.	.	.	.	.	.
c461_g1	c461_g1_i1	NOTC2_HUMAN^NOTC2_HUMAN^Q:271-65,H:1601-1669^94.2%ID^E:5e-30^RecName: Full=Neurogenic locus notch homolog protein 2;^Eukaryota; Metazoa; Chordata; Craniata; Vertebrata; Euteleostomi; Mammalia; Eutheria; Euarchontoglires; Primates; Haplorrhini; Catarrhini; Hominidae; Homo	.	.	.	.	.	COG0666^Ankyrin Repeat	GO:0009986^cellular_component^cell surface`GO:0005929^cellular_component^cilium`GO:0005789^cellular_component^endoplasmic reticulum membrane`GO:0005576^cellular_component^extracellular region`GO:0000139^cellular_component^Golgi membrane`GO:0005887^cellular_component^integral component of plasma membrane`GO:0016020^cellular_component^membrane`GO:0005654^cellular_component^nucleoplasm`GO:0005634^ce…	.
c461_g1	c461_g1_i2	NOTC2_HUMAN^NOTC2_HUMAN^Q:672-1,H:1601-1824^95.09%ID^E:4e-107^RecName: Full=Neurogenic locus notch homolog protein 2;^Eukaryota; Metazoa; Chordata; Craniata; Vertebrata; Euteleostomi; Mammalia; Eutheria; Euarchontoglires; Primates; Haplorrhini; Catarrhini; Hominidae; Homo	c461_g1_i2|m.486	1-672[-]	NOTC2_HUMAN^NOTC2_HUMAN^Q:1-224,H:1601-1824^95.09%ID^E:3e-141^RecName: Full=Neurogenic locus notch homolog protein 2;^Eukaryota; Metazoa; Chordata; Craniata; Vertebrata; Euteleostomi; Mammalia; Eutheria; Euarchontoglires; Primates; Haplorrhini; Catarrhini; Hominidae; Homo	PF07684.7^NODP^NOTCH protein^17-75^E:9.6e-21	.	COG0666^Ankyrin Repeat	GO:0009986^cellular_component^cell surface`GO:0005929^cellular_component^cilium`GO:0005789^cellular_component^endoplasmic reticulum membrane`GO:0005576^cellular_component^extracellular region`GO:0000139^cellular_component^Golgi membrane`GO:0005887^cellular_component^integral component of plasma membrane`GO:0016020^cellular_component^membrane`GO:0005654^cellular_component^nucleoplasm`GO:0005634^ce…	GO:0007219^biological_process^Notch signaling pathway`GO:0007275^biological_process^multicellular organismal development`GO:0030154^biological_process^cell differentiation`GO:0016021^cellular_component^integral component of membrane
c463_g1	c463_g1_i1	.	.	.	.	.	.	.	.	.
c464_g1	c464_g1_i1	.	.	.	.	.	.	.	.	.
c465_g1	c465_g1_i1	.	.	.	.	.	.	.	.	.
c466_g1	c466_g1_i1	LORF2_MOUSE^LORF2_MOUSE^Q:242-126,H:910-948^53.85%ID^E:1e-16^RecName: Full=LINE-1 retrotransposable element ORF2 protein;^Eukaryota; Metazoa; Chordata; Craniata; Vertebrata; Euteleostomi; Mammalia; Eutheria; Euarchontoglires; Glires; Rodentia; Sciurognathi; Muroidea; Muridae; Murinae; Mus; Mus`LORF2_MOUSE^LORF2_MOUSE^Q:115-2,H:952-989^47.37%ID^E:1e-16^RecName: Full=LINE-1 retrotransposable elemen…	.	.	.	.	.	NOG124493^	GO:0004519^molecular_function^endonuclease activity`GO:0046872^molecular_function^metal ion binding`GO:0003964^molecular_function^RNA-directed DNA polymerase activity`GO:0006310^biological_process^DNA recombination	.
c466_g1	c466_g1_i2	LORF2_MOUSE^LORF2_MOUSE^Q:289-2,H:895-989^35.29%ID^E:3e-12^RecName: Full=LINE-1 retrotransposable element ORF2 protein;^Eukaryota; Metazoa; Chordata; Craniata; Vertebrata; Euteleostomi; Mammalia; Eutheria; Euarchontoglires; Glires; Rodentia; Sciurognathi; Muroidea; Muridae; Murinae; Mus; Mus	.	.	.	.	.	NOG124493^	GO:0004519^molecular_function^endonuclease activity`GO:0046872^molecular_function^metal ion binding`GO:0003964^molecular_function^RNA-directed DNA polymerase activity`GO:0006310^biological_process^DNA recombination	.
c467_g1	c467_g1_i1	.	.	.	.	.	.	.	.	.
c469_g1	c469_g1_i1	.	.	.	.	.	.	.	.	.
c470_g1	c470_g1_i1	.	.	.	.	.	.	.	.	.
c470_g1	c470_g1_i2	.	.	.	.	.	.	.	.	.
c471_g1	c471_g1_i1	.	.	.	.	.	.	.	.	.
c472_g1	c472_g1_i1	IQCD_BOVIN^IQCD_BOVIN^Q:791-3,H:1-263^83.65%ID^E:3e-129^RecName: Full=IQ domain-containing protein D;^Eukaryota; Metazoa; Chordata; Craniata; Vertebrata; Euteleostomi; Mammalia; Eutheria; Laurasiatheria; Cetartiodactyla; Ruminantia; Pecora; Bovidae; Bovinae; Bos	c472_g1_i1|m.489	3-791[-]	IQCD_BOVIN^IQCD_BOVIN^Q:1-263,H:1-263^83.65%ID^E:2e-157^RecName: Full=IQ domain-containing protein D;^Eukaryota; Metazoa; Chordata; Craniata; Vertebrata; Euteleostomi; Mammalia; Eutheria; Laurasiatheria; Cetartiodactyla; Ruminantia; Pecora; Bovidae; Bovinae; Bos	.	.	NOG41305^Metal Dependent Phosphohydrolase	.	.
c472_g1	c472_g1_i2	IQCD_BOVIN^IQCD_BOVIN^Q:791-3,H:1-263^83.65%ID^E:1e-128^RecName: Full=IQ domain-containing protein D;^Eukaryota; Metazoa; Chordata; Craniata; Vertebrata; Euteleostomi; Mammalia; Eutheria; Laurasiatheria; Cetartiodactyla; Ruminantia; Pecora; Bovidae; Bovinae; Bos	c472_g1_i2|m.490	3-791[-]	IQCD_BOVIN^IQCD_BOVIN^Q:1-263,H:1-263^83.65%ID^E:2e-157^RecName: Full=IQ domain-containing protein D;^Eukaryota; Metazoa; Chordata; Craniata; Vertebrata; Euteleostomi; Mammalia; Eutheria; Laurasiatheria; Cetartiodactyla; Ruminantia; Pecora; Bovidae; Bovinae; Bos	.	.	NOG41305^Metal Dependent Phosphohydrolase	.	.
c473_g1	c473_g1_i1	TIGD1_HUMAN^TIGD1_HUMAN^Q:1-657,H:21-238^44.75%ID^E:1e-53^RecName: Full=Tigger transposable element-derived protein 1;^Eukaryota; Metazoa; Chordata; Craniata; Vertebrata; Euteleostomi; Mammalia; Eutheria; Euarchontoglires; Primates; Haplorrhini; Catarrhini; Hominidae; Homo	c473_g1_i1|m.491	1-657[+]	TIGD1_HUMAN^TIGD1_HUMAN^Q:1-219,H:21-238^44.75%ID^E:1e-56^RecName: Full=Tigger transposable element-derived protein 1;^Eukaryota; Metazoa; Chordata; Craniata; Vertebrata; Euteleostomi; Mammalia; Eutheria; Euarchontoglires; Primates; Haplorrhini; Catarrhini; Hominidae; Homo	PF04218.8^CENP-B_N^CENP-B N-terminal DNA-binding domain^2-39^E:1.4e-06`PF03221.11^HTH_Tnp_Tc5^Tc5 transposase DNA-binding domain^61-129^E:1.8e-14`PF03184.14^DDE_1^DDE superfamily endonuclease^159-219^E:4.5e-08	.	.	GO:0005634^cellular_component^nucleus`GO:0003677^molecular_function^DNA binding	GO:0003677^molecular_function^DNA binding`GO:0003676^molecular_function^nucleic acid binding
c476_g1	c476_g1_i1	.	.	.	.	.	.	.	.	.
c477_g1	c477_g1_i1	.	.	.	.	.	.	.	.	.
c478_g1	c478_g1_i1	NANP_HUMAN^NANP_HUMAN^Q:2-616,H:43-247^91.71%ID^E:2e-139^RecName: Full=N-acylneuraminate-9-phosphatase;^Eukaryota; Metazoa; Chordata; Craniata; Vertebrata; Euteleostomi; Mammalia; Eutheria; Euarchontoglires; Primates; Haplorrhini; Catarrhini; Hominidae; Homo	c478_g1_i1|m.492	2-622[+]	NANP_HUMAN^NANP_HUMAN^Q:1-205,H:43-247^91.71%ID^E:2e-140^RecName: Full=N-acylneuraminate-9-phosphatase;^Eukaryota; Metazoa; Chordata; Craniata; Vertebrata; Euteleostomi; Mammalia; Eutheria; Euarchontoglires; Primates; Haplorrhini; Catarrhini; Hominidae; Homo	PF13419.1^HAD_2^Haloacid dehalogenase-like hydrolase^53-167^E:6.7e-22`PF00702.21^Hydrolase^haloacid dehalogenase-like hydrolase^60-160^E:1e-10`PF13242.1^Hydrolase_like^HAD-hyrolase-like^122-191^E:6.2e-11	.	COG1011^Hydrolase	GO:0050124^molecular_function^N-acylneuraminate-9-phosphatase activity`GO:0005975^biological_process^carbohydrate metabolic process`GO:0016311^biological_process^dephosphorylation`GO:0006045^biological_process^N-acetylglucosamine biosynthetic process`GO:0046380^biological_process^N-acetylneuraminate biosynthetic process	.
c479_g1	c479_g1_i1	.	c479_g1_i1|m.493	2-340[-]	.	.	.	.	.	.
c480_g1	c480_g1_i1	NTCP7_MOUSE^NTCP7_MOUSE^Q:1-246,H:259-340^95.12%ID^E:1e-47^RecName: Full=Sodium/bile acid cotransporter 7;^Eukaryota; Metazoa; Chordata; Craniata; Vertebrata; Euteleostomi; Mammalia; Eutheria; Euarchontoglires; Glires; Rodentia; Sciurognathi; Muroidea; Muridae; Murinae; Mus; Mus	.	.	.	.	.	COG0385^bile acid	GO:0016021^cellular_component^integral component of membrane`GO:0015293^molecular_function^symporter activity`GO:0006814^biological_process^sodium ion transport	.
c481_g1	c481_g1_i1	.	.	.	.	.	.	.	.	.
c481_g1	c481_g1_i2	.	.	.	.	.	.	.	.	.
c482_g1	c482_g1_i1	.	.	.	.	.	.	.	.	.
c483_g1	c483_g1_i1	.	.	.	.	.	.	.	.	.
c484_g1	c484_g1_i1	LORF2_HUMAN^LORF2_HUMAN^Q:12-188,H:1127-1186^38.33%ID^E:7e-07^RecName: Full=LINE-1 retrotransposable element ORF2 protein;^Eukaryota; Metazoa; Chordata; Craniata; Vertebrata; Euteleostomi; Mammalia; Eutheria; Euarchontoglires; Primates; Haplorrhini; Catarrhini; Hominidae; Homo	.	.	.	.	.	.	GO:0046872^molecular_function^metal ion binding`GO:0003964^molecular_function^RNA-directed DNA polymerase activity`GO:0009036^molecular_function^Type II site-specific deoxyribonuclease activity`GO:0000737^biological_process^DNA catabolic process, endonucleolytic`GO:0006310^biological_process^DNA recombination`GO:0090305^biological_process^nucleic acid phosphodiester bond hydrolysis`GO:0032199^bio…	.
c485_g1	c485_g1_i1	.	.	.	.	.	.	.	.	.
c486_g1	c486_g1_i1	.	.	.	.	.	.	.	.	.
c487_g1	c487_g1_i1	.	.	.	.	.	.	.	.	.
c488_g1	c488_g1_i1	.	.	.	.	.	.	.	.	.
c489_g1	c489_g1_i1	CRY2_HUMAN^CRY2_HUMAN^Q:768-1,H:25-280^97.66%ID^E:0^RecName: Full=Cryptochrome-2;^Eukaryota; Metazoa; Chordata; Craniata; Vertebrata; Euteleostomi; Mammalia; Eutheria; Euarchontoglires; Primates; Haplorrhini; Catarrhini; Hominidae; Homo	c489_g1_i1|m.494	1-768[-]	CRY2_HUMAN^CRY2_HUMAN^Q:1-256,H:25-280^97.66%ID^E:0^RecName: Full=Cryptochrome-2;^Eukaryota; Metazoa; Chordata; Craniata; Vertebrata; Euteleostomi; Mammalia; Eutheria; Euarchontoglires; Primates; Haplorrhini; Catarrhini; Hominidae; Homo	PF00875.13^DNA_photolyase^DNA photolyase^1-154^E:2.6e-47`PF03441.9^FAD_binding_7^FAD binding domain of DNA photolyase^207-256^E:1.4e-06	.	COG0415^deoxyribo-dipyrimidine photolyase	GO:0005737^cellular_component^cytoplasm`GO:0005576^cellular_component^extracellular region`GO:0005739^cellular_component^mitochondrion`GO:0005634^cellular_component^nucleus`GO:0009882^molecular_function^blue light photoreceptor activity`GO:0003684^molecular_function^damaged DNA binding`GO:0003677^molecular_function^DNA binding`GO:0003913^molecular_function^DNA photolyase activity`GO:0071949^molec…	GO:0003913^molecular_function^DNA photolyase activity`GO:0006281^biological_process^DNA repair
c489_g1	c489_g1_i2	CRY2_MOUSE^CRY2_MOUSE^Q:241-101,H:24-70^93.62%ID^E:3e-23^RecName: Full=Cryptochrome-2;^Eukaryota; Metazoa; Chordata; Craniata; Vertebrata; Euteleostomi; Mammalia; Eutheria; Euarchontoglires; Glires; Rodentia; Sciurognathi; Muroidea; Muridae; Murinae; Mus; Mus	.	.	.	.	.	COG0415^deoxyribo-dipyrimidine photolyase	GO:0005829^cellular_component^cytosol`GO:0005576^cellular_component^extracellular region`GO:0005739^cellular_component^mitochondrion`GO:0005654^cellular_component^nucleoplasm`GO:0005634^cellular_component^nucleus`GO:0003684^molecular_function^damaged DNA binding`GO:0003913^molecular_function^DNA photolyase activity`GO:0071949^molecular_function^FAD binding`GO:0019900^molecular_function^kinase bin…	.
c490_g1	c490_g1_i1	.	.	.	.	.	.	.	.	.
c491_g1	c491_g1_i1	.	.	.	.	.	.	.	.	.
c491_g1	c491_g1_i2	.	.	.	.	.	.	.	.	.
c492_g1	c492_g1_i1	PTN_BOVIN^PTN_BOVIN^Q:1212-778,H:1-145^99.31%ID^E:8e-74^RecName: Full=Pleiotrophin;^Eukaryota; Metazoa; Chordata; Craniata; Vertebrata; Euteleostomi; Mammalia; Eutheria; Laurasiatheria; Cetartiodactyla; Ruminantia; Pecora; Bovidae; Bovinae; Bos	c492_g1_i1|m.497	706-1485[-]	PTN_BOVIN^PTN_BOVIN^Q:92-259,H:1-168^98.81%ID^E:6e-117^RecName: Full=Pleiotrophin;^Eukaryota; Metazoa; Chordata; Craniata; Vertebrata; Euteleostomi; Mammalia; Eutheria; Laurasiatheria; Cetartiodactyla; Ruminantia; Pecora; Bovidae; Bovinae; Bos	PF05196.8^PTN_MK_N^PTN/MK heparin-binding protein family, N-terminal domain^125-186^E:1.4e-28`PF01091.13^PTN_MK_C^PTN/MK heparin-binding protein family, C-terminal domain^187-252^E:3.6e-29	.	.	GO:0005783^cellular_component^endoplasmic reticulum`GO:0005576^cellular_component^extracellular region`GO:0008201^molecular_function^heparin binding`GO:0030282^biological_process^bone mineralization`GO:0007612^biological_process^learning`GO:0051781^biological_process^positive regulation of cell division	GO:0008083^molecular_function^growth factor activity
c493_g1	c493_g1_i1	2A5E_MOUSE^2A5E_MOUSE^Q:2-667,H:246-467^100%ID^E:1e-135^RecName: Full=Serine/threonine-protein phosphatase 2A 56 kDa regulatory subunit epsilon isoform;^Eukaryota; Metazoa; Chordata; Craniata; Vertebrata; Euteleostomi; Mammalia; Eutheria; Euarchontoglires; Glires; Rodentia; Sciurognathi; Muroidea; Muridae; Murinae; Mus; Mus	c493_g1_i1|m.501	2-670[+]	2A5E_MOUSE^2A5E_MOUSE^Q:1-222,H:246-467^100%ID^E:1e-159^RecName: Full=Serine/threonine-protein phosphatase 2A 56 kDa regulatory subunit epsilon isoform;^Eukaryota; Metazoa; Chordata; Craniata; Vertebrata; Euteleostomi; Mammalia; Eutheria; Euarchontoglires; Glires; Rodentia; Sciurognathi; Muroidea; Muridae; Murinae; Mus; Mus	PF01603.15^B56^Protein phosphatase 2A regulatory B subunit (B56 family)^1-208^E:2.6e-90	.	.	GO:0005737^cellular_component^cytoplasm`GO:0000159^cellular_component^protein phosphatase type 2A complex`GO:0008601^molecular_function^protein phosphatase type 2A regulator activity`GO:0007165^biological_process^signal transduction	GO:0008601^molecular_function^protein phosphatase type 2A regulator activity`GO:0007165^biological_process^signal transduction`GO:0000159^cellular_component^protein phosphatase type 2A complex
c493_g1	c493_g1_i2	2A5E_MOUSE^2A5E_MOUSE^Q:2-652,H:246-467^90.99%ID^E:2e-132^RecName: Full=Serine/threonine-protein phosphatase 2A 56 kDa regulatory subunit epsilon isoform;^Eukaryota; Metazoa; Chordata; Craniata; Vertebrata; Euteleostomi; Mammalia; Eutheria; Euarchontoglires; Glires; Rodentia; Sciurognathi; Muroidea; Muridae; Murinae; Mus; Mus	c493_g1_i2|m.502	2-655[+]	2A5E_HUMAN^2A5E_HUMAN^Q:1-217,H:246-467^97.3%ID^E:1e-152^RecName: Full=Serine/threonine-protein phosphatase 2A 56 kDa regulatory subunit epsilon isoform;^Eukaryota; Metazoa; Chordata; Craniata; Vertebrata; Euteleostomi; Mammalia; Eutheria; Euarchontoglires; Primates; Haplorrhini; Catarrhini; Hominidae; Homo	PF01603.15^B56^Protein phosphatase 2A regulatory B subunit (B56 family)^1-202^E:8.4e-86	.	.	GO:0005737^cellular_component^cytoplasm`GO:0000159^cellular_component^protein phosphatase type 2A complex`GO:0008601^molecular_function^protein phosphatase type 2A regulator activity`GO:0050790^biological_process^regulation of catalytic activity`GO:0007165^biological_process^signal transduction	GO:0008601^molecular_function^protein phosphatase type 2A regulator activity`GO:0007165^biological_process^signal transduction`GO:0000159^cellular_component^protein phosphatase type 2A complex
c494_g1	c494_g1_i1	.	.	.	.	.	.	.	.	.
c494_g1	c494_g1_i2	.	.	.	.	.	.	.	.	.
c495_g1	c495_g1_i1	GORAB_BOVIN^GORAB_BOVIN^Q:38-1150,H:1-370^90.3%ID^E:0^RecName: Full=RAB6-interacting golgin;^Eukaryota; Metazoa; Chordata; Craniata; Vertebrata; Euteleostomi; Mammalia; Eutheria; Laurasiatheria; Cetartiodactyla; Ruminantia; Pecora; Bovidae; Bovinae; Bos	c495_g1_i1|m.503	2-1153[+]	GORAB_BOVIN^GORAB_BOVIN^Q:13-383,H:1-370^90.3%ID^E:0^RecName: Full=RAB6-interacting golgin;^Eukaryota; Metazoa; Chordata; Craniata; Vertebrata; Euteleostomi; Mammalia; Eutheria; Laurasiatheria; Cetartiodactyla; Ruminantia; Pecora; Bovidae; Bovinae; Bos	.	.	NOG77007^Pyridoxamine 5-phosphate oxidase-related, FMN-binding	GO:0005794^cellular_component^Golgi apparatus	.
c496_g1	c496_g1_i1	ATR_HUMAN^ATR_HUMAN^Q:1-1605,H:968-1502^98.32%ID^E:0^RecName: Full=Serine/threonine-protein kinase ATR;^Eukaryota; Metazoa; Chordata; Craniata; Vertebrata; Euteleostomi; Mammalia; Eutheria; Euarchontoglires; Primates; Haplorrhini; Catarrhini; Hominidae; Homo	c496_g1_i1|m.504	1-1605[+]	ATR_HUMAN^ATR_HUMAN^Q:1-535,H:968-1502^98.32%ID^E:0^RecName: Full=Serine/threonine-protein kinase ATR;^Eukaryota; Metazoa; Chordata; Craniata; Vertebrata; Euteleostomi; Mammalia; Eutheria; Euarchontoglires; Primates; Haplorrhini; Catarrhini; Hominidae; Homo	PF08064.8^UME^UME (NUC010) domain^152-257^E:1.5e-27	.	COG5032^3-kinase, catalytic subunit	GO:0005694^cellular_component^chromosome`GO:0005654^cellular_component^nucleoplasm`GO:0016605^cellular_component^PML body`GO:0001741^cellular_component^XY body`GO:0005524^molecular_function^ATP binding`GO:0003677^molecular_function^DNA binding`GO:0032405^molecular_function^MutLalpha complex binding`GO:0032407^molecular_function^MutSalpha complex binding`GO:0004672^molecular_function^protein kinas…	GO:0004674^molecular_function^protein serine/threonine kinase activity
c496_g1	c496_g1_i2	ATR_HUMAN^ATR_HUMAN^Q:9-434,H:1361-1502^95.77%ID^E:3e-90^RecName: Full=Serine/threonine-protein kinase ATR;^Eukaryota; Metazoa; Chordata; Craniata; Vertebrata; Euteleostomi; Mammalia; Eutheria; Euarchontoglires; Primates; Haplorrhini; Catarrhini; Hominidae; Homo	c496_g1_i2|m.505	120-434[+]	ATR_HUMAN^ATR_HUMAN^Q:1-105,H:1398-1502^97.14%ID^E:5e-66^RecName: Full=Serine/threonine-protein kinase ATR;^Eukaryota; Metazoa; Chordata; Craniata; Vertebrata; Euteleostomi; Mammalia; Eutheria; Euarchontoglires; Primates; Haplorrhini; Catarrhini; Hominidae; Homo	.	.	COG5032^3-kinase, catalytic subunit	GO:0005694^cellular_component^chromosome`GO:0005654^cellular_component^nucleoplasm`GO:0016605^cellular_component^PML body`GO:0001741^cellular_component^XY body`GO:0005524^molecular_function^ATP binding`GO:0003677^molecular_function^DNA binding`GO:0032405^molecular_function^MutLalpha complex binding`GO:0032407^molecular_function^MutSalpha complex binding`GO:0004672^molecular_function^protein kinas…	.
c497_g1	c497_g1_i1	ZFP90_HUMAN^ZFP90_HUMAN^Q:2-172,H:580-636^98.25%ID^E:4e-31^RecName: Full=Zinc finger protein 90 homolog;^Eukaryota; Metazoa; Chordata; Craniata; Vertebrata; Euteleostomi; Mammalia; Eutheria; Euarchontoglires; Primates; Haplorrhini; Catarrhini; Hominidae; Homo`ZFP90_HUMAN^ZFP90_HUMAN^Q:2-169,H:496-551^60.71%ID^E:2e-19^RecName: Full=Zinc finger protein 90 homolog;^Eukaryota; Metazoa; Chordata; Cran…	.	.	.	.	.	COG5048^Zinc finger protein	GO:0005634^cellular_component^nucleus`GO:0003677^molecular_function^DNA binding`GO:0046872^molecular_function^metal ion binding`GO:0001078^molecular_function^RNA polymerase II core promoter proximal region sequence-specific DNA binding transcription factor activity involved in negative regulation of transcription`GO:0043392^biological_process^negative regulation of DNA binding`GO:0045893^biologic…	.
c498_g1	c498_g1_i1	GLU2B_BOVIN^GLU2B_BOVIN^Q:48-641,H:336-533^93.94%ID^E:5e-116^RecName: Full=Glucosidase 2 subunit beta;^Eukaryota; Metazoa; Chordata; Craniata; Vertebrata; Euteleostomi; Mammalia; Eutheria; Laurasiatheria; Cetartiodactyla; Ruminantia; Pecora; Bovidae; Bovinae; Bos	c498_g1_i1|m.507	3-644[+]	GLU2B_BOVIN^GLU2B_BOVIN^Q:16-213,H:336-533^93.94%ID^E:5e-118^RecName: Full=Glucosidase 2 subunit beta;^Eukaryota; Metazoa; Chordata; Craniata; Vertebrata; Euteleostomi; Mammalia; Eutheria; Laurasiatheria; Cetartiodactyla; Ruminantia; Pecora; Bovidae; Bovinae; Bos	PF13015.1^PRKCSH_1^Glucosidase II beta subunit-like protein^60-197^E:1.7e-21`PF07915.8^PRKCSH^Glucosidase II beta subunit-like protein^98-156^E:7.2e-10	.	.	GO:0005783^cellular_component^endoplasmic reticulum`GO:0005509^molecular_function^calcium ion binding`GO:0016787^molecular_function^hydrolase activity`GO:0003723^molecular_function^RNA binding`GO:0001701^biological_process^in utero embryonic development`GO:0001889^biological_process^liver development`GO:0006491^biological_process^N-glycan processing`GO:0010977^biological_process^negative regulati…	.
c498_g1	c498_g1_i1	GLU2B_BOVIN^GLU2B_BOVIN^Q:48-641,H:336-533^93.94%ID^E:5e-116^RecName: Full=Glucosidase 2 subunit beta;^Eukaryota; Metazoa; Chordata; Craniata; Vertebrata; Euteleostomi; Mammalia; Eutheria; Laurasiatheria; Cetartiodactyla; Ruminantia; Pecora; Bovidae; Bovinae; Bos	c498_g1_i1|m.506	3-1019[-]	.	.	.	.	.	.
c498_g1	c498_g1_i2	GLU2B_BOVIN^GLU2B_BOVIN^Q:48-641,H:336-533^93.94%ID^E:5e-116^RecName: Full=Glucosidase 2 subunit beta;^Eukaryota; Metazoa; Chordata; Craniata; Vertebrata; Euteleostomi; Mammalia; Eutheria; Laurasiatheria; Cetartiodactyla; Ruminantia; Pecora; Bovidae; Bovinae; Bos	c498_g1_i2|m.509	3-644[+]	GLU2B_BOVIN^GLU2B_BOVIN^Q:16-213,H:336-533^93.94%ID^E:5e-118^RecName: Full=Glucosidase 2 subunit beta;^Eukaryota; Metazoa; Chordata; Craniata; Vertebrata; Euteleostomi; Mammalia; Eutheria; Laurasiatheria; Cetartiodactyla; Ruminantia; Pecora; Bovidae; Bovinae; Bos	PF13015.1^PRKCSH_1^Glucosidase II beta subunit-like protein^60-197^E:1.7e-21`PF07915.8^PRKCSH^Glucosidase II beta subunit-like protein^98-156^E:7.2e-10	.	.	GO:0005783^cellular_component^endoplasmic reticulum`GO:0005509^molecular_function^calcium ion binding`GO:0016787^molecular_function^hydrolase activity`GO:0003723^molecular_function^RNA binding`GO:0001701^biological_process^in utero embryonic development`GO:0001889^biological_process^liver development`GO:0006491^biological_process^N-glycan processing`GO:0010977^biological_process^negative regulati…	.
c498_g1	c498_g1_i2	GLU2B_BOVIN^GLU2B_BOVIN^Q:48-641,H:336-533^93.94%ID^E:5e-116^RecName: Full=Glucosidase 2 subunit beta;^Eukaryota; Metazoa; Chordata; Craniata; Vertebrata; Euteleostomi; Mammalia; Eutheria; Laurasiatheria; Cetartiodactyla; Ruminantia; Pecora; Bovidae; Bovinae; Bos	c498_g1_i2|m.508	3-1007[-]	.	.	.	.	.	.
c499_g1	c499_g1_i1	.	c499_g1_i1|m.511	114-440[-]	.	.	.	.	.	.
c500_g1	c500_g1_i1	ZBT25_GORGO^ZBT25_GORGO^Q:1387-83,H:1-435^95.86%ID^E:0^RecName: Full=Zinc finger and BTB domain-containing protein 25;^Eukaryota; Metazoa; Chordata; Craniata; Vertebrata; Euteleostomi; Mammalia; Eutheria; Euarchontoglires; Primates; Haplorrhini; Catarrhini; Hominidae; Gorilla	c500_g1_i1|m.512	80-1387[-]	ZBT25_GORGO^ZBT25_GORGO^Q:1-435,H:1-435^95.86%ID^E:0^RecName: Full=Zinc finger and BTB domain-containing protein 25;^Eukaryota; Metazoa; Chordata; Craniata; Vertebrata; Euteleostomi; Mammalia; Eutheria; Euarchontoglires; Primates; Haplorrhini; Catarrhini; Hominidae; Gorilla	PF00651.26^BTB^BTB/POZ domain^14-111^E:1e-19`PF13912.1^zf-C2H2_6^C2H2-type zinc finger^191-198^E:9000`PF12756.2^zf-C2H2_2^C2H2 type zinc-finger (2 copies)^237-259^E:0.3`PF13912.1^zf-C2H2_6^C2H2-type zinc finger^237-257^E:0.027`PF13894.1^zf-C2H2_4^C2H2-type zinc finger^239-260^E:0.0047`PF00096.21^zf-C2H2^Zinc finger, C2H2 type^240-260^E:0.0051`PF00096.21^zf-C2H2^Zinc finger, C2H2 type^350-371^E:0.…	.	.	GO:0005737^cellular_component^cytoplasm`GO:0005634^cellular_component^nucleus`GO:0003677^molecular_function^DNA binding`GO:0046872^molecular_function^metal ion binding`GO:0010467^biological_process^gene expression`GO:0006355^biological_process^regulation of transcription, DNA-templated`GO:0006351^biological_process^transcription, DNA-templated	GO:0005515^molecular_function^protein binding`GO:0046872^molecular_function^metal ion binding
c501_g1	c501_g1_i1	.	.	.	.	.	.	.	.	.
c502_g1	c502_g1_i1	TCTP_BOVIN^TCTP_BOVIN^Q:724-209,H:1-172^98.84%ID^E:7e-111^RecName: Full=Translationally-controlled tumor protein;^Eukaryota; Metazoa; Chordata; Craniata; Vertebrata; Euteleostomi; Mammalia; Eutheria; Laurasiatheria; Cetartiodactyla; Ruminantia; Pecora; Bovidae; Bovinae; Bos	c502_g1_i1|m.513	206-877[-]	TCTP_BOVIN^TCTP_BOVIN^Q:52-223,H:1-172^98.84%ID^E:3e-123^RecName: Full=Translationally-controlled tumor protein;^Eukaryota; Metazoa; Chordata; Craniata; Vertebrata; Euteleostomi; Mammalia; Eutheria; Laurasiatheria; Cetartiodactyla; Ruminantia; Pecora; Bovidae; Bovinae; Bos	PF00838.12^TCTP^Translationally controlled tumour protein^52-219^E:3.3e-71	.	.	GO:0005737^cellular_component^cytoplasm`GO:0005615^cellular_component^extracellular space`GO:0005771^cellular_component^multivesicular body`GO:0005509^molecular_function^calcium ion binding	.
c503_g1	c503_g1_i1	.	.	.	.	.	.	.	.	.
c504_g1	c504_g1_i1	PERQ1_HUMAN^PERQ1_HUMAN^Q:760-344,H:897-1035^96.4%ID^E:2e-69^RecName: Full=PERQ amino acid-rich with GYF domain-containing protein 1;^Eukaryota; Metazoa; Chordata; Craniata; Vertebrata; Euteleostomi; Mammalia; Eutheria; Euarchontoglires; Primates; Haplorrhini; Catarrhini; Hominidae; Homo	c504_g1_i1|m.514	341-760[-]	PERQ1_HUMAN^PERQ1_HUMAN^Q:1-139,H:897-1035^96.4%ID^E:1e-85^RecName: Full=PERQ amino acid-rich with GYF domain-containing protein 1;^Eukaryota; Metazoa; Chordata; Craniata; Vertebrata; Euteleostomi; Mammalia; Eutheria; Euarchontoglires; Primates; Haplorrhini; Catarrhini; Hominidae; Homo	.	.	.	GO:0048009^biological_process^insulin-like growth factor receptor signaling pathway	.
c505_g1	c505_g1_i1	.	.	.	.	.	.	.	.	.
c506_g1	c506_g1_i1	ANR22_HUMAN^ANR22_HUMAN^Q:135-686,H:1-184^88.04%ID^E:5e-107^RecName: Full=Ankyrin repeat domain-containing protein 22;^Eukaryota; Metazoa; Chordata; Craniata; Vertebrata; Euteleostomi; Mammalia; Eutheria; Euarchontoglires; Primates; Haplorrhini; Catarrhini; Hominidae; Homo	c506_g1_i1|m.517	135-710[+]	ANR22_HUMAN^ANR22_HUMAN^Q:1-190,H:1-190^87.89%ID^E:1e-124^RecName: Full=Ankyrin repeat domain-containing protein 22;^Eukaryota; Metazoa; Chordata; Craniata; Vertebrata; Euteleostomi; Mammalia; Eutheria; Euarchontoglires; Primates; Haplorrhini; Catarrhini; Hominidae; Homo	PF13637.1^Ank_4^Ankyrin repeats (many copies)^6-60^E:5.8e-08`PF12796.2^Ank_2^Ankyrin repeats (3 copies)^11-84^E:1.4e-13`PF13857.1^Ank_5^Ankyrin repeats (many copies)^32-80^E:2.6e-08`PF00023.25^Ank^Ankyrin repeat^39-70^E:4.2e-10`PF13606.1^Ank_3^Ankyrin repeat^39-67^E:4.1e-07`PF00023.25^Ank^Ankyrin repeat^74-132^E:6e-06`PF12796.2^Ank_2^Ankyrin repeats (3 copies)^111-165^E:4.2e-10`PF13637.1^Ank_4^An…	.	COG0666^Ankyrin Repeat	.	GO:0005515^molecular_function^protein binding
c507_g1	c507_g1_i1	.	.	.	.	.	.	.	.	.
c508_g1	c508_g1_i1	.	c508_g1_i1|m.520	3-416[-]	CAF1A_BOVIN^CAF1A_BOVIN^Q:1-138,H:253-409^77.07%ID^E:1e-12^RecName: Full=Chromatin assembly factor 1 subunit A;^Eukaryota; Metazoa; Chordata; Craniata; Vertebrata; Euteleostomi; Mammalia; Eutheria; Laurasiatheria; Cetartiodactyla; Ruminantia; Pecora; Bovidae; Bovinae; Bos	PF11600.3^CAF-1_p150^Chromatin assembly factor 1 complex p150 subunit, N-terminal^17-138^E:2.3e-14	.	.	GO:0033186^cellular_component^CAF-1 complex`GO:0000790^cellular_component^nuclear chromatin`GO:0007049^biological_process^cell cycle`GO:0031497^biological_process^chromatin assembly`GO:0006281^biological_process^DNA repair`GO:0006260^biological_process^DNA replication`GO:0006335^biological_process^DNA replication-dependent nucleosome assembly`GO:0006355^biological_process^regulation of transcript…	.
c508_g1	c508_g1_i2	CAF1A_BOVIN^CAF1A_BOVIN^Q:285-4,H:253-346^81.91%ID^E:5e-20^RecName: Full=Chromatin assembly factor 1 subunit A;^Eukaryota; Metazoa; Chordata; Craniata; Vertebrata; Euteleostomi; Mammalia; Eutheria; Laurasiatheria; Cetartiodactyla; Ruminantia; Pecora; Bovidae; Bovinae; Bos	.	.	.	.	.	.	GO:0033186^cellular_component^CAF-1 complex`GO:0000790^cellular_component^nuclear chromatin`GO:0007049^biological_process^cell cycle`GO:0031497^biological_process^chromatin assembly`GO:0006281^biological_process^DNA repair`GO:0006260^biological_process^DNA replication`GO:0006335^biological_process^DNA replication-dependent nucleosome assembly`GO:0006355^biological_process^regulation of transcript…	.
c509_g1	c509_g1_i1	.	.	.	.	.	.	.	.	.
c510_g1	c510_g1_i1	.	.	.	.	.	.	.	.	.
c511_g1	c511_g1_i1	.	.	.	.	.	.	.	.	.
c512_g1	c512_g1_i1	GTF2I_BOVIN^GTF2I_BOVIN^Q:359-3232,H:1-978^95.91%ID^E:0^RecName: Full=General transcription factor II-I;^Eukaryota; Metazoa; Chordata; Craniata; Vertebrata; Euteleostomi; Mammalia; Eutheria; Laurasiatheria; Cetartiodactyla; Ruminantia; Pecora; Bovidae; Bovinae; Bos	c512_g1_i1|m.521	359-3235[+]	GTF2I_BOVIN^GTF2I_BOVIN^Q:1-958,H:1-978^95.91%ID^E:0^RecName: Full=General transcription factor II-I;^Eukaryota; Metazoa; Chordata; Craniata; Vertebrata; Euteleostomi; Mammalia; Eutheria; Laurasiatheria; Cetartiodactyla; Ruminantia; Pecora; Bovidae; Bovinae; Bos	PF02946.9^GTF2I^GTF2I-like repeat^112-187^E:5.1e-32`PF02946.9^GTF2I^GTF2I-like repeat^320-394^E:1.6e-30`PF02946.9^GTF2I^GTF2I-like repeat^425-500^E:2.4e-31`PF02946.9^GTF2I^GTF2I-like repeat^530-605^E:1.6e-30`PF02946.9^GTF2I^GTF2I-like repeat^692-767^E:1.8e-30`PF02946.9^GTF2I^GTF2I-like repeat^828-903^E:4.4e-27	.	.	GO:0042995^cellular_component^cell projection`GO:0005737^cellular_component^cytoplasm`GO:0016020^cellular_component^membrane`GO:0043025^cellular_component^neuronal cell body`GO:0005634^cellular_component^nucleus`GO:0003677^molecular_function^DNA binding`GO:0016525^biological_process^negative regulation of angiogenesis`GO:0006355^biological_process^regulation of transcription, DNA-templated`GO:000…	.
c512_g1	c512_g1_i2	GTF2I_HUMAN^GTF2I_HUMAN^Q:359-3295,H:1-998^96.4%ID^E:0^RecName: Full=General transcription factor II-I;^Eukaryota; Metazoa; Chordata; Craniata; Vertebrata; Euteleostomi; Mammalia; Eutheria; Euarchontoglires; Primates; Haplorrhini; Catarrhini; Hominidae; Homo	c512_g1_i2|m.523	359-3298[+]	GTF2I_HUMAN^GTF2I_HUMAN^Q:1-979,H:1-998^96.4%ID^E:0^RecName: Full=General transcription factor II-I;^Eukaryota; Metazoa; Chordata; Craniata; Vertebrata; Euteleostomi; Mammalia; Eutheria; Euarchontoglires; Primates; Haplorrhini; Catarrhini; Hominidae; Homo	PF02946.9^GTF2I^GTF2I-like repeat^112-187^E:5.2e-32`PF02946.9^GTF2I^GTF2I-like repeat^341-415^E:1.6e-30`PF02946.9^GTF2I^GTF2I-like repeat^446-521^E:2.4e-31`PF02946.9^GTF2I^GTF2I-like repeat^551-626^E:1.6e-30`PF02946.9^GTF2I^GTF2I-like repeat^713-788^E:1.9e-30`PF02946.9^GTF2I^GTF2I-like repeat^849-924^E:4.5e-27	.	.	GO:0005737^cellular_component^cytoplasm`GO:0016020^cellular_component^membrane`GO:0005634^cellular_component^nucleus`GO:0003677^molecular_function^DNA binding`GO:0003700^molecular_function^sequence-specific DNA binding transcription factor activity`GO:0016525^biological_process^negative regulation of angiogenesis`GO:0007165^biological_process^signal transduction`GO:0006366^biological_process^tran…	.
c515_g1	c515_g1_i1	.	.	.	.	.	.	.	.	.
c516_g1	c516_g1_i1	.	.	.	.	.	.	.	.	.
c517_g1	c517_g1_i1	NDUC2_BOVIN^NDUC2_BOVIN^Q:492-133,H:1-120^83.33%ID^E:9e-70^RecName: Full=NADH dehydrogenase [ubiquinone] 1 subunit C2;^Eukaryota; Metazoa; Chordata; Craniata; Vertebrata; Euteleostomi; Mammalia; Eutheria; Laurasiatheria; Cetartiodactyla; Ruminantia; Pecora; Bovidae; Bovinae; Bos	c517_g1_i1|m.525	130-492[-]	NDUC2_BOVIN^NDUC2_BOVIN^Q:1-120,H:1-120^83.33%ID^E:2e-71^RecName: Full=NADH dehydrogenase [ubiquinone] 1 subunit C2;^Eukaryota; Metazoa; Chordata; Craniata; Vertebrata; Euteleostomi; Mammalia; Eutheria; Laurasiatheria; Cetartiodactyla; Ruminantia; Pecora; Bovidae; Bovinae; Bos	PF06374.6^NDUF_C2^NADH-ubiquinone oxidoreductase subunit b14.5b (NDUFC2)^5-120^E:1.6e-59	.	.	GO:0016021^cellular_component^integral component of membrane`GO:0005743^cellular_component^mitochondrial inner membrane`GO:0070469^cellular_component^respiratory chain`GO:0008137^molecular_function^NADH dehydrogenase (ubiquinone) activity`GO:0006120^biological_process^mitochondrial electron transport, NADH to ubiquinone	GO:0008137^molecular_function^NADH dehydrogenase (ubiquinone) activity`GO:0006120^biological_process^mitochondrial electron transport, NADH to ubiquinone`GO:0005743^cellular_component^mitochondrial inner membrane
c518_g1	c518_g1_i1	.	.	.	.	.	.	.	.	.
c518_g1	c518_g1_i2	N4BP2_HUMAN^N4BP2_HUMAN^Q:346-164,H:1373-1433^44.26%ID^E:3e-07^RecName: Full=NEDD4-binding protein 2;^Eukaryota; Metazoa; Chordata; Craniata; Vertebrata; Euteleostomi; Mammalia; Eutheria; Euarchontoglires; Primates; Haplorrhini; Catarrhini; Hominidae; Homo	c518_g1_i2|m.526	155-559[-]	N4BP2_HUMAN^N4BP2_HUMAN^Q:72-132,H:1373-1433^44.26%ID^E:2e-07^RecName: Full=NEDD4-binding protein 2;^Eukaryota; Metazoa; Chordata; Craniata; Vertebrata; Euteleostomi; Mammalia; Eutheria; Euarchontoglires; Primates; Haplorrhini; Catarrhini; Hominidae; Homo	.	.	NOG80242^Glycoprotease family	GO:0005829^cellular_component^cytosol`GO:0005524^molecular_function^ATP binding`GO:0046404^molecular_function^ATP-dependent polydeoxyribonucleotide 5'-hydroxyl-kinase activity`GO:0004519^molecular_function^endonuclease activity`GO:0090305^biological_process^nucleic acid phosphodiester bond hydrolysis`GO:0016310^biological_process^phosphorylation	.
c519_g1	c519_g1_i1	.	c519_g1_i1|m.527	3-323[+]	.	.	.	.	.	.
c520_g1	c520_g1_i1	DEN1B_MOUSE^DEN1B_MOUSE^Q:497-132,H:1-122^93.44%ID^E:4e-79^RecName: Full=DENN domain-containing protein 1B;^Eukaryota; Metazoa; Chordata; Craniata; Vertebrata; Euteleostomi; Mammalia; Eutheria; Euarchontoglires; Glires; Rodentia; Sciurognathi; Muroidea; Muridae; Murinae; Mus; Mus	c520_g1_i1|m.529	93-506[-]	DEN1B_MOUSE^DEN1B_MOUSE^Q:4-125,H:1-122^93.44%ID^E:8e-80^RecName: Full=DENN domain-containing protein 1B;^Eukaryota; Metazoa; Chordata; Craniata; Vertebrata; Euteleostomi; Mammalia; Eutheria; Euarchontoglires; Glires; Rodentia; Sciurognathi; Muroidea; Muridae; Murinae; Mus; Mus	PF03456.13^uDENN^uDENN domain^31-90^E:2.2e-19	.	.	GO:0030136^cellular_component^clathrin-coated vesicle`GO:0005829^cellular_component^cytosol`GO:0017112^molecular_function^Rab guanyl-nucleotide exchange factor activity`GO:0032851^biological_process^positive regulation of Rab GTPase activity`GO:0015031^biological_process^protein transport	.
c520_g1	c520_g1_i2	DEN1B_MOUSE^DEN1B_MOUSE^Q:1049-3,H:1-349^92.84%ID^E:0^RecName: Full=DENN domain-containing protein 1B;^Eukaryota; Metazoa; Chordata; Craniata; Vertebrata; Euteleostomi; Mammalia; Eutheria; Euarchontoglires; Glires; Rodentia; Sciurognathi; Muroidea; Muridae; Murinae; Mus; Mus	c520_g1_i2|m.530	3-1058[-]	DEN1B_MOUSE^DEN1B_MOUSE^Q:4-352,H:1-349^92.84%ID^E:0^RecName: Full=DENN domain-containing protein 1B;^Eukaryota; Metazoa; Chordata; Craniata; Vertebrata; Euteleostomi; Mammalia; Eutheria; Euarchontoglires; Glires; Rodentia; Sciurognathi; Muroidea; Muridae; Murinae; Mus; Mus	PF03456.13^uDENN^uDENN domain^31-90^E:1.3e-18`PF02141.16^DENN^DENN (AEX-3) domain^96-294^E:1.7e-47	.	.	GO:0030136^cellular_component^clathrin-coated vesicle`GO:0005829^cellular_component^cytosol`GO:0017112^molecular_function^Rab guanyl-nucleotide exchange factor activity`GO:0032851^biological_process^positive regulation of Rab GTPase activity`GO:0015031^biological_process^protein transport	.
c521_g1	c521_g1_i1	.	.	.	.	.	.	.	.	.
c522_g1	c522_g1_i1	.	.	.	.	.	.	.	.	.
c522_g1	c522_g1_i2	.	c522_g1_i2|m.531	277-606[-]	.	.	.	.	.	.
c523_g1	c523_g1_i1	.	.	.	.	.	.	.	.	.
c523_g1	c523_g1_i2	.	.	.	.	.	.	.	.	.
c524_g1	c524_g1_i1	.	.	.	.	.	.	.	.	.
c525_g1	c525_g1_i1	.	.	.	.	.	.	.	.	.
c526_g1	c526_g1_i1	.	.	.	.	.	.	.	.	.
c527_g1	c527_g1_i1	.	c527_g1_i1|m.532	226-528[-]	.	.	.	.	.	.
c528_g1	c528_g1_i1	RMND1_HUMAN^RMND1_HUMAN^Q:157-1503,H:1-449^85.97%ID^E:0^RecName: Full=Required for meiotic nuclear division protein 1 homolog;^Eukaryota; Metazoa; Chordata; Craniata; Vertebrata; Euteleostomi; Mammalia; Eutheria; Euarchontoglires; Primates; Haplorrhini; Catarrhini; Hominidae; Homo	c528_g1_i1|m.533	157-1506[+]	RMND1_HUMAN^RMND1_HUMAN^Q:1-449,H:1-449^85.97%ID^E:0^RecName: Full=Required for meiotic nuclear division protein 1 homolog;^Eukaryota; Metazoa; Chordata; Craniata; Vertebrata; Euteleostomi; Mammalia; Eutheria; Euarchontoglires; Primates; Haplorrhini; Catarrhini; Hominidae; Homo	PF02582.9^DUF155^Uncharacterised ACR, YagE family COG1723^226-404^E:7.7e-47	.	COG1723^Required for meiotic nuclear division 1 homolog (S. cerevisiae)	GO:0005739^cellular_component^mitochondrion`GO:0006412^biological_process^translation	.
c528_g1	c528_g1_i2	RMND1_HUMAN^RMND1_HUMAN^Q:131-985,H:165-449^92.98%ID^E:0^RecName: Full=Required for meiotic nuclear division protein 1 homolog;^Eukaryota; Metazoa; Chordata; Craniata; Vertebrata; Euteleostomi; Mammalia; Eutheria; Euarchontoglires; Primates; Haplorrhini; Catarrhini; Hominidae; Homo	c528_g1_i2|m.535	2-988[+]	RMND1_HUMAN^RMND1_HUMAN^Q:44-328,H:165-449^92.98%ID^E:0^RecName: Full=Required for meiotic nuclear division protein 1 homolog;^Eukaryota; Metazoa; Chordata; Craniata; Vertebrata; Euteleostomi; Mammalia; Eutheria; Euarchontoglires; Primates; Haplorrhini; Catarrhini; Hominidae; Homo	PF02582.9^DUF155^Uncharacterised ACR, YagE family COG1723^105-283^E:3.6e-47	.	COG1723^Required for meiotic nuclear division 1 homolog (S. cerevisiae)	GO:0005739^cellular_component^mitochondrion`GO:0006412^biological_process^translation	.
c529_g1	c529_g1_i1	.	.	.	.	.	.	.	.	.
c530_g1	c530_g1_i1	.	.	.	.	.	.	.	.	.
c532_g1	c532_g1_i1	.	.	.	.	.	.	.	.	.
c533_g1	c533_g1_i1	.	.	.	.	.	.	.	.	.
c534_g1	c534_g1_i1	.	.	.	.	.	.	.	.	.
c535_g1	c535_g1_i1	TIPRL_MOUSE^TIPRL_MOUSE^Q:1804-989,H:1-271^97.06%ID^E:3e-172^RecName: Full=TIP41-like protein;^Eukaryota; Metazoa; Chordata; Craniata; Vertebrata; Euteleostomi; Mammalia; Eutheria; Euarchontoglires; Glires; Rodentia; Sciurognathi; Muroidea; Muridae; Murinae; Mus; Mus	c535_g1_i1|m.537	986-1912[-]	TIPRL_MOUSE^TIPRL_MOUSE^Q:37-308,H:1-271^97.06%ID^E:0^RecName: Full=TIP41-like protein;^Eukaryota; Metazoa; Chordata; Craniata; Vertebrata; Euteleostomi; Mammalia; Eutheria; Euarchontoglires; Glires; Rodentia; Sciurognathi; Muroidea; Muridae; Murinae; Mus; Mus	PF04176.8^TIP41^TIP41-like family^84-261^E:1.6e-73	.	.	GO:0005737^cellular_component^cytoplasm`GO:0043231^cellular_component^intracellular membrane-bounded organelle`GO:0000077^biological_process^DNA damage checkpoint`GO:0034048^biological_process^negative regulation of protein phosphatase type 2A activity	.
c536_g1	c536_g1_i1	RPC9_BOVIN^RPC9_BOVIN^Q:192-635,H:1-148^93.24%ID^E:1e-87^RecName: Full=DNA-directed RNA polymerase III subunit RPC9;^Eukaryota; Metazoa; Chordata; Craniata; Vertebrata; Euteleostomi; Mammalia; Eutheria; Laurasiatheria; Cetartiodactyla; Ruminantia; Pecora; Bovidae; Bovinae; Bos	c536_g1_i1|m.538	3-638[+]	RPC9_BOVIN^RPC9_BOVIN^Q:64-211,H:1-148^93.24%ID^E:4e-90^RecName: Full=DNA-directed RNA polymerase III subunit RPC9;^Eukaryota; Metazoa; Chordata; Craniata; Vertebrata; Euteleostomi; Mammalia; Eutheria; Laurasiatheria; Cetartiodactyla; Ruminantia; Pecora; Bovidae; Bovinae; Bos	PF03874.11^RNA_pol_Rpb4^RNA polymerase Rpb4^73-185^E:1.7e-29	.	.	GO:0001669^cellular_component^acrosomal vesicle`GO:0009360^cellular_component^DNA polymerase III complex`GO:0005634^cellular_component^nucleus`GO:0005886^cellular_component^plasma membrane`GO:0001635^molecular_function^calcitonin gene-related peptide receptor activity`GO:0003899^molecular_function^DNA-directed RNA polymerase activity`GO:0000166^molecular_function^nucleotide binding`GO:0051607^bio…	GO:0003899^molecular_function^DNA-directed RNA polymerase activity`GO:0006351^biological_process^transcription, DNA-templated
c537_g1	c537_g1_i1	LORF2_MOUSE^LORF2_MOUSE^Q:5-178,H:1199-1263^44.62%ID^E:9e-08^RecName: Full=LINE-1 retrotransposable element ORF2 protein;^Eukaryota; Metazoa; Chordata; Craniata; Vertebrata; Euteleostomi; Mammalia; Eutheria; Euarchontoglires; Glires; Rodentia; Sciurognathi; Muroidea; Muridae; Murinae; Mus; Mus	.	.	.	.	.	NOG124493^	GO:0004519^molecular_function^endonuclease activity`GO:0046872^molecular_function^metal ion binding`GO:0003964^molecular_function^RNA-directed DNA polymerase activity`GO:0006310^biological_process^DNA recombination	.
c538_g1	c538_g1_i1	.	.	.	.	.	.	.	.	.
c539_g1	c539_g1_i1	.	.	.	.	.	.	.	.	.
c540_g1	c540_g1_i1	.	.	.	.	.	.	.	.	.
c541_g1	c541_g1_i1	.	.	.	.	.	.	.	.	.
c542_g1	c542_g1_i1	.	.	.	.	.	.	.	.	.
c543_g1	c543_g1_i1	.	.	.	.	.	.	.	.	.
c544_g1	c544_g1_i1	.	c544_g1_i1|m.539	3-362[+]	.	.	.	.	.	.
c545_g1	c545_g1_i1	.	.	.	.	.	.	.	.	.
c546_g1	c546_g1_i1	.	.	.	.	.	.	.	.	.
c547_g1	c547_g1_i1	.	.	.	.	.	.	.	.	.
c548_g1	c548_g1_i1	PLCZ1_PIG^PLCZ1_PIG^Q:84-320,H:558-636^94.94%ID^E:1e-47^RecName: Full=1-phosphatidylinositol 4,5-bisphosphate phosphodiesterase zeta-1;^Eukaryota; Metazoa; Chordata; Craniata; Vertebrata; Euteleostomi; Mammalia; Eutheria; Laurasiatheria; Cetartiodactyla; Suina; Suidae; Sus	.	.	.	.	.	NOG149692^	GO:0005829^cellular_component^cytosol`GO:0005634^cellular_component^nucleus`GO:0048471^cellular_component^perinuclear region of cytoplasm`GO:0005509^molecular_function^calcium ion binding`GO:0004435^molecular_function^phosphatidylinositol phospholipase C activity`GO:0004871^molecular_function^signal transducer activity`GO:0006816^biological_process^calcium ion transport`GO:0007343^biological_proc…	.
c549_g1	c549_g1_i1	SMAD5_PONAB^SMAD5_PONAB^Q:196-1590,H:1-465^99.57%ID^E:0^RecName: Full=Mothers against decapentaplegic homolog 5;^Eukaryota; Metazoa; Chordata; Craniata; Vertebrata; Euteleostomi; Mammalia; Eutheria; Euarchontoglires; Primates; Haplorrhini; Catarrhini; Hominidae; Pongo	c549_g1_i1|m.540	196-1593[+]	SMAD5_PONAB^SMAD5_PONAB^Q:1-465,H:1-465^99.57%ID^E:0^RecName: Full=Mothers against decapentaplegic homolog 5;^Eukaryota; Metazoa; Chordata; Craniata; Vertebrata; Euteleostomi; Mammalia; Eutheria; Euarchontoglires; Primates; Haplorrhini; Catarrhini; Hominidae; Pongo	PF03165.11^MH1^MH1 domain^32-132^E:4.8e-42`PF03166.9^MH2^MH2 domain^266-442^E:7.4e-78`PF10401.4^IRF-3^Interferon-regulatory factor 3^321-404^E:2e-06	.	.	GO:0005737^cellular_component^cytoplasm`GO:0005634^cellular_component^nucleus`GO:0005667^cellular_component^transcription factor complex`GO:0046872^molecular_function^metal ion binding`GO:0000979^molecular_function^RNA polymerase II core promoter sequence-specific DNA binding`GO:0003700^molecular_function^sequence-specific DNA binding transcription factor activity`GO:0030509^biological_process^BM…	GO:0006355^biological_process^regulation of transcription, DNA-templated`GO:0005622^cellular_component^intracellular`GO:0003700^molecular_function^sequence-specific DNA binding transcription factor activity
c550_g1	c550_g1_i1	.	.	.	.	.	.	.	.	.
c551_g1	c551_g1_i1	.	c551_g1_i1|m.543	1-372[+]	.	.	.	.	.	.
c552_g1	c552_g1_i1	PDD2L_HUMAN^PDD2L_HUMAN^Q:14-838,H:92-358^81.82%ID^E:2e-155^RecName: Full=Programmed cell death protein 2-like;^Eukaryota; Metazoa; Chordata; Craniata; Vertebrata; Euteleostomi; Mammalia; Eutheria; Euarchontoglires; Primates; Haplorrhini; Catarrhini; Hominidae; Homo	c552_g1_i1|m.545	428-841[+]	PDD2L_HUMAN^PDD2L_HUMAN^Q:1-137,H:222-358^90.51%ID^E:3e-86^RecName: Full=Programmed cell death protein 2-like;^Eukaryota; Metazoa; Chordata; Craniata; Vertebrata; Euteleostomi; Mammalia; Eutheria; Euarchontoglires; Primates; Haplorrhini; Catarrhini; Hominidae; Homo	PF04194.8^PDCD2_C^Programmed cell death protein 2, C-terminal putative domain^8-131^E:2.6e-46	.	.	GO:0005737^cellular_component^cytoplasm`GO:0016020^cellular_component^membrane`GO:0007049^biological_process^cell cycle	GO:0005737^cellular_component^cytoplasm
c552_g1	c552_g1_i2	PDD2L_HUMAN^PDD2L_HUMAN^Q:1-1044,H:19-358^81.9%ID^E:0^RecName: Full=Programmed cell death protein 2-like;^Eukaryota; Metazoa; Chordata; Craniata; Vertebrata; Euteleostomi; Mammalia; Eutheria; Euarchontoglires; Primates; Haplorrhini; Catarrhini; Hominidae; Homo	c552_g1_i2|m.547	1-1047[+]	PDD2L_HUMAN^PDD2L_HUMAN^Q:1-348,H:19-358^81.9%ID^E:0^RecName: Full=Programmed cell death protein 2-like;^Eukaryota; Metazoa; Chordata; Craniata; Vertebrata; Euteleostomi; Mammalia; Eutheria; Euarchontoglires; Primates; Haplorrhini; Catarrhini; Hominidae; Homo	PF04194.8^PDCD2_C^Programmed cell death protein 2, C-terminal putative domain^173-342^E:1.6e-49	.	.	GO:0005737^cellular_component^cytoplasm`GO:0016020^cellular_component^membrane`GO:0007049^biological_process^cell cycle	GO:0005737^cellular_component^cytoplasm
c553_g1	c553_g1_i1	.	.	.	.	.	.	.	.	.
c553_g1	c553_g1_i2	.	.	.	.	.	.	.	.	.
c554_g1	c554_g1_i1	.	.	.	.	.	.	.	.	.
c555_g1	c555_g1_i1	.	.	.	.	.	.	.	.	.
c556_g1	c556_g1_i1	SPIR2_HUMAN^SPIR2_HUMAN^Q:512-3,H:525-694^88.24%ID^E:3e-96^RecName: Full=Protein spire homolog 2;^Eukaryota; Metazoa; Chordata; Craniata; Vertebrata; Euteleostomi; Mammalia; Eutheria; Euarchontoglires; Primates; Haplorrhini; Catarrhini; Hominidae; Homo	c556_g1_i1|m.549	3-512[-]	SPIR2_HUMAN^SPIR2_HUMAN^Q:1-170,H:525-694^88.24%ID^E:7e-103^RecName: Full=Protein spire homolog 2;^Eukaryota; Metazoa; Chordata; Craniata; Vertebrata; Euteleostomi; Mammalia; Eutheria; Euarchontoglires; Primates; Haplorrhini; Catarrhini; Hominidae; Homo	.	.	NOG69783^Transcriptional regulator	GO:0005938^cellular_component^cell cortex`GO:0032154^cellular_component^cleavage furrow`GO:0030659^cellular_component^cytoplasmic vesicle membrane`GO:0005856^cellular_component^cytoskeleton`GO:0005829^cellular_component^cytosol`GO:0048471^cellular_component^perinuclear region of cytoplasm`GO:0005886^cellular_component^plasma membrane`GO:0030036^biological_process^actin cytoskeleton organization`G…	.
c557_g1	c557_g1_i1	DP13A_HUMAN^DP13A_HUMAN^Q:58-2181,H:1-709^97.32%ID^E:0^RecName: Full=DCC-interacting protein 13-alpha;^Eukaryota; Metazoa; Chordata; Craniata; Vertebrata; Euteleostomi; Mammalia; Eutheria; Euarchontoglires; Primates; Haplorrhini; Catarrhini; Hominidae; Homo	c557_g1_i1|m.550	1-2184[+]	DP13A_HUMAN^DP13A_HUMAN^Q:20-727,H:1-709^97.32%ID^E:0^RecName: Full=DCC-interacting protein 13-alpha;^Eukaryota; Metazoa; Chordata; Craniata; Vertebrata; Euteleostomi; Mammalia; Eutheria; Euarchontoglires; Primates; Haplorrhini; Catarrhini; Hominidae; Homo	PF00640.18^PID^Phosphotyrosine interaction domain (PTB/PID)^520-647^E:2.4e-11	.	NOG69757^(LipO)protein	GO:0005737^cellular_component^cytoplasm`GO:0005829^cellular_component^cytosol`GO:0031901^cellular_component^early endosome membrane`GO:0010008^cellular_component^endosome membrane`GO:0070062^cellular_component^extracellular vesicular exosome`GO:0005634^cellular_component^nucleus`GO:0012506^cellular_component^vesicle membrane`GO:0042802^molecular_function^identical protein binding`GO:0043422^molec…	GO:0005515^molecular_function^protein binding
c557_g1	c557_g1_i2	DP13A_HUMAN^DP13A_HUMAN^Q:58-2091,H:1-709^93.23%ID^E:0^RecName: Full=DCC-interacting protein 13-alpha;^Eukaryota; Metazoa; Chordata; Craniata; Vertebrata; Euteleostomi; Mammalia; Eutheria; Euarchontoglires; Primates; Haplorrhini; Catarrhini; Hominidae; Homo	c557_g1_i2|m.551	1-2094[+]	DP13A_HUMAN^DP13A_HUMAN^Q:20-697,H:1-709^93.23%ID^E:0^RecName: Full=DCC-interacting protein 13-alpha;^Eukaryota; Metazoa; Chordata; Craniata; Vertebrata; Euteleostomi; Mammalia; Eutheria; Euarchontoglires; Primates; Haplorrhini; Catarrhini; Hominidae; Homo	PF00640.18^PID^Phosphotyrosine interaction domain (PTB/PID)^520-646^E:2.4e-11	.	NOG69757^(LipO)protein	GO:0005737^cellular_component^cytoplasm`GO:0005829^cellular_component^cytosol`GO:0031901^cellular_component^early endosome membrane`GO:0010008^cellular_component^endosome membrane`GO:0070062^cellular_component^extracellular vesicular exosome`GO:0005634^cellular_component^nucleus`GO:0012506^cellular_component^vesicle membrane`GO:0042802^molecular_function^identical protein binding`GO:0043422^molec…	GO:0005515^molecular_function^protein binding
c558_g1	c558_g1_i1	.	c558_g1_i1|m.552	473-835[+]	.	.	.	.	.	.
c559_g1	c559_g1_i1	ELK4_HUMAN^ELK4_HUMAN^Q:57-1352,H:1-431^88.43%ID^E:0^RecName: Full=ETS domain-containing protein Elk-4;^Eukaryota; Metazoa; Chordata; Craniata; Vertebrata; Euteleostomi; Mammalia; Eutheria; Euarchontoglires; Primates; Haplorrhini; Catarrhini; Hominidae; Homo	c559_g1_i1|m.553	3-1355[+]	ELK4_HUMAN^ELK4_HUMAN^Q:19-450,H:1-431^89.35%ID^E:0^RecName: Full=ETS domain-containing protein Elk-4;^Eukaryota; Metazoa; Chordata; Craniata; Vertebrata; Euteleostomi; Mammalia; Eutheria; Euarchontoglires; Primates; Haplorrhini; Catarrhini; Hominidae; Homo	PF00178.17^Ets^Ets-domain^23-104^E:7.2e-38	.	.	GO:0005737^cellular_component^cytoplasm`GO:0005634^cellular_component^nucleus`GO:0003682^molecular_function^chromatin binding`GO:0001047^molecular_function^core promoter binding`GO:0003677^molecular_function^DNA binding`GO:0043565^molecular_function^sequence-specific DNA binding`GO:0000981^molecular_function^sequence-specific DNA binding RNA polymerase II transcription factor activity`GO:0003700^…	GO:0003700^molecular_function^sequence-specific DNA binding transcription factor activity`GO:0043565^molecular_function^sequence-specific DNA binding`GO:0006355^biological_process^regulation of transcription, DNA-templated
c560_g1	c560_g1_i1	CCD92_HUMAN^CCD92_HUMAN^Q:788-639,H:282-330^90%ID^E:2e-19^RecName: Full=Coiled-coil domain-containing protein 92;^Eukaryota; Metazoa; Chordata; Craniata; Vertebrata; Euteleostomi; Mammalia; Eutheria; Euarchontoglires; Primates; Haplorrhini; Catarrhini; Hominidae; Homo	.	.	.	.	.	NOG42052^	GO:0005814^cellular_component^centriole	.
c561_g1	c561_g1_i1	IL1AP_HUMAN^IL1AP_HUMAN^Q:1-1062,H:172-527^89.33%ID^E:0^RecName: Full=Interleukin-1 receptor accessory protein;^Eukaryota; Metazoa; Chordata; Craniata; Vertebrata; Euteleostomi; Mammalia; Eutheria; Euarchontoglires; Primates; Haplorrhini; Catarrhini; Hominidae; Homo	c561_g1_i1|m.555	1-1062[+]	IL1AP_HUMAN^IL1AP_HUMAN^Q:1-354,H:172-527^89.33%ID^E:0^RecName: Full=Interleukin-1 receptor accessory protein;^Eukaryota; Metazoa; Chordata; Craniata; Vertebrata; Euteleostomi; Mammalia; Eutheria; Euarchontoglires; Primates; Haplorrhini; Catarrhini; Hominidae; Homo	PF13895.1^Ig_2^Immunoglobulin domain^2-50^E:0.0023`PF01582.15^TIR^TIR domain^235-354^E:2.7e-29	.	NOG145997^PDZ	GO:0005576^cellular_component^extracellular region`GO:0005887^cellular_component^integral component of plasma membrane`GO:0016020^cellular_component^membrane`GO:0005886^cellular_component^plasma membrane`GO:0004908^molecular_function^interleukin-1 receptor activity`GO:0004871^molecular_function^signal transducer activity`GO:0006955^biological_process^immune response`GO:0006954^biological_process^…	GO:0005515^molecular_function^protein binding`GO:0007165^biological_process^signal transduction
c561_g1	c561_g1_i2	IL1AP_HUMAN^IL1AP_HUMAN^Q:1-537,H:172-350^80.45%ID^E:8e-101^RecName: Full=Interleukin-1 receptor accessory protein;^Eukaryota; Metazoa; Chordata; Craniata; Vertebrata; Euteleostomi; Mammalia; Eutheria; Euarchontoglires; Primates; Haplorrhini; Catarrhini; Hominidae; Homo	c561_g1_i2|m.556	1-570[+]	IL1AP_HUMAN^IL1AP_HUMAN^Q:1-179,H:172-350^80.45%ID^E:3e-102^RecName: Full=Interleukin-1 receptor accessory protein;^Eukaryota; Metazoa; Chordata; Craniata; Vertebrata; Euteleostomi; Mammalia; Eutheria; Euarchontoglires; Primates; Haplorrhini; Catarrhini; Hominidae; Homo	PF13895.1^Ig_2^Immunoglobulin domain^2-50^E:0.00078`PF13895.1^Ig_2^Immunoglobulin domain^107-176^E:0.31	.	NOG145997^PDZ	GO:0005576^cellular_component^extracellular region`GO:0005887^cellular_component^integral component of plasma membrane`GO:0016020^cellular_component^membrane`GO:0005886^cellular_component^plasma membrane`GO:0004908^molecular_function^interleukin-1 receptor activity`GO:0004871^molecular_function^signal transducer activity`GO:0006955^biological_process^immune response`GO:0006954^biological_process^…	.
c562_g1	c562_g1_i1	.	.	.	.	.	.	.	.	.
c563_g1	c563_g1_i1	PIEZ2_HUMAN^PIEZ2_HUMAN^Q:2-349,H:2637-2752^97.41%ID^E:8e-67^RecName: Full=Piezo-type mechanosensitive ion channel component 2;^Eukaryota; Metazoa; Chordata; Craniata; Vertebrata; Euteleostomi; Mammalia; Eutheria; Euarchontoglires; Primates; Haplorrhini; Catarrhini; Hominidae; Homo	c563_g1_i1|m.557	2-352[+]	PIEZ2_HUMAN^PIEZ2_HUMAN^Q:1-116,H:2637-2752^97.41%ID^E:2e-69^RecName: Full=Piezo-type mechanosensitive ion channel component 2;^Eukaryota; Metazoa; Chordata; Craniata; Vertebrata; Euteleostomi; Mammalia; Eutheria; Euarchontoglires; Primates; Haplorrhini; Catarrhini; Hominidae; Homo	PF12166.3^DUF3595^Protein of unknown function (DUF3595)^5-114^E:3.5e-49	.	.	GO:0016021^cellular_component^integral component of membrane`GO:0005261^molecular_function^cation channel activity`GO:0008381^molecular_function^mechanically-gated ion channel activity`GO:0006812^biological_process^cation transport`GO:0050974^biological_process^detection of mechanical stimulus involved in sensory perception`GO:0042391^biological_process^regulation of membrane potential`GO:0009612…	GO:0008381^molecular_function^mechanically-gated ion channel activity`GO:0016021^cellular_component^integral component of membrane
c563_g1	c563_g1_i2	PIEZ2_MOUSE^PIEZ2_MOUSE^Q:93-347,H:2738-2822^97.65%ID^E:9e-46^RecName: Full=Piezo-type mechanosensitive ion channel component 2;^Eukaryota; Metazoa; Chordata; Craniata; Vertebrata; Euteleostomi; Mammalia; Eutheria; Euarchontoglires; Glires; Rodentia; Sciurognathi; Muroidea; Muridae; Murinae; Mus; Mus	.	.	.	.	.	.	GO:0016021^cellular_component^integral component of membrane`GO:0005886^cellular_component^plasma membrane`GO:0005261^molecular_function^cation channel activity`GO:0008381^molecular_function^mechanically-gated ion channel activity`GO:0098655^biological_process^cation transmembrane transport`GO:0006812^biological_process^cation transport`GO:0050974^biological_process^detection of mechanical stimul…	.
c564_g1	c564_g1_i1	.	.	.	.	.	.	.	.	.
c565_g1	c565_g1_i1	.	.	.	.	.	.	.	.	.
c566_g1	c566_g1_i1	.	.	.	.	.	.	.	.	.
c567_g1	c567_g1_i1	.	c567_g1_i1|m.558	292-627[+]	.	.	.	.	.	.
c568_g1	c568_g1_i1	AATM_PIG^AATM_PIG^Q:2409-1132,H:5-430^96.95%ID^E:0^RecName: Full=Aspartate aminotransferase, mitochondrial;^Eukaryota; Metazoa; Chordata; Craniata; Vertebrata; Euteleostomi; Mammalia; Eutheria; Laurasiatheria; Cetartiodactyla; Suina; Suidae; Sus	c568_g1_i1|m.559	1129-2508[-]	AATM_PIG^AATM_PIG^Q:30-459,H:1-430^96.98%ID^E:0^RecName: Full=Aspartate aminotransferase, mitochondrial;^Eukaryota; Metazoa; Chordata; Craniata; Vertebrata; Euteleostomi; Mammalia; Eutheria; Laurasiatheria; Cetartiodactyla; Suina; Suidae; Sus	PF00155.16^Aminotran_1_2^Aminotransferase class I and II^87-454^E:2.7e-94	.	COG1448^aminotransferase	GO:0005743^cellular_component^mitochondrial inner membrane`GO:0005759^cellular_component^mitochondrial matrix`GO:0005739^cellular_component^mitochondrion`GO:0005886^cellular_component^plasma membrane`GO:0016212^molecular_function^kynurenine-oxoglutarate transaminase activity`GO:0004069^molecular_function^L-aspartate:2-oxoglutarate aminotransferase activity`GO:0080130^molecular_function^L-phenylal…	GO:0030170^molecular_function^pyridoxal phosphate binding`GO:0009058^biological_process^biosynthetic process
c569_g1	c569_g1_i1	ATG2A_HUMAN^ATG2A_HUMAN^Q:480-19,H:1091-1244^94.81%ID^E:1e-76^RecName: Full=Autophagy-related protein 2 homolog A;^Eukaryota; Metazoa; Chordata; Craniata; Vertebrata; Euteleostomi; Mammalia; Eutheria; Euarchontoglires; Primates; Haplorrhini; Catarrhini; Hominidae; Homo	c569_g1_i1|m.560	1-525[-]	ATG2A_HUMAN^ATG2A_HUMAN^Q:10-169,H:1085-1244^93.12%ID^E:9e-95^RecName: Full=Autophagy-related protein 2 homolog A;^Eukaryota; Metazoa; Chordata; Craniata; Vertebrata; Euteleostomi; Mammalia; Eutheria; Euarchontoglires; Primates; Haplorrhini; Catarrhini; Hominidae; Homo	.	.	.	GO:0019898^cellular_component^extrinsic component of membrane`GO:0005811^cellular_component^lipid particle`GO:0000407^cellular_component^pre-autophagosomal structure`GO:0034045^cellular_component^pre-autophagosomal structure membrane`GO:0000045^biological_process^autophagic vacuole assembly`GO:0006995^biological_process^cellular response to nitrogen starvation`GO:0000422^biological_process^mitoch…	.
c569_g1	c569_g1_i2	ATG2A_HUMAN^ATG2A_HUMAN^Q:624-19,H:1043-1244^94.55%ID^E:4e-109^RecName: Full=Autophagy-related protein 2 homolog A;^Eukaryota; Metazoa; Chordata; Craniata; Vertebrata; Euteleostomi; Mammalia; Eutheria; Euarchontoglires; Primates; Haplorrhini; Catarrhini; Hominidae; Homo	c569_g1_i2|m.562	1-657[-]	ATG2A_HUMAN^ATG2A_HUMAN^Q:1-213,H:1032-1244^93.9%ID^E:1e-132^RecName: Full=Autophagy-related protein 2 homolog A;^Eukaryota; Metazoa; Chordata; Craniata; Vertebrata; Euteleostomi; Mammalia; Eutheria; Euarchontoglires; Primates; Haplorrhini; Catarrhini; Hominidae; Homo	.	.	.	GO:0019898^cellular_component^extrinsic component of membrane`GO:0005811^cellular_component^lipid particle`GO:0000407^cellular_component^pre-autophagosomal structure`GO:0034045^cellular_component^pre-autophagosomal structure membrane`GO:0000045^biological_process^autophagic vacuole assembly`GO:0006995^biological_process^cellular response to nitrogen starvation`GO:0000422^biological_process^mitoch…	.
c570_g1	c570_g1_i1	.	.	.	.	.	.	.	.	.
c570_g1	c570_g1_i2	.	.	.	.	.	.	.	.	.
c571_g1	c571_g1_i1	F172A_HUMAN^F172A_HUMAN^Q:1370-228,H:36-416^97.9%ID^E:0^RecName: Full=Protein FAM172A;^Eukaryota; Metazoa; Chordata; Craniata; Vertebrata; Euteleostomi; Mammalia; Eutheria; Euarchontoglires; Primates; Haplorrhini; Catarrhini; Hominidae; Homo	c571_g1_i1|m.564	225-1478[-]	F172A_HUMAN^F172A_HUMAN^Q:37-417,H:36-416^97.9%ID^E:0^RecName: Full=Protein FAM172A;^Eukaryota; Metazoa; Chordata; Craniata; Vertebrata; Euteleostomi; Mammalia; Eutheria; Euarchontoglires; Primates; Haplorrhini; Catarrhini; Hominidae; Homo	PF09757.4^Arb2^Arb2 domain^80-223^E:1.1e-34	.	.	GO:0005783^cellular_component^endoplasmic reticulum`GO:0005576^cellular_component^extracellular region	.
c572_g1	c572_g1_i1	SPG21_BOVIN^SPG21_BOVIN^Q:58-180,H:268-308^92.68%ID^E:9e-17^RecName: Full=Maspardin;^Eukaryota; Metazoa; Chordata; Craniata; Vertebrata; Euteleostomi; Mammalia; Eutheria; Laurasiatheria; Cetartiodactyla; Ruminantia; Pecora; Bovidae; Bovinae; Bos	.	.	.	.	.	NOG77636^assembly protein	GO:0005829^cellular_component^cytosol`GO:0005634^cellular_component^nucleus`GO:0030140^cellular_component^trans-Golgi network transport vesicle`GO:0042609^molecular_function^CD4 receptor binding	.
c572_g1	c572_g1_i2	SPG21_BOVIN^SPG21_BOVIN^Q:238-1161,H:1-308^99.35%ID^E:0^RecName: Full=Maspardin;^Eukaryota; Metazoa; Chordata; Craniata; Vertebrata; Euteleostomi; Mammalia; Eutheria; Laurasiatheria; Cetartiodactyla; Ruminantia; Pecora; Bovidae; Bovinae; Bos	c572_g1_i2|m.566	238-1164[+]	SPG21_BOVIN^SPG21_BOVIN^Q:1-308,H:1-308^99.35%ID^E:0^RecName: Full=Maspardin;^Eukaryota; Metazoa; Chordata; Craniata; Vertebrata; Euteleostomi; Mammalia; Eutheria; Laurasiatheria; Cetartiodactyla; Ruminantia; Pecora; Bovidae; Bovinae; Bos	PF12697.2^Abhydrolase_6^Alpha/beta hydrolase family^46-264^E:6.1e-13`PF12695.2^Abhydrolase_5^Alpha/beta hydrolase family^46-147^E:6e-07`PF00561.15^Abhydrolase_1^alpha/beta hydrolase fold^92-164^E:3.2e-07	.	NOG77636^assembly protein	GO:0005829^cellular_component^cytosol`GO:0005634^cellular_component^nucleus`GO:0030140^cellular_component^trans-Golgi network transport vesicle`GO:0042609^molecular_function^CD4 receptor binding	.
c574_g1	c574_g1_i1	.	.	.	.	.	.	.	.	.
c575_g1	c575_g1_i1	.	.	.	.	.	.	.	.	.
c576_g1	c576_g1_i1	CMC1_PONAB^CMC1_PONAB^Q:1418-801,H:455-660^98.06%ID^E:2e-128^RecName: Full=Calcium-binding mitochondrial carrier protein Aralar1;^Eukaryota; Metazoa; Chordata; Craniata; Vertebrata; Euteleostomi; Mammalia; Eutheria; Euarchontoglires; Primates; Haplorrhini; Catarrhini; Hominidae; Pongo	c576_g1_i1|m.567	750-1418[-]	CMC1_HUMAN^CMC1_HUMAN^Q:1-221,H:455-675^96.83%ID^E:9e-151^RecName: Full=Calcium-binding mitochondrial carrier protein Aralar1;^Eukaryota; Metazoa; Chordata; Craniata; Vertebrata; Euteleostomi; Mammalia; Eutheria; Euarchontoglires; Primates; Haplorrhini; Catarrhini; Hominidae; Homo`CMC1_HUMAN^CMC1_HUMAN^Q:66-172,H:328-432^27.93%ID^E:6e-07^RecName: Full=Calcium-binding mitochondrial carrier protein…	PF00153.22^Mito_carr^Mitochondrial carrier protein^8-58^E:3.2e-06`PF00153.22^Mito_carr^Mitochondrial carrier protein^68-152^E:1e-26	.	.	GO:0016021^cellular_component^integral component of membrane`GO:0005743^cellular_component^mitochondrial inner membrane`GO:0005739^cellular_component^mitochondrion`GO:0005509^molecular_function^calcium ion binding`GO:0015183^molecular_function^L-aspartate transmembrane transporter activity`GO:0005313^molecular_function^L-glutamate transmembrane transporter activity`GO:0015810^biological_process^a…	.
c577_g1	c577_g1_i1	FBXL3_HUMAN^FBXL3_HUMAN^Q:71-751,H:202-428^93.39%ID^E:3e-142^RecName: Full=F-box/LRR-repeat protein 3;^Eukaryota; Metazoa; Chordata; Craniata; Vertebrata; Euteleostomi; Mammalia; Eutheria; Euarchontoglires; Primates; Haplorrhini; Catarrhini; Hominidae; Homo	c577_g1_i1|m.569	2-754[+]	FBXL3_HUMAN^FBXL3_HUMAN^Q:24-250,H:202-428^93.39%ID^E:4e-146^RecName: Full=F-box/LRR-repeat protein 3;^Eukaryota; Metazoa; Chordata; Craniata; Vertebrata; Euteleostomi; Mammalia; Eutheria; Euarchontoglires; Primates; Haplorrhini; Catarrhini; Hominidae; Homo	.	.	NOG71260^Fusaric acid resistance protein family	GO:0005829^cellular_component^cytosol`GO:0005634^cellular_component^nucleus`GO:0019005^cellular_component^SCF ubiquitin ligase complex`GO:0000151^cellular_component^ubiquitin ligase complex`GO:0004842^molecular_function^ubiquitin-protein transferase activity`GO:0043153^biological_process^entrainment of circadian clock by photoperiod`GO:0031648^biological_process^protein destabilization`GO:0016567…	.
c577_g1	c577_g1_i2	FBXL3_HUMAN^FBXL3_HUMAN^Q:80-1366,H:1-428^98.6%ID^E:0^RecName: Full=F-box/LRR-repeat protein 3;^Eukaryota; Metazoa; Chordata; Craniata; Vertebrata; Euteleostomi; Mammalia; Eutheria; Euarchontoglires; Primates; Haplorrhini; Catarrhini; Hominidae; Homo	c577_g1_i2|m.570	2-1369[+]	FBXL3_HUMAN^FBXL3_HUMAN^Q:27-455,H:1-428^98.6%ID^E:0^RecName: Full=F-box/LRR-repeat protein 3;^Eukaryota; Metazoa; Chordata; Craniata; Vertebrata; Euteleostomi; Mammalia; Eutheria; Euarchontoglires; Primates; Haplorrhini; Catarrhini; Hominidae; Homo	PF00646.28^F-box^F-box domain^68-106^E:1.7e-07`PF12937.2^F-box-like^F-box-like^69-104^E:5.5e-08	.	NOG71260^Fusaric acid resistance protein family	GO:0005829^cellular_component^cytosol`GO:0005634^cellular_component^nucleus`GO:0019005^cellular_component^SCF ubiquitin ligase complex`GO:0000151^cellular_component^ubiquitin ligase complex`GO:0004842^molecular_function^ubiquitin-protein transferase activity`GO:0043153^biological_process^entrainment of circadian clock by photoperiod`GO:0031648^biological_process^protein destabilization`GO:0016567…	GO:0005515^molecular_function^protein binding
c578_g1	c578_g1_i1	.	.	.	.	.	.	.	.	.
c579_g1	c579_g1_i1	AP2A1_HUMAN^AP2A1_HUMAN^Q:2-1141,H:577-977^89.05%ID^E:0^RecName: Full=AP-2 complex subunit alpha-1;^Eukaryota; Metazoa; Chordata; Craniata; Vertebrata; Euteleostomi; Mammalia; Eutheria; Euarchontoglires; Primates; Haplorrhini; Catarrhini; Hominidae; Homo	c579_g1_i1|m.575	1111-1515[-]	.	.	.	.	.	.
c579_g1	c579_g1_i1	AP2A1_HUMAN^AP2A1_HUMAN^Q:2-1141,H:577-977^89.05%ID^E:0^RecName: Full=AP-2 complex subunit alpha-1;^Eukaryota; Metazoa; Chordata; Craniata; Vertebrata; Euteleostomi; Mammalia; Eutheria; Euarchontoglires; Primates; Haplorrhini; Catarrhini; Hominidae; Homo	c579_g1_i1|m.571	1550-2701[-]	FUZZY_HUMAN^FUZZY_HUMAN^Q:1-383,H:37-418^90.86%ID^E:0^RecName: Full=Protein fuzzy homolog;^Eukaryota; Metazoa; Chordata; Craniata; Vertebrata; Euteleostomi; Mammalia; Eutheria; Euarchontoglires; Primates; Haplorrhini; Catarrhini; Hominidae; Homo	.	.	.	GO:0005737^cellular_component^cytoplasm`GO:0005856^cellular_component^cytoskeleton`GO:0070062^cellular_component^extracellular vesicular exosome`GO:0042384^biological_process^cilium assembly`GO:0010172^biological_process^embryonic body morphogenesis`GO:0048704^biological_process^embryonic skeletal system morphogenesis`GO:0001736^biological_process^establishment of planar polarity`GO:0001942^biolo…	.
c579_g1	c579_g1_i1	AP2A1_HUMAN^AP2A1_HUMAN^Q:2-1141,H:577-977^89.05%ID^E:0^RecName: Full=AP-2 complex subunit alpha-1;^Eukaryota; Metazoa; Chordata; Craniata; Vertebrata; Euteleostomi; Mammalia; Eutheria; Euarchontoglires; Primates; Haplorrhini; Catarrhini; Hominidae; Homo	c579_g1_i1|m.572	2-1144[+]	AP2A1_HUMAN^AP2A1_HUMAN^Q:1-380,H:577-977^92.04%ID^E:0^RecName: Full=AP-2 complex subunit alpha-1;^Eukaryota; Metazoa; Chordata; Craniata; Vertebrata; Euteleostomi; Mammalia; Eutheria; Euarchontoglires; Primates; Haplorrhini; Catarrhini; Hominidae; Homo	PF02883.15^Alpha_adaptinC2^Adaptin C-terminal domain^154-260^E:2.4e-23`PF02296.11^Alpha_adaptin_C^Alpha adaptin AP2, C-terminal domain^267-375^E:3.1e-44	.	.	GO:0030122^cellular_component^AP-2 adaptor complex`GO:0016324^cellular_component^apical plasma membrane`GO:0016323^cellular_component^basolateral plasma membrane`GO:0030130^cellular_component^clathrin coat of trans-Golgi network vesicle`GO:0030669^cellular_component^clathrin-coated endocytic vesicle membrane`GO:0005829^cellular_component^cytosol`GO:0030666^cellular_component^endocytic vesicle mem…	GO:0006886^biological_process^intracellular protein transport`GO:0016192^biological_process^vesicle-mediated transport`GO:0030131^cellular_component^clathrin adaptor complex
c579_g1	c579_g1_i2	AP2A1_HUMAN^AP2A1_HUMAN^Q:2-1141,H:577-977^89.05%ID^E:0^RecName: Full=AP-2 complex subunit alpha-1;^Eukaryota; Metazoa; Chordata; Craniata; Vertebrata; Euteleostomi; Mammalia; Eutheria; Euarchontoglires; Primates; Haplorrhini; Catarrhini; Hominidae; Homo	c579_g1_i2|m.582	1550-1924[-]	FUZZY_HUMAN^FUZZY_HUMAN^Q:12-124,H:307-418^84.07%ID^E:3e-43^RecName: Full=Protein fuzzy homolog;^Eukaryota; Metazoa; Chordata; Craniata; Vertebrata; Euteleostomi; Mammalia; Eutheria; Euarchontoglires; Primates; Haplorrhini; Catarrhini; Hominidae; Homo	.	sigP:1^16^0.49^YES	.	GO:0005737^cellular_component^cytoplasm`GO:0005856^cellular_component^cytoskeleton`GO:0070062^cellular_component^extracellular vesicular exosome`GO:0042384^biological_process^cilium assembly`GO:0010172^biological_process^embryonic body morphogenesis`GO:0048704^biological_process^embryonic skeletal system morphogenesis`GO:0001736^biological_process^establishment of planar polarity`GO:0001942^biolo…	.
c579_g1	c579_g1_i2	AP2A1_HUMAN^AP2A1_HUMAN^Q:2-1141,H:577-977^89.05%ID^E:0^RecName: Full=AP-2 complex subunit alpha-1;^Eukaryota; Metazoa; Chordata; Craniata; Vertebrata; Euteleostomi; Mammalia; Eutheria; Euarchontoglires; Primates; Haplorrhini; Catarrhini; Hominidae; Homo	c579_g1_i2|m.578	1854-2594[-]	FUZZY_MOUSE^FUZZY_MOUSE^Q:1-226,H:37-262^91.59%ID^E:2e-132^RecName: Full=Protein fuzzy homolog;^Eukaryota; Metazoa; Chordata; Craniata; Vertebrata; Euteleostomi; Mammalia; Eutheria; Euarchontoglires; Glires; Rodentia; Sciurognathi; Muroidea; Muridae; Murinae; Mus; Mus	.	.	.	GO:0005737^cellular_component^cytoplasm`GO:0005856^cellular_component^cytoskeleton`GO:0042384^biological_process^cilium assembly`GO:0010172^biological_process^embryonic body morphogenesis`GO:0048704^biological_process^embryonic skeletal system morphogenesis`GO:0001736^biological_process^establishment of planar polarity`GO:0001942^biological_process^hair follicle development`GO:0090090^biological_…	.
c579_g1	c579_g1_i2	AP2A1_HUMAN^AP2A1_HUMAN^Q:2-1141,H:577-977^89.05%ID^E:0^RecName: Full=AP-2 complex subunit alpha-1;^Eukaryota; Metazoa; Chordata; Craniata; Vertebrata; Euteleostomi; Mammalia; Eutheria; Euarchontoglires; Primates; Haplorrhini; Catarrhini; Hominidae; Homo	c579_g1_i2|m.577	2-1144[+]	AP2A1_HUMAN^AP2A1_HUMAN^Q:1-380,H:577-977^92.04%ID^E:0^RecName: Full=AP-2 complex subunit alpha-1;^Eukaryota; Metazoa; Chordata; Craniata; Vertebrata; Euteleostomi; Mammalia; Eutheria; Euarchontoglires; Primates; Haplorrhini; Catarrhini; Hominidae; Homo	PF02883.15^Alpha_adaptinC2^Adaptin C-terminal domain^154-260^E:2.4e-23`PF02296.11^Alpha_adaptin_C^Alpha adaptin AP2, C-terminal domain^267-375^E:3.1e-44	.	.	GO:0030122^cellular_component^AP-2 adaptor complex`GO:0016324^cellular_component^apical plasma membrane`GO:0016323^cellular_component^basolateral plasma membrane`GO:0030130^cellular_component^clathrin coat of trans-Golgi network vesicle`GO:0030669^cellular_component^clathrin-coated endocytic vesicle membrane`GO:0005829^cellular_component^cytosol`GO:0030666^cellular_component^endocytic vesicle mem…	GO:0006886^biological_process^intracellular protein transport`GO:0016192^biological_process^vesicle-mediated transport`GO:0030131^cellular_component^clathrin adaptor complex
c579_g1	c579_g1_i2	AP2A1_HUMAN^AP2A1_HUMAN^Q:2-1141,H:577-977^89.05%ID^E:0^RecName: Full=AP-2 complex subunit alpha-1;^Eukaryota; Metazoa; Chordata; Craniata; Vertebrata; Euteleostomi; Mammalia; Eutheria; Euarchontoglires; Primates; Haplorrhini; Catarrhini; Hominidae; Homo	c579_g1_i2|m.580	1111-1515[-]	.	.	.	.	.	.
c580_g1	c580_g1_i1	.	.	.	.	.	.	.	.	.
c581_g1	c581_g1_i1	.	.	.	.	.	.	.	.	.
c581_g2	c581_g2_i1	.	c581_g2_i1|m.584	630-1040[-]	.	.	.	.	.	.
c582_g1	c582_g1_i1	.	.	.	.	.	.	.	.	.
c583_g1	c583_g1_i1	.	.	.	.	.	.	.	.	.
c584_g1	c584_g1_i1	.	.	.	.	.	.	.	.	.
c585_g1	c585_g1_i1	NCKP5_HUMAN^NCKP5_HUMAN^Q:1-1029,H:1498-1840^79.59%ID^E:9e-168^RecName: Full=Nck-associated protein 5;^Eukaryota; Metazoa; Chordata; Craniata; Vertebrata; Euteleostomi; Mammalia; Eutheria; Euarchontoglires; Primates; Haplorrhini; Catarrhini; Hominidae; Homo	c585_g1_i1|m.585	1-1377[+]	NCKP5_HUMAN^NCKP5_HUMAN^Q:1-365,H:1498-1860^77.26%ID^E:4e-177^RecName: Full=Nck-associated protein 5;^Eukaryota; Metazoa; Chordata; Craniata; Vertebrata; Euteleostomi; Mammalia; Eutheria; Euarchontoglires; Primates; Haplorrhini; Catarrhini; Hominidae; Homo	PF15246.1^NCKAP5^Nck-associated protein 5, Peripheral clock protein^1-279^E:9.3e-109	.	NOG85857^	.	.
c586_g1	c586_g1_i1	ASAP1_RAT^ASAP1_RAT^Q:22-1248,H:547-955^94.62%ID^E:0^RecName: Full=Arf-GAP with SH3 domain, ANK repeat and PH domain-containing protein 1;^Eukaryota; Metazoa; Chordata; Craniata; Vertebrata; Euteleostomi; Mammalia; Eutheria; Euarchontoglires; Glires; Rodentia; Sciurognathi; Muroidea; Muridae; Murinae; Rattus	c586_g1_i1|m.587	1-1248[+]	ASAP1_BOVIN^ASAP1_BOVIN^Q:1-416,H:531-946^96.88%ID^E:0^RecName: Full=Arf-GAP with SH3 domain, ANK repeat and PH domain-containing protein 1;^Eukaryota; Metazoa; Chordata; Craniata; Vertebrata; Euteleostomi; Mammalia; Eutheria; Laurasiatheria; Cetartiodactyla; Ruminantia; Pecora; Bovidae; Bovinae; Bos	PF12796.2^Ank_2^Ankyrin repeats (3 copies)^58-139^E:2.2e-12`PF00023.25^Ank^Ankyrin repeat^74-107^E:0.00077`PF13637.1^Ank_4^Ankyrin repeats (many copies)^76-130^E:1e-05`PF00023.25^Ank^Ankyrin repeat^110-140^E:5.4e-05	.	COG5347^ankyrin repeat and PH	GO:0005737^cellular_component^cytoplasm`GO:0016020^cellular_component^membrane`GO:0008060^molecular_function^ARF GTPase activator activity`GO:0008270^molecular_function^zinc ion binding`GO:0060271^biological_process^cilium morphogenesis`GO:0032312^biological_process^regulation of ARF GTPase activity	GO:0005515^molecular_function^protein binding
c586_g1	c586_g1_i2	ASAP1_RAT^ASAP1_RAT^Q:78-206,H:913-955^90.7%ID^E:8e-18^RecName: Full=Arf-GAP with SH3 domain, ANK repeat and PH domain-containing protein 1;^Eukaryota; Metazoa; Chordata; Craniata; Vertebrata; Euteleostomi; Mammalia; Eutheria; Euarchontoglires; Glires; Rodentia; Sciurognathi; Muroidea; Muridae; Murinae; Rattus	.	.	.	.	.	COG5347^ankyrin repeat and PH	GO:0005737^cellular_component^cytoplasm`GO:0016020^cellular_component^membrane`GO:0008060^molecular_function^ARF GTPase activator activity`GO:0008270^molecular_function^zinc ion binding`GO:0060271^biological_process^cilium morphogenesis`GO:0032312^biological_process^regulation of ARF GTPase activity	.
c587_g1	c587_g1_i1	.	.	.	.	.	.	.	.	.
c587_g1	c587_g1_i2	.	.	.	.	.	.	.	.	.
c588_g1	c588_g1_i1	TRM1L_BOVIN^TRM1L_BOVIN^Q:495-121,H:613-737^95.2%ID^E:3e-80^RecName: Full=TRMT1-like protein;^Eukaryota; Metazoa; Chordata; Craniata; Vertebrata; Euteleostomi; Mammalia; Eutheria; Laurasiatheria; Cetartiodactyla; Ruminantia; Pecora; Bovidae; Bovinae; Bos	c588_g1_i1|m.590	118-519[-]	TRM1L_BOVIN^TRM1L_BOVIN^Q:9-133,H:613-737^95.2%ID^E:6e-81^RecName: Full=TRMT1-like protein;^Eukaryota; Metazoa; Chordata; Craniata; Vertebrata; Euteleostomi; Mammalia; Eutheria; Laurasiatheria; Cetartiodactyla; Ruminantia; Pecora; Bovidae; Bovinae; Bos	PF02005.11^TRM^N2,N2-dimethylguanosine tRNA methyltransferase^21-87^E:1.1e-09	.	COG1867^Dimethylates a single guanine residue at position 26 of a number of tRNAs using S-adenosyl-L-methionine as donor of the methyl groups (By similarity)	GO:0046872^molecular_function^metal ion binding`GO:0004809^molecular_function^tRNA (guanine-N2-)-methyltransferase activity`GO:0000049^molecular_function^tRNA binding`GO:0007610^biological_process^behavior	GO:0003723^molecular_function^RNA binding`GO:0004809^molecular_function^tRNA (guanine-N2-)-methyltransferase activity`GO:0008033^biological_process^tRNA processing
c588_g1	c588_g1_i2	TRM1L_MACFA^TRM1L_MACFA^Q:2121-121,H:27-693^94.6%ID^E:0^RecName: Full=TRMT1-like protein;^Eukaryota; Metazoa; Chordata; Craniata; Vertebrata; Euteleostomi; Mammalia; Eutheria; Euarchontoglires; Primates; Haplorrhini; Catarrhini; Cercopithecidae; Cercopithecinae; Macaca	c588_g1_i2|m.591	118-2163[-]	TRM1L_BOVIN^TRM1L_BOVIN^Q:1-681,H:59-737^96.04%ID^E:0^RecName: Full=TRMT1-like protein;^Eukaryota; Metazoa; Chordata; Craniata; Vertebrata; Euteleostomi; Mammalia; Eutheria; Laurasiatheria; Cetartiodactyla; Ruminantia; Pecora; Bovidae; Bovinae; Bos	PF13894.1^zf-C2H2_4^C2H2-type zinc finger^132-154^E:1.1`PF02005.11^TRM^N2,N2-dimethylguanosine tRNA methyltransferase^190-496^E:4.5e-57`PF02475.11^Met_10^Met-10+ like-protein^199-290^E:3.2e-05`PF02005.11^TRM^N2,N2-dimethylguanosine tRNA methyltransferase^572-635^E:2.6e-08	.	COG1867^Dimethylates a single guanine residue at position 26 of a number of tRNAs using S-adenosyl-L-methionine as donor of the methyl groups (By similarity)	GO:0046872^molecular_function^metal ion binding`GO:0004809^molecular_function^tRNA (guanine-N2-)-methyltransferase activity`GO:0000049^molecular_function^tRNA binding`GO:0007610^biological_process^behavior	GO:0003723^molecular_function^RNA binding`GO:0004809^molecular_function^tRNA (guanine-N2-)-methyltransferase activity`GO:0008033^biological_process^tRNA processing
c589_g1	c589_g1_i1	PSME2_HUMAN^PSME2_HUMAN^Q:73-789,H:1-239^97.49%ID^E:6e-158^RecName: Full=Proteasome activator complex subunit 2;^Eukaryota; Metazoa; Chordata; Craniata; Vertebrata; Euteleostomi; Mammalia; Eutheria; Euarchontoglires; Primates; Haplorrhini; Catarrhini; Hominidae; Homo	c589_g1_i1|m.592	1-792[+]	PSME2_HUMAN^PSME2_HUMAN^Q:25-263,H:1-239^97.49%ID^E:1e-171^RecName: Full=Proteasome activator complex subunit 2;^Eukaryota; Metazoa; Chordata; Craniata; Vertebrata; Euteleostomi; Mammalia; Eutheria; Euarchontoglires; Primates; Haplorrhini; Catarrhini; Hominidae; Homo	PF02251.13^PA28_alpha^Proteasome activator pa28 alpha subunit^34-96^E:2.9e-25`PF02252.13^PA28_beta^Proteasome activator pa28 beta subunit^114-263^E:1e-63	.	.	GO:0005829^cellular_component^cytosol`GO:0070062^cellular_component^extracellular vesicular exosome`GO:0016020^cellular_component^membrane`GO:0005654^cellular_component^nucleoplasm`GO:0008537^cellular_component^proteasome activator complex`GO:0000502^cellular_component^proteasome complex`GO:0031145^biological_process^anaphase-promoting complex-dependent proteasomal ubiquitin-dependent protein cat…	GO:0008537^cellular_component^proteasome activator complex
c590_g1	c590_g1_i1	.	.	.	.	.	.	.	.	.
c591_g1	c591_g1_i1	CGL_BOVIN^CGL_BOVIN^Q:1778-564,H:1-405^95.31%ID^E:0^RecName: Full=Cystathionine gamma-lyase;^Eukaryota; Metazoa; Chordata; Craniata; Vertebrata; Euteleostomi; Mammalia; Eutheria; Laurasiatheria; Cetartiodactyla; Ruminantia; Pecora; Bovidae; Bovinae; Bos	c591_g1_i1|m.594	561-1778[-]	CGL_PIG^CGL_PIG^Q:1-405,H:1-405^92.1%ID^E:0^RecName: Full=Cystathionine gamma-lyase;^Eukaryota; Metazoa; Chordata; Craniata; Vertebrata; Euteleostomi; Mammalia; Eutheria; Laurasiatheria; Cetartiodactyla; Suina; Suidae; Sus	PF01053.15^Cys_Met_Meta_PP^Cys/Met metabolism PLP-dependent enzyme^19-395^E:1.4e-156`PF00155.16^Aminotran_1_2^Aminotransferase class I and II^54-214^E:1.7e-05`PF01041.12^DegT_DnrJ_EryC1^DegT/DnrJ/EryC1/StrS aminotransferase family^65-187^E:1.5e-05`PF00266.14^Aminotran_5^Aminotransferase class-V^73-214^E:4.1e-06	.	COG0626^cystathionine	GO:0005737^cellular_component^cytoplasm`GO:0004123^molecular_function^cystathionine gamma-lyase activity`GO:0080146^molecular_function^L-cysteine desulfhydrase activity`GO:0044540^molecular_function^L-cystine L-cysteine-lyase (deaminating)`GO:0030170^molecular_function^pyridoxal phosphate binding`GO:0019344^biological_process^cysteine biosynthetic process`GO:0070814^biological_process^hydrogen su…	GO:0030170^molecular_function^pyridoxal phosphate binding`GO:0009058^biological_process^biosynthetic process`GO:0008152^biological_process^metabolic process
c592_g1	c592_g1_i1	FCGRN_MACFA^FCGRN_MACFA^Q:213-1082,H:1-290^82.41%ID^E:5e-161^RecName: Full=IgG receptor FcRn large subunit p51;^Eukaryota; Metazoa; Chordata; Craniata; Vertebrata; Euteleostomi; Mammalia; Eutheria; Euarchontoglires; Primates; Haplorrhini; Catarrhini; Cercopithecidae; Cercopithecinae; Macaca	c592_g1_i1|m.596	213-1160[+]	FCGRN_MACFA^FCGRN_MACFA^Q:1-290,H:1-290^82.41%ID^E:2e-165^RecName: Full=IgG receptor FcRn large subunit p51;^Eukaryota; Metazoa; Chordata; Craniata; Vertebrata; Euteleostomi; Mammalia; Eutheria; Euarchontoglires; Primates; Haplorrhini; Catarrhini; Cercopithecidae; Cercopithecinae; Macaca	PF00129.13^MHC_I^Class I Histocompatibility antigen, domains alpha 1 and 2^28-197^E:1.1e-43`PF07654.10^C1-set^Immunoglobulin C1-set domain^217-286^E:1.1e-12	sigP:1^24^0.828^YES	.	GO:0016021^cellular_component^integral component of membrane`GO:0005886^cellular_component^plasma membrane`GO:0019882^biological_process^antigen processing and presentation`GO:0006955^biological_process^immune response	GO:0006955^biological_process^immune response`GO:0019882^biological_process^antigen processing and presentation
c592_g1	c592_g1_i2	FCGRN_MACFA^FCGRN_MACFA^Q:213-1307,H:1-365^80.82%ID^E:0^RecName: Full=IgG receptor FcRn large subunit p51;^Eukaryota; Metazoa; Chordata; Craniata; Vertebrata; Euteleostomi; Mammalia; Eutheria; Euarchontoglires; Primates; Haplorrhini; Catarrhini; Cercopithecidae; Cercopithecinae; Macaca	c592_g1_i2|m.597	213-1280[+]	FCGRN_MACFA^FCGRN_MACFA^Q:1-355,H:1-355^81.13%ID^E:0^RecName: Full=IgG receptor FcRn large subunit p51;^Eukaryota; Metazoa; Chordata; Craniata; Vertebrata; Euteleostomi; Mammalia; Eutheria; Euarchontoglires; Primates; Haplorrhini; Catarrhini; Cercopithecidae; Cercopithecinae; Macaca	PF00129.13^MHC_I^Class I Histocompatibility antigen, domains alpha 1 and 2^28-197^E:1.5e-43`PF07654.10^C1-set^Immunoglobulin C1-set domain^217-286^E:1.4e-12	sigP:1^24^0.828^YES	.	GO:0016021^cellular_component^integral component of membrane`GO:0005886^cellular_component^plasma membrane`GO:0019882^biological_process^antigen processing and presentation`GO:0006955^biological_process^immune response	GO:0006955^biological_process^immune response`GO:0019882^biological_process^antigen processing and presentation
c593_g1	c593_g1_i1	.	c593_g1_i1|m.598	173-493[-]	.	.	.	.	.	.
c593_g1	c593_g1_i1	.	c593_g1_i1|m.599	527-841[-]	.	.	.	.	.	.
c593_g1	c593_g1_i2	.	c593_g1_i2|m.600	280-600[-]	.	.	.	.	.	.
c593_g1	c593_g1_i2	.	c593_g1_i2|m.601	634-948[-]	.	.	.	.	.	.
c594_g1	c594_g1_i1	.	.	.	.	.	.	.	.	.
c595_g1	c595_g1_i1	.	c595_g1_i1|m.603	1659-1958[+]	.	.	.	.	.	.
c596_g1	c596_g1_i1	.	.	.	.	.	.	.	.	.
c596_g2	c596_g2_i1	.	.	.	.	.	.	.	.	.
c597_g1	c597_g1_i1	.	.	.	.	.	.	.	.	.
c598_g1	c598_g1_i1	.	.	.	.	.	.	.	.	.
c599_g1	c599_g1_i1	.	c599_g1_i1|m.604	147-695[+]	.	.	.	.	.	.
c600_g1	c600_g1_i1	.	c600_g1_i1|m.605	409-1008[+]	.	.	.	.	.	.
c600_g1	c600_g1_i1	.	c600_g1_i1|m.607	1-330[+]	.	.	.	.	.	.
c601_g1	c601_g1_i1	.	.	.	.	.	.	.	.	.
c602_g1	c602_g1_i1	.	.	.	.	.	.	.	.	.
c603_g1	c603_g1_i1	NMI_BOVIN^NMI_BOVIN^Q:266-1192,H:1-309^83.17%ID^E:0^RecName: Full=N-myc-interactor;^Eukaryota; Metazoa; Chordata; Craniata; Vertebrata; Euteleostomi; Mammalia; Eutheria; Laurasiatheria; Cetartiodactyla; Ruminantia; Pecora; Bovidae; Bovinae; Bos	c603_g1_i1|m.608	266-1195[+]	NMI_BOVIN^NMI_BOVIN^Q:1-309,H:1-309^83.17%ID^E:0^RecName: Full=N-myc-interactor;^Eukaryota; Metazoa; Chordata; Craniata; Vertebrata; Euteleostomi; Mammalia; Eutheria; Laurasiatheria; Cetartiodactyla; Ruminantia; Pecora; Bovidae; Bovinae; Bos	PF07334.8^IFP_35_N^Interferon-induced 35 kDa protein (IFP 35) N-terminus^31-105^E:4.1e-36`PF07292.8^NID^Nmi/IFP 35 domain (NID)^106-193^E:4e-42`PF07292.8^NID^Nmi/IFP 35 domain (NID)^204-293^E:6.1e-14	.	.	GO:0005737^cellular_component^cytoplasm	.
c603_g1	c603_g1_i2	NMI_BOVIN^NMI_BOVIN^Q:81-1007,H:1-309^83.17%ID^E:0^RecName: Full=N-myc-interactor;^Eukaryota; Metazoa; Chordata; Craniata; Vertebrata; Euteleostomi; Mammalia; Eutheria; Laurasiatheria; Cetartiodactyla; Ruminantia; Pecora; Bovidae; Bovinae; Bos	c603_g1_i2|m.609	63-1010[+]	NMI_BOVIN^NMI_BOVIN^Q:7-315,H:1-309^83.17%ID^E:0^RecName: Full=N-myc-interactor;^Eukaryota; Metazoa; Chordata; Craniata; Vertebrata; Euteleostomi; Mammalia; Eutheria; Laurasiatheria; Cetartiodactyla; Ruminantia; Pecora; Bovidae; Bovinae; Bos	PF07334.8^IFP_35_N^Interferon-induced 35 kDa protein (IFP 35) N-terminus^37-111^E:4.3e-36`PF07292.8^NID^Nmi/IFP 35 domain (NID)^112-199^E:4.1e-42`PF07292.8^NID^Nmi/IFP 35 domain (NID)^210-299^E:6.4e-14	.	.	GO:0005737^cellular_component^cytoplasm	.
c604_g1	c604_g1_i1	F184A_HUMAN^F184A_HUMAN^Q:3-2252,H:391-1140^93.2%ID^E:0^RecName: Full=Protein FAM184A;^Eukaryota; Metazoa; Chordata; Craniata; Vertebrata; Euteleostomi; Mammalia; Eutheria; Euarchontoglires; Primates; Haplorrhini; Catarrhini; Hominidae; Homo	c604_g1_i1|m.610	3-2255[+]	F184A_HUMAN^F184A_HUMAN^Q:1-750,H:391-1140^93.2%ID^E:0^RecName: Full=Protein FAM184A;^Eukaryota; Metazoa; Chordata; Craniata; Vertebrata; Euteleostomi; Mammalia; Eutheria; Euarchontoglires; Primates; Haplorrhini; Catarrhini; Hominidae; Homo	.	.	NOG138283^	GO:0005615^cellular_component^extracellular space	.
c604_g1	c604_g1_i2	F184A_HUMAN^F184A_HUMAN^Q:331-414,H:1113-1140^92.86%ID^E:1e-09^RecName: Full=Protein FAM184A;^Eukaryota; Metazoa; Chordata; Craniata; Vertebrata; Euteleostomi; Mammalia; Eutheria; Euarchontoglires; Primates; Haplorrhini; Catarrhini; Hominidae; Homo	.	.	.	.	.	NOG138283^	GO:0005615^cellular_component^extracellular space	.
c605_g1	c605_g1_i1	.	.	.	.	.	.	.	.	.
c606_g1	c606_g1_i1	.	.	.	.	.	.	.	.	.
c607_g1	c607_g1_i1	.	.	.	.	.	.	.	.	.
c608_g1	c608_g1_i1	.	.	.	.	.	.	.	.	.
c610_g1	c610_g1_i1	.	.	.	.	.	.	.	.	.
c611_g1	c611_g1_i1	CASC1_BOVIN^CASC1_BOVIN^Q:3-230,H:556-631^88.16%ID^E:4e-39^RecName: Full=Protein CASC1;^Eukaryota; Metazoa; Chordata; Craniata; Vertebrata; Euteleostomi; Mammalia; Eutheria; Laurasiatheria; Cetartiodactyla; Ruminantia; Pecora; Bovidae; Bovinae; Bos	.	.	.	.	.	.	.	.
c611_g1	c611_g1_i2	CASC1_MACFA^CASC1_MACFA^Q:127-297,H:583-639^70.18%ID^E:3e-20^RecName: Full=Protein CASC1;^Eukaryota; Metazoa; Chordata; Craniata; Vertebrata; Euteleostomi; Mammalia; Eutheria; Euarchontoglires; Primates; Haplorrhini; Catarrhini; Cercopithecidae; Cercopithecinae; Macaca	.	.	.	.	.	.	.	.
c612_g1	c612_g1_i1	.	.	.	.	.	.	.	.	.
c613_g1	c613_g1_i1	HXK1_PONAB^HXK1_PONAB^Q:117-2867,H:1-917^94.98%ID^E:0^RecName: Full=Hexokinase-1;^Eukaryota; Metazoa; Chordata; Craniata; Vertebrata; Euteleostomi; Mammalia; Eutheria; Euarchontoglires; Primates; Haplorrhini; Catarrhini; Hominidae; Pongo	c613_g1_i1|m.612	3-2870[+]	HXK1_PONAB^HXK1_PONAB^Q:39-955,H:1-917^94.98%ID^E:0^RecName: Full=Hexokinase-1;^Eukaryota; Metazoa; Chordata; Craniata; Vertebrata; Euteleostomi; Mammalia; Eutheria; Euarchontoglires; Primates; Haplorrhini; Catarrhini; Hominidae; Pongo	PF00349.16^Hexokinase_1^Hexokinase^55-259^E:1.1e-86`PF03727.11^Hexokinase_2^Hexokinase^261-500^E:4.8e-102`PF00349.16^Hexokinase_1^Hexokinase^503-706^E:4.5e-86`PF03727.11^Hexokinase_2^Hexokinase^709-947^E:2.6e-105	.	.	GO:0005524^molecular_function^ATP binding`GO:0004396^molecular_function^hexokinase activity`GO:0006096^biological_process^glycolytic process`GO:0019318^biological_process^hexose metabolic process	GO:0005524^molecular_function^ATP binding`GO:0016773^molecular_function^phosphotransferase activity, alcohol group as acceptor`GO:0005975^biological_process^carbohydrate metabolic process
c614_g1	c614_g1_i1	.	.	.	.	.	.	.	.	.
c615_g1	c615_g1_i1	.	c615_g1_i1|m.615	23-505[-]	.	.	.	.	.	.
c616_g1	c616_g1_i1	.	.	.	.	.	.	.	.	.
c617_g1	c617_g1_i1	.	c617_g1_i1|m.616	181-483[-]	.	.	.	.	.	.
c618_g1	c618_g1_i1	.	.	.	.	.	.	.	.	.
c619_g1	c619_g1_i1	CSPP1_HUMAN^CSPP1_HUMAN^Q:1282-2,H:9-432^80.32%ID^E:0^RecName: Full=Centrosome and spindle pole-associated protein 1;^Eukaryota; Metazoa; Chordata; Craniata; Vertebrata; Euteleostomi; Mammalia; Eutheria; Euarchontoglires; Primates; Haplorrhini; Catarrhini; Hominidae; Homo	c619_g1_i1|m.617	2-1168[-]	CSPP1_HUMAN^CSPP1_HUMAN^Q:1-389,H:37-432^84.89%ID^E:0^RecName: Full=Centrosome and spindle pole-associated protein 1;^Eukaryota; Metazoa; Chordata; Craniata; Vertebrata; Euteleostomi; Mammalia; Eutheria; Euarchontoglires; Primates; Haplorrhini; Catarrhini; Hominidae; Homo	.	.	NOG127457^7 transmembrane sweet-taste receptor of 3 GCPR	GO:0005813^cellular_component^centrosome`GO:0005737^cellular_component^cytoplasm`GO:0005874^cellular_component^microtubule`GO:0005819^cellular_component^spindle`GO:0000922^cellular_component^spindle pole`GO:0051781^biological_process^positive regulation of cell division`GO:0032467^biological_process^positive regulation of cytokinesis	.
c619_g1	c619_g1_i2	CSPP1_HUMAN^CSPP1_HUMAN^Q:461-3,H:9-151^78.06%ID^E:1e-56^RecName: Full=Centrosome and spindle pole-associated protein 1;^Eukaryota; Metazoa; Chordata; Craniata; Vertebrata; Euteleostomi; Mammalia; Eutheria; Euarchontoglires; Primates; Haplorrhini; Catarrhini; Hominidae; Homo	c619_g1_i2|m.618	3-347[-]	CSPP1_HUMAN^CSPP1_HUMAN^Q:1-115,H:37-151^93.04%ID^E:2e-65^RecName: Full=Centrosome and spindle pole-associated protein 1;^Eukaryota; Metazoa; Chordata; Craniata; Vertebrata; Euteleostomi; Mammalia; Eutheria; Euarchontoglires; Primates; Haplorrhini; Catarrhini; Hominidae; Homo	.	.	NOG127457^7 transmembrane sweet-taste receptor of 3 GCPR	GO:0005813^cellular_component^centrosome`GO:0005737^cellular_component^cytoplasm`GO:0005874^cellular_component^microtubule`GO:0005819^cellular_component^spindle`GO:0000922^cellular_component^spindle pole`GO:0051781^biological_process^positive regulation of cell division`GO:0032467^biological_process^positive regulation of cytokinesis	.
c620_g1	c620_g1_i1	VWF_RAT^VWF_RAT^Q:134-592,H:1-153^83.66%ID^E:3e-89^RecName: Full=von Willebrand factor;^Eukaryota; Metazoa; Chordata; Craniata; Vertebrata; Euteleostomi; Mammalia; Eutheria; Euarchontoglires; Glires; Rodentia; Sciurognathi; Muroidea; Muridae; Murinae; Rattus`VWF_RAT^VWF_RAT^Q:275-589,H:269-375^28.04%ID^E:4e-07^RecName: Full=von Willebrand factor;^Eukaryota; Metazoa; Chordata; Craniata; Vertebrata…	c620_g1_i1|m.619	2-592[+]	VWF_RAT^VWF_RAT^Q:45-197,H:1-153^83.66%ID^E:3e-89^RecName: Full=von Willebrand factor;^Eukaryota; Metazoa; Chordata; Craniata; Vertebrata; Euteleostomi; Mammalia; Eutheria; Euarchontoglires; Glires; Rodentia; Sciurognathi; Muroidea; Muridae; Murinae; Rattus`VWF_RAT^VWF_RAT^Q:92-196,H:269-375^28.04%ID^E:4e-07^RecName: Full=von Willebrand factor;^Eukaryota; Metazoa; Chordata; Craniata; Vertebrata; …	PF00092.23^VWA^von Willebrand factor type A domain^96-196^E:3.4e-19	.	.	GO:0031012^cellular_component^extracellular matrix`GO:0005578^cellular_component^proteinaceous extracellular matrix`GO:0007596^biological_process^blood coagulation`GO:0007155^biological_process^cell adhesion`GO:0030168^biological_process^platelet activation`GO:0035902^biological_process^response to immobilization stress`GO:0042246^biological_process^tissue regeneration	.
c620_g1	c620_g1_i2	VWF_CANFA^VWF_CANFA^Q:2-793,H:1115-1378^87.5%ID^E:7e-157^RecName: Full=von Willebrand factor;^Eukaryota; Metazoa; Chordata; Craniata; Vertebrata; Euteleostomi; Mammalia; Eutheria; Laurasiatheria; Carnivora; Caniformia; Canidae; Canis`VWF_CANFA^VWF_CANFA^Q:476-769,H:1494-1591^28.57%ID^E:1e-08^RecName: Full=von Willebrand factor;^Eukaryota; Metazoa; Chordata; Craniata; Vertebrata; Euteleostomi; Mam…	c620_g1_i2|m.621	2-793[+]	VWF_CANFA^VWF_CANFA^Q:1-264,H:1115-1378^87.5%ID^E:6e-157^RecName: Full=von Willebrand factor;^Eukaryota; Metazoa; Chordata; Craniata; Vertebrata; Euteleostomi; Mammalia; Eutheria; Laurasiatheria; Carnivora; Caniformia; Canidae; Canis`VWF_CANFA^VWF_CANFA^Q:159-256,H:1494-1591^28.57%ID^E:1e-08^RecName: Full=von Willebrand factor;^Eukaryota; Metazoa; Chordata; Craniata; Vertebrata; Euteleostomi; Mam…	PF01826.12^TIL^Trypsin Inhibitor like cysteine rich domain^31-82^E:2.9e-08`PF00092.23^VWA^von Willebrand factor type A domain^163-263^E:6.8e-19	.	.	GO:0005783^cellular_component^endoplasmic reticulum`GO:0031012^cellular_component^extracellular matrix`GO:0005576^cellular_component^extracellular region`GO:0005578^cellular_component^proteinaceous extracellular matrix`GO:0033093^cellular_component^Weibel-Palade body`GO:0051087^molecular_function^chaperone binding`GO:0005518^molecular_function^collagen binding`GO:0001948^molecular_function^glycop…	.
c621_g1	c621_g1_i1	.	c621_g1_i1|m.623	1126-1644[-]	.	.	.	.	.	.
c623_g1	c623_g1_i1	AMOL2_HUMAN^AMOL2_HUMAN^Q:2732-798,H:132-779^90.43%ID^E:0^RecName: Full=Angiomotin-like protein 2;^Eukaryota; Metazoa; Chordata; Craniata; Vertebrata; Euteleostomi; Mammalia; Eutheria; Euarchontoglires; Primates; Haplorrhini; Catarrhini; Hominidae; Homo	c623_g1_i1|m.629	672-992[+]	.	.	.	.	.	.
c623_g1	c623_g1_i1	AMOL2_HUMAN^AMOL2_HUMAN^Q:2732-798,H:132-779^90.43%ID^E:0^RecName: Full=Angiomotin-like protein 2;^Eukaryota; Metazoa; Chordata; Craniata; Vertebrata; Euteleostomi; Mammalia; Eutheria; Euarchontoglires; Primates; Haplorrhini; Catarrhini; Hominidae; Homo	c623_g1_i1|m.625	795-2732[-]	AMOL2_HUMAN^AMOL2_HUMAN^Q:1-645,H:132-779^91.22%ID^E:0^RecName: Full=Angiomotin-like protein 2;^Eukaryota; Metazoa; Chordata; Craniata; Vertebrata; Euteleostomi; Mammalia; Eutheria; Euarchontoglires; Primates; Haplorrhini; Catarrhini; Hominidae; Homo	PF12240.3^Angiomotin_C^Angiomotin C terminal^348-556^E:2.4e-96	.	NOG83214^	GO:0016324^cellular_component^apical plasma membrane`GO:0031410^cellular_component^cytoplasmic vesicle`GO:0005829^cellular_component^cytosol`GO:0055037^cellular_component^recycling endosome`GO:0005923^cellular_component^tight junction`GO:0035329^biological_process^hippo signaling`GO:0016055^biological_process^Wnt signaling pathway	.
c624_g1	c624_g1_i1	IF2B2_PONAB^IF2B2_PONAB^Q:1804-137,H:1-556^98.74%ID^E:0^RecName: Full=Insulin-like growth factor 2 mRNA-binding protein 2;^Eukaryota; Metazoa; Chordata; Craniata; Vertebrata; Euteleostomi; Mammalia; Eutheria; Euarchontoglires; Primates; Haplorrhini; Catarrhini; Hominidae; Pongo	c624_g1_i1|m.631	134-1834[-]	IF2B2_PONAB^IF2B2_PONAB^Q:11-566,H:1-556^98.74%ID^E:0^RecName: Full=Insulin-like growth factor 2 mRNA-binding protein 2;^Eukaryota; Metazoa; Chordata; Craniata; Vertebrata; Euteleostomi; Mammalia; Eutheria; Euarchontoglires; Primates; Haplorrhini; Catarrhini; Hominidae; Pongo	PF00076.17^RRM_1^RNA recognition motif. (a.k.a. RRM, RBD, or RNP domain)^15-72^E:2e-08`PF14259.1^RRM_6^RNA recognition motif (a.k.a. RRM, RBD, or RNP domain)^15-77^E:1.9e-07`PF14259.1^RRM_6^RNA recognition motif (a.k.a. RRM, RBD, or RNP domain)^94-158^E:1.1e-05`PF00076.17^RRM_1^RNA recognition motif. (a.k.a. RRM, RBD, or RNP domain)^96-158^E:1.1e-07`PF13893.1^RRM_5^RNA recognition motif. (a.k.a. …	.	.	GO:0005737^cellular_component^cytoplasm`GO:0005856^cellular_component^cytoskeleton`GO:0005634^cellular_component^nucleus`GO:0003730^molecular_function^mRNA 3'-UTR binding`GO:0048027^molecular_function^mRNA 5'-UTR binding`GO:0000166^molecular_function^nucleotide binding`GO:0051028^biological_process^mRNA transport`GO:0006417^biological_process^regulation of translation	GO:0003676^molecular_function^nucleic acid binding`GO:0003723^molecular_function^RNA binding
c624_g1	c624_g1_i2	IF2B2_HUMAN^IF2B2_HUMAN^Q:1185-43,H:1-381^98.69%ID^E:0^RecName: Full=Insulin-like growth factor 2 mRNA-binding protein 2;^Eukaryota; Metazoa; Chordata; Craniata; Vertebrata; Euteleostomi; Mammalia; Eutheria; Euarchontoglires; Primates; Haplorrhini; Catarrhini; Hominidae; Homo`IF2B2_HUMAN^IF2B2_HUMAN^Q:600-145,H:430-577^28.57%ID^E:1e-05^RecName: Full=Insulin-like growth factor 2 mRNA-binding prote…	c624_g1_i2|m.634	1-1215[-]	IF2B2_HUMAN^IF2B2_HUMAN^Q:11-405,H:1-395^98.23%ID^E:0^RecName: Full=Insulin-like growth factor 2 mRNA-binding protein 2;^Eukaryota; Metazoa; Chordata; Craniata; Vertebrata; Euteleostomi; Mammalia; Eutheria; Euarchontoglires; Primates; Haplorrhini; Catarrhini; Hominidae; Homo	PF00076.17^RRM_1^RNA recognition motif. (a.k.a. RRM, RBD, or RNP domain)^15-72^E:1.2e-08`PF14259.1^RRM_6^RNA recognition motif (a.k.a. RRM, RBD, or RNP domain)^15-77^E:1.2e-07`PF14259.1^RRM_6^RNA recognition motif (a.k.a. RRM, RBD, or RNP domain)^94-158^E:6.8e-06`PF00076.17^RRM_1^RNA recognition motif. (a.k.a. RRM, RBD, or RNP domain)^96-158^E:6.9e-08`PF13893.1^RRM_5^RNA recognition motif. (a.k.a…	.	.	GO:0005737^cellular_component^cytoplasm`GO:0005856^cellular_component^cytoskeleton`GO:0005829^cellular_component^cytosol`GO:0005634^cellular_component^nucleus`GO:0003730^molecular_function^mRNA 3'-UTR binding`GO:0048027^molecular_function^mRNA 5'-UTR binding`GO:0000166^molecular_function^nucleotide binding`GO:0044822^molecular_function^poly(A) RNA binding`GO:0045182^molecular_function^translation…	GO:0003676^molecular_function^nucleic acid binding`GO:0003723^molecular_function^RNA binding
c625_g1	c625_g1_i1	.	.	.	.	.	.	.	.	.
c625_g2	c625_g2_i1	.	.	.	.	.	.	.	.	.
c626_g1	c626_g1_i1	MAP9_HUMAN^MAP9_HUMAN^Q:953-3,H:137-432^63.35%ID^E:3e-113^RecName: Full=Microtubule-associated protein 9;^Eukaryota; Metazoa; Chordata; Craniata; Vertebrata; Euteleostomi; Mammalia; Eutheria; Euarchontoglires; Primates; Haplorrhini; Catarrhini; Hominidae; Homo	c626_g1_i1|m.637	3-956[-]	MAP9_HUMAN^MAP9_HUMAN^Q:2-318,H:137-432^65.84%ID^E:6e-120^RecName: Full=Microtubule-associated protein 9;^Eukaryota; Metazoa; Chordata; Craniata; Vertebrata; Euteleostomi; Mammalia; Eutheria; Euarchontoglires; Primates; Haplorrhini; Catarrhini; Hominidae; Homo	.	.	.	GO:0000235^cellular_component^astral microtubule`GO:1990023^cellular_component^mitotic spindle midzone`GO:0000910^biological_process^cytokinesis`GO:0007088^biological_process^regulation of mitotic nuclear division`GO:0090307^biological_process^mitotic spindle assembly	.
c626_g1	c626_g1_i2	MAP9_HUMAN^MAP9_HUMAN^Q:881-3,H:137-432^71.14%ID^E:5e-116^RecName: Full=Microtubule-associated protein 9;^Eukaryota; Metazoa; Chordata; Craniata; Vertebrata; Euteleostomi; Mammalia; Eutheria; Euarchontoglires; Primates; Haplorrhini; Catarrhini; Hominidae; Homo	c626_g1_i2|m.639	3-884[-]	MAP9_HUMAN^MAP9_HUMAN^Q:2-294,H:137-432^71.14%ID^E:1e-125^RecName: Full=Microtubule-associated protein 9;^Eukaryota; Metazoa; Chordata; Craniata; Vertebrata; Euteleostomi; Mammalia; Eutheria; Euarchontoglires; Primates; Haplorrhini; Catarrhini; Hominidae; Homo	.	.	.	GO:0000235^cellular_component^astral microtubule`GO:1990023^cellular_component^mitotic spindle midzone`GO:0000910^biological_process^cytokinesis`GO:0007088^biological_process^regulation of mitotic nuclear division`GO:0090307^biological_process^mitotic spindle assembly	.
c627_g1	c627_g1_i1	ACSL5_HUMAN^ACSL5_HUMAN^Q:2645-600,H:1-683^84.19%ID^E:0^RecName: Full=Long-chain-fatty-acid--CoA ligase 5;^Eukaryota; Metazoa; Chordata; Craniata; Vertebrata; Euteleostomi; Mammalia; Eutheria; Euarchontoglires; Primates; Haplorrhini; Catarrhini; Hominidae; Homo	c627_g1_i1|m.642	597-2645[-]	ACSL5_HUMAN^ACSL5_HUMAN^Q:1-682,H:1-683^84.19%ID^E:0^RecName: Full=Long-chain-fatty-acid--CoA ligase 5;^Eukaryota; Metazoa; Chordata; Craniata; Vertebrata; Euteleostomi; Mammalia; Eutheria; Euarchontoglires; Primates; Haplorrhini; Catarrhini; Hominidae; Homo	PF00501.23^AMP-binding^AMP-binding enzyme^100-546^E:5.4e-101	.	COG1022^Amp-dependent synthetase and ligase	GO:0005783^cellular_component^endoplasmic reticulum`GO:0005789^cellular_component^endoplasmic reticulum membrane`GO:0016021^cellular_component^integral component of membrane`GO:0016020^cellular_component^membrane`GO:0005743^cellular_component^mitochondrial inner membrane`GO:0005741^cellular_component^mitochondrial outer membrane`GO:0005739^cellular_component^mitochondrion`GO:0005730^cellular_comp…	GO:0003824^molecular_function^catalytic activity`GO:0008152^biological_process^metabolic process
c628_g1	c628_g1_i1	.	.	.	.	.	.	.	.	.
c629_g1	c629_g1_i1	.	.	.	.	.	.	.	.	.
c631_g1	c631_g1_i1	PKNX1_BOVIN^PKNX1_BOVIN^Q:200-1507,H:1-436^99.08%ID^E:0^RecName: Full=Homeobox protein PKNOX1;^Eukaryota; Metazoa; Chordata; Craniata; Vertebrata; Euteleostomi; Mammalia; Eutheria; Laurasiatheria; Cetartiodactyla; Ruminantia; Pecora; Bovidae; Bovinae; Bos	c631_g1_i1|m.649	200-1510[+]	PKNX1_BOVIN^PKNX1_BOVIN^Q:1-436,H:1-436^99.08%ID^E:0^RecName: Full=Homeobox protein PKNOX1;^Eukaryota; Metazoa; Chordata; Craniata; Vertebrata; Euteleostomi; Mammalia; Eutheria; Laurasiatheria; Cetartiodactyla; Ruminantia; Pecora; Bovidae; Bovinae; Bos	PF05920.6^Homeobox_KN^Homeobox KN domain^277-316^E:4.6e-19`PF00046.24^Homeobox^Homeobox domain^278-316^E:6.5e-08	.	.	GO:0005737^cellular_component^cytoplasm`GO:0005634^cellular_component^nucleus`GO:0005667^cellular_component^transcription factor complex`GO:0003705^molecular_function^RNA polymerase II distal enhancer sequence-specific DNA binding transcription factor activity`GO:0043565^molecular_function^sequence-specific DNA binding`GO:0001525^biological_process^angiogenesis`GO:0043010^biological_process^camer…	GO:0003677^molecular_function^DNA binding`GO:0006355^biological_process^regulation of transcription, DNA-templated
c631_g1	c631_g1_i2	PKNX1_BOVIN^PKNX1_BOVIN^Q:200-553,H:1-118^96.61%ID^E:3e-75^RecName: Full=Homeobox protein PKNOX1;^Eukaryota; Metazoa; Chordata; Craniata; Vertebrata; Euteleostomi; Mammalia; Eutheria; Laurasiatheria; Cetartiodactyla; Ruminantia; Pecora; Bovidae; Bovinae; Bos	c631_g1_i2|m.650	200-616[+]	PKNX1_BOVIN^PKNX1_BOVIN^Q:1-118,H:1-118^96.61%ID^E:8e-77^RecName: Full=Homeobox protein PKNOX1;^Eukaryota; Metazoa; Chordata; Craniata; Vertebrata; Euteleostomi; Mammalia; Eutheria; Laurasiatheria; Cetartiodactyla; Ruminantia; Pecora; Bovidae; Bovinae; Bos	.	.	.	GO:0005737^cellular_component^cytoplasm`GO:0005634^cellular_component^nucleus`GO:0005667^cellular_component^transcription factor complex`GO:0003705^molecular_function^RNA polymerase II distal enhancer sequence-specific DNA binding transcription factor activity`GO:0043565^molecular_function^sequence-specific DNA binding`GO:0001525^biological_process^angiogenesis`GO:0043010^biological_process^camer…	.
c632_g1	c632_g1_i1	ZMYM6_HUMAN^ZMYM6_HUMAN^Q:181-738,H:1-186^83.33%ID^E:7e-100^RecName: Full=Zinc finger MYM-type protein 6;^Eukaryota; Metazoa; Chordata; Craniata; Vertebrata; Euteleostomi; Mammalia; Eutheria; Euarchontoglires; Primates; Haplorrhini; Catarrhini; Hominidae; Homo	c632_g1_i1|m.651	181-738[+]	ZMYM6_HUMAN^ZMYM6_HUMAN^Q:1-186,H:1-186^83.33%ID^E:6e-101^RecName: Full=Zinc finger MYM-type protein 6;^Eukaryota; Metazoa; Chordata; Craniata; Vertebrata; Euteleostomi; Mammalia; Eutheria; Euarchontoglires; Primates; Haplorrhini; Catarrhini; Hominidae; Homo	PF06467.9^zf-FCS^MYM-type Zinc finger with FCS sequence motif^87-121^E:1.9e-08`PF06467.9^zf-FCS^MYM-type Zinc finger with FCS sequence motif^133-174^E:1.3e-10	.	NOG45135^	GO:0005634^cellular_component^nucleus`GO:0003677^molecular_function^DNA binding`GO:0008270^molecular_function^zinc ion binding`GO:0007010^biological_process^cytoskeleton organization`GO:0007275^biological_process^multicellular organismal development`GO:0022604^biological_process^regulation of cell morphogenesis	GO:0008270^molecular_function^zinc ion binding
c632_g1	c632_g1_i2	ZMYM6_HUMAN^ZMYM6_HUMAN^Q:131-688,H:1-186^83.33%ID^E:4e-100^RecName: Full=Zinc finger MYM-type protein 6;^Eukaryota; Metazoa; Chordata; Craniata; Vertebrata; Euteleostomi; Mammalia; Eutheria; Euarchontoglires; Primates; Haplorrhini; Catarrhini; Hominidae; Homo	c632_g1_i2|m.652	131-688[+]	ZMYM6_HUMAN^ZMYM6_HUMAN^Q:1-186,H:1-186^83.33%ID^E:6e-101^RecName: Full=Zinc finger MYM-type protein 6;^Eukaryota; Metazoa; Chordata; Craniata; Vertebrata; Euteleostomi; Mammalia; Eutheria; Euarchontoglires; Primates; Haplorrhini; Catarrhini; Hominidae; Homo	PF06467.9^zf-FCS^MYM-type Zinc finger with FCS sequence motif^87-121^E:1.9e-08`PF06467.9^zf-FCS^MYM-type Zinc finger with FCS sequence motif^133-174^E:1.3e-10	.	NOG45135^	GO:0005634^cellular_component^nucleus`GO:0003677^molecular_function^DNA binding`GO:0008270^molecular_function^zinc ion binding`GO:0007010^biological_process^cytoskeleton organization`GO:0007275^biological_process^multicellular organismal development`GO:0022604^biological_process^regulation of cell morphogenesis	GO:0008270^molecular_function^zinc ion binding
c633_g1	c633_g1_i1	.	.	.	.	.	.	.	.	.
c634_g1	c634_g1_i1	.	.	.	.	.	.	.	.	.
c636_g1	c636_g1_i1	MEX3C_HUMAN^MEX3C_HUMAN^Q:8-1327,H:220-659^99.09%ID^E:0^RecName: Full=RNA-binding E3 ubiquitin-protein ligase MEX3C;^Eukaryota; Metazoa; Chordata; Craniata; Vertebrata; Euteleostomi; Mammalia; Eutheria; Euarchontoglires; Primates; Haplorrhini; Catarrhini; Hominidae; Homo	c636_g1_i1|m.653	2-1330[+]	MEX3C_HUMAN^MEX3C_HUMAN^Q:1-442,H:218-659^99.1%ID^E:0^RecName: Full=RNA-binding E3 ubiquitin-protein ligase MEX3C;^Eukaryota; Metazoa; Chordata; Craniata; Vertebrata; Euteleostomi; Mammalia; Eutheria; Euarchontoglires; Primates; Haplorrhini; Catarrhini; Hominidae; Homo	PF00013.24^KH_1^KH domain^17-76^E:6.5e-09`PF00013.24^KH_1^KH domain^111-170^E:1.6e-13`PF13014.1^KH_3^KH domain^121-158^E:1.1e-06`PF13920.1^zf-C3HC4_3^Zinc finger, C3HC4 type (RING finger)^388-436^E:2.3e-11`PF13923.1^zf-C3HC4_2^Zinc finger, C3HC4 type (RING finger)^391-430^E:5.8e-08`PF00097.20^zf-C3HC4^Zinc finger, C3HC4 type (RING finger)^391-430^E:3.6e-05	.	.	GO:0005737^cellular_component^cytoplasm`GO:0005634^cellular_component^nucleus`GO:0016874^molecular_function^ligase activity`GO:0044822^molecular_function^poly(A) RNA binding`GO:0008270^molecular_function^zinc ion binding`GO:0003415^biological_process^chondrocyte hypertrophy`GO:0097009^biological_process^energy homeostasis`GO:0045598^biological_process^regulation of fat cell differentiation	GO:0003723^molecular_function^RNA binding`GO:0046872^molecular_function^metal ion binding
c637_g1	c637_g1_i1	.	c637_g1_i1|m.654	929-1279[+]	.	.	.	.	.	.
c638_g1	c638_g1_i1	.	.	.	.	.	.	.	.	.
c639_g1	c639_g1_i1	.	c639_g1_i1|m.655	3-530[+]	.	.	.	.	.	.
c640_g1	c640_g1_i1	TS101_HUMAN^TS101_HUMAN^Q:106-1272,H:1-388^97.43%ID^E:0^RecName: Full=Tumor susceptibility gene 101 protein;^Eukaryota; Metazoa; Chordata; Craniata; Vertebrata; Euteleostomi; Mammalia; Eutheria; Euarchontoglires; Primates; Haplorrhini; Catarrhini; Hominidae; Homo	c640_g1_i1|m.656	106-1281[+]	TS101_HUMAN^TS101_HUMAN^Q:1-391,H:1-390^97.44%ID^E:0^RecName: Full=Tumor susceptibility gene 101 protein;^Eukaryota; Metazoa; Chordata; Craniata; Vertebrata; Euteleostomi; Mammalia; Eutheria; Euarchontoglires; Primates; Haplorrhini; Catarrhini; Hominidae; Homo	PF05743.8^UEV^UEV domain^22-141^E:2e-46`PF09454.5^Vps23_core^Vps23 core domain^316-380^E:2.4e-28	.	.	GO:0005737^cellular_component^cytoplasm`GO:0005769^cellular_component^early endosome`GO:0010008^cellular_component^endosome membrane`GO:0000813^cellular_component^ESCRT I complex`GO:0070062^cellular_component^extracellular vesicular exosome`GO:0005770^cellular_component^late endosome`GO:0031902^cellular_component^late endosome membrane`GO:0005771^cellular_component^multivesicular body`GO:0005730^…	GO:0006464^biological_process^cellular protein modification process`GO:0015031^biological_process^protein transport
c641_g1	c641_g1_i1	.	.	.	.	.	.	.	.	.
c642_g1	c642_g1_i1	F193A_HUMAN^F193A_HUMAN^Q:307-399,H:1232-1262^90.32%ID^E:7e-11^RecName: Full=Protein FAM193A;^Eukaryota; Metazoa; Chordata; Craniata; Vertebrata; Euteleostomi; Mammalia; Eutheria; Euarchontoglires; Primates; Haplorrhini; Catarrhini; Hominidae; Homo	c642_g1_i1|m.660	3-362[-]	.	.	.	.	.	.
c642_g1	c642_g1_i2	F193A_HUMAN^F193A_HUMAN^Q:3-482,H:1062-1262^59.2%ID^E:4e-47^RecName: Full=Protein FAM193A;^Eukaryota; Metazoa; Chordata; Craniata; Vertebrata; Euteleostomi; Mammalia; Eutheria; Euarchontoglires; Primates; Haplorrhini; Catarrhini; Hominidae; Homo	c642_g1_i2|m.662	3-494[+]	F193A_MOUSE^F193A_MOUSE^Q:1-163,H:1069-1231^73.01%ID^E:2e-56^RecName: Full=Protein FAM193A;^Eukaryota; Metazoa; Chordata; Craniata; Vertebrata; Euteleostomi; Mammalia; Eutheria; Euarchontoglires; Glires; Rodentia; Sciurognathi; Muroidea; Muridae; Murinae; Mus; Mus	.	.	NOG39868^Major Facilitator Superfamily	.	.
c643_g1	c643_g1_i1	PHAR3_HUMAN^PHAR3_HUMAN^Q:644-300,H:445-559^100%ID^E:1e-72^RecName: Full=Phosphatase and actin regulator 3;^Eukaryota; Metazoa; Chordata; Craniata; Vertebrata; Euteleostomi; Mammalia; Eutheria; Euarchontoglires; Primates; Haplorrhini; Catarrhini; Hominidae; Homo	c643_g1_i1|m.665	297-644[-]	PHAR3_HUMAN^PHAR3_HUMAN^Q:1-115,H:445-559^100%ID^E:2e-74^RecName: Full=Phosphatase and actin regulator 3;^Eukaryota; Metazoa; Chordata; Craniata; Vertebrata; Euteleostomi; Mammalia; Eutheria; Euarchontoglires; Primates; Haplorrhini; Catarrhini; Hominidae; Homo	PF02755.10^RPEL^RPEL repeat^1-20^E:7.1e-08`PF02755.10^RPEL^RPEL repeat^34-56^E:4.5e-07	.	.	GO:0016363^cellular_component^nuclear matrix`GO:0005634^cellular_component^nucleus`GO:0004864^molecular_function^protein phosphatase inhibitor activity	.
c643_g1	c643_g1_i2	PHAR3_HUMAN^PHAR3_HUMAN^Q:798-454,H:445-559^100%ID^E:7e-72^RecName: Full=Phosphatase and actin regulator 3;^Eukaryota; Metazoa; Chordata; Craniata; Vertebrata; Euteleostomi; Mammalia; Eutheria; Euarchontoglires; Primates; Haplorrhini; Catarrhini; Hominidae; Homo	c643_g1_i2|m.667	451-798[-]	PHAR3_HUMAN^PHAR3_HUMAN^Q:1-115,H:445-559^100%ID^E:2e-74^RecName: Full=Phosphatase and actin regulator 3;^Eukaryota; Metazoa; Chordata; Craniata; Vertebrata; Euteleostomi; Mammalia; Eutheria; Euarchontoglires; Primates; Haplorrhini; Catarrhini; Hominidae; Homo	PF02755.10^RPEL^RPEL repeat^1-20^E:7.1e-08`PF02755.10^RPEL^RPEL repeat^34-56^E:4.5e-07	.	.	GO:0016363^cellular_component^nuclear matrix`GO:0005634^cellular_component^nucleus`GO:0004864^molecular_function^protein phosphatase inhibitor activity	.
c644_g1	c644_g1_i1	SR1IP_RAT^SR1IP_RAT^Q:569-372,H:1-66^93.94%ID^E:1e-26^RecName: Full=Protein SREK1IP1;^Eukaryota; Metazoa; Chordata; Craniata; Vertebrata; Euteleostomi; Mammalia; Eutheria; Euarchontoglires; Glires; Rodentia; Sciurognathi; Muroidea; Muridae; Murinae; Rattus	c644_g1_i1|m.669	102-569[-]	SR1IP_RAT^SR1IP_RAT^Q:1-155,H:1-153^89.03%ID^E:4e-34^RecName: Full=Protein SREK1IP1;^Eukaryota; Metazoa; Chordata; Craniata; Vertebrata; Euteleostomi; Mammalia; Eutheria; Euarchontoglires; Glires; Rodentia; Sciurognathi; Muroidea; Muridae; Murinae; Rattus	PF13917.1^zf-CCHC_3^Zinc knuckle^11-35^E:2.2e-07	.	.	GO:0003676^molecular_function^nucleic acid binding`GO:0008270^molecular_function^zinc ion binding`GO:0006397^biological_process^mRNA processing`GO:0008380^biological_process^RNA splicing	.
c645_g1	c645_g1_i1	.	.	.	.	.	.	.	.	.
c646_g1	c646_g1_i1	LORF2_MOUSE^LORF2_MOUSE^Q:104-241,H:10-54^54.35%ID^E:3e-09^RecName: Full=LINE-1 retrotransposable element ORF2 protein;^Eukaryota; Metazoa; Chordata; Craniata; Vertebrata; Euteleostomi; Mammalia; Eutheria; Euarchontoglires; Glires; Rodentia; Sciurognathi; Muroidea; Muridae; Murinae; Mus; Mus	.	.	.	.	.	NOG124493^	GO:0004519^molecular_function^endonuclease activity`GO:0046872^molecular_function^metal ion binding`GO:0003964^molecular_function^RNA-directed DNA polymerase activity`GO:0006310^biological_process^DNA recombination	.
c647_g1	c647_g1_i1	.	.	.	.	.	.	.	.	.
c648_g1	c648_g1_i1	NOTC2_HUMAN^NOTC2_HUMAN^Q:3-725,H:735-975^95.02%ID^E:2e-153^RecName: Full=Neurogenic locus notch homolog protein 2;^Eukaryota; Metazoa; Chordata; Craniata; Vertebrata; Euteleostomi; Mammalia; Eutheria; Euarchontoglires; Primates; Haplorrhini; Catarrhini; Hominidae; Homo`NOTC2_HUMAN^NOTC2_HUMAN^Q:12-725,H:968-1213^43.55%ID^E:5e-57^RecName: Full=Neurogenic locus notch homolog protein 2;^Eukaryota; …	c648_g1_i1|m.670	3-725[+]	NOTC2_HUMAN^NOTC2_HUMAN^Q:1-241,H:735-975^95.02%ID^E:2e-153^RecName: Full=Neurogenic locus notch homolog protein 2;^Eukaryota; Metazoa; Chordata; Craniata; Vertebrata; Euteleostomi; Mammalia; Eutheria; Euarchontoglires; Primates; Haplorrhini; Catarrhini; Hominidae; Homo`NOTC2_HUMAN^NOTC2_HUMAN^Q:4-241,H:968-1213^43.55%ID^E:5e-57^RecName: Full=Neurogenic locus notch homolog protein 2;^Eukaryota; M…	PF12661.2^hEGF^Human growth factor-like EGF^8-20^E:0.019`PF07645.10^EGF_CA^Calcium-binding EGF domain^23-54^E:0.00017`PF00008.22^EGF^EGF-like domain^27-55^E:6.9e-08`PF00008.22^EGF^EGF-like domain^65-95^E:1.4e-08`PF00008.22^EGF^EGF-like domain^103-135^E:6.3e-09`PF12661.2^hEGF^Human growth factor-like EGF^124-136^E:0.0064`PF07645.10^EGF_CA^Calcium-binding EGF domain^139-170^E:7.1e-09`PF00008.22^EGF…	.	COG0666^Ankyrin Repeat	GO:0009986^cellular_component^cell surface`GO:0005929^cellular_component^cilium`GO:0005789^cellular_component^endoplasmic reticulum membrane`GO:0005576^cellular_component^extracellular region`GO:0000139^cellular_component^Golgi membrane`GO:0005887^cellular_component^integral component of plasma membrane`GO:0016020^cellular_component^membrane`GO:0005654^cellular_component^nucleoplasm`GO:0005634^ce…	GO:0005509^molecular_function^calcium ion binding`GO:0005515^molecular_function^protein binding
c649_g1	c649_g1_i1	.	.	.	.	.	.	.	.	.
c650_g1	c650_g1_i1	.	.	.	.	.	.	.	.	.
c651_g1	c651_g1_i1	.	.	.	.	.	.	.	.	.
c652_g1	c652_g1_i1	.	.	.	.	.	.	.	.	.
c653_g1	c653_g1_i1	SPHK2_HUMAN^SPHK2_HUMAN^Q:385-305,H:610-636^96.3%ID^E:2e-08^RecName: Full=Sphingosine kinase 2;^Eukaryota; Metazoa; Chordata; Craniata; Vertebrata; Euteleostomi; Mammalia; Eutheria; Euarchontoglires; Primates; Haplorrhini; Catarrhini; Hominidae; Homo	.	.	.	.	.	COG1597^diacylglycerol kinase	GO:0005829^cellular_component^cytosol`GO:0005765^cellular_component^lysosomal membrane`GO:0016020^cellular_component^membrane`GO:0005524^molecular_function^ATP binding`GO:0017050^molecular_function^D-erythro-sphingosine kinase activity`GO:0004143^molecular_function^diacylglycerol kinase activity`GO:0003951^molecular_function^NAD+ kinase activity`GO:0017016^molecular_function^Ras GTPase binding`GO…	.
c653_g1	c653_g1_i2	SPHK2_HUMAN^SPHK2_HUMAN^Q:722-642,H:610-636^96.3%ID^E:1e-07^RecName: Full=Sphingosine kinase 2;^Eukaryota; Metazoa; Chordata; Craniata; Vertebrata; Euteleostomi; Mammalia; Eutheria; Euarchontoglires; Primates; Haplorrhini; Catarrhini; Hominidae; Homo	.	.	.	.	.	COG1597^diacylglycerol kinase	GO:0005829^cellular_component^cytosol`GO:0005765^cellular_component^lysosomal membrane`GO:0016020^cellular_component^membrane`GO:0005524^molecular_function^ATP binding`GO:0017050^molecular_function^D-erythro-sphingosine kinase activity`GO:0004143^molecular_function^diacylglycerol kinase activity`GO:0003951^molecular_function^NAD+ kinase activity`GO:0017016^molecular_function^Ras GTPase binding`GO…	.
c654_g1	c654_g1_i1	.	.	.	.	.	.	.	.	.
c655_g1	c655_g1_i1	.	.	.	.	.	.	.	.	.
c655_g1	c655_g1_i2	.	.	.	.	.	.	.	.	.
c656_g1	c656_g1_i1	PHLB1_RAT^PHLB1_RAT^Q:3-836,H:539-816^94.6%ID^E:3e-150^RecName: Full=Pleckstrin homology-like domain family B member 1;^Eukaryota; Metazoa; Chordata; Craniata; Vertebrata; Euteleostomi; Mammalia; Eutheria; Euarchontoglires; Glires; Rodentia; Sciurognathi; Muroidea; Muridae; Murinae; Rattus	c656_g1_i1|m.672	3-836[+]	PHLB1_RAT^PHLB1_RAT^Q:1-278,H:539-816^94.6%ID^E:1e-175^RecName: Full=Pleckstrin homology-like domain family B member 1;^Eukaryota; Metazoa; Chordata; Craniata; Vertebrata; Euteleostomi; Mammalia; Eutheria; Euarchontoglires; Glires; Rodentia; Sciurognathi; Muroidea; Muridae; Murinae; Rattus	PF00169.24^PH^PH domain^185-278^E:3.2e-11	.	NOG86245^	.	.
c656_g1	c656_g1_i2	PHLB1_RAT^PHLB1_RAT^Q:3-656,H:539-756^93.12%ID^E:4e-119^RecName: Full=Pleckstrin homology-like domain family B member 1;^Eukaryota; Metazoa; Chordata; Craniata; Vertebrata; Euteleostomi; Mammalia; Eutheria; Euarchontoglires; Glires; Rodentia; Sciurognathi; Muroidea; Muridae; Murinae; Rattus`PHLB1_RAT^PHLB1_RAT^Q:775-960,H:755-816^96.77%ID^E:4e-119^RecName: Full=Pleckstrin homology-like domain fam…	c656_g1_i2|m.675	3-662[+]	PHLB1_RAT^PHLB1_RAT^Q:1-218,H:539-756^93.12%ID^E:3e-125^RecName: Full=Pleckstrin homology-like domain family B member 1;^Eukaryota; Metazoa; Chordata; Craniata; Vertebrata; Euteleostomi; Mammalia; Eutheria; Euarchontoglires; Glires; Rodentia; Sciurognathi; Muroidea; Muridae; Murinae; Rattus	.	.	NOG86245^	.	.
c657_g1	c657_g1_i1	DOCK2_HUMAN^DOCK2_HUMAN^Q:509-3,H:971-1139^98.22%ID^E:4e-111^RecName: Full=Dedicator of cytokinesis protein 2;^Eukaryota; Metazoa; Chordata; Craniata; Vertebrata; Euteleostomi; Mammalia; Eutheria; Euarchontoglires; Primates; Haplorrhini; Catarrhini; Hominidae; Homo	c657_g1_i1|m.678	3-509[-]	DOCK2_HUMAN^DOCK2_HUMAN^Q:1-169,H:971-1139^98.22%ID^E:4e-111^RecName: Full=Dedicator of cytokinesis protein 2;^Eukaryota; Metazoa; Chordata; Craniata; Vertebrata; Euteleostomi; Mammalia; Eutheria; Euarchontoglires; Primates; Haplorrhini; Catarrhini; Hominidae; Homo	.	.	.	GO:0005856^cellular_component^cytoskeleton`GO:0005829^cellular_component^cytosol`GO:0012505^cellular_component^endomembrane system`GO:0070062^cellular_component^extracellular vesicular exosome`GO:0016020^cellular_component^membrane`GO:0030675^molecular_function^Rac GTPase activator activity`GO:0030676^molecular_function^Rac guanyl-nucleotide exchange factor activity`GO:0042608^molecular_function^…	.
c658_g1	c658_g1_i1	KPCA_HUMAN^KPCA_HUMAN^Q:315-142,H:76-133^100%ID^E:2e-34^RecName: Full=Protein kinase C alpha type;^Eukaryota; Metazoa; Chordata; Craniata; Vertebrata; Euteleostomi; Mammalia; Eutheria; Euarchontoglires; Primates; Haplorrhini; Catarrhini; Hominidae; Homo	c658_g1_i1|m.679	1-315[-]	KPCA_HUMAN^KPCA_HUMAN^Q:1-58,H:76-133^100%ID^E:2e-34^RecName: Full=Protein kinase C alpha type;^Eukaryota; Metazoa; Chordata; Craniata; Vertebrata; Euteleostomi; Mammalia; Eutheria; Euarchontoglires; Primates; Haplorrhini; Catarrhini; Hominidae; Homo	PF00130.17^C1_1^Phorbol esters/diacylglycerol binding domain (C1 domain)^27-58^E:1.6e-08	.	COG0515^Serine Threonine protein kinase	GO:0045177^cellular_component^apical part of cell`GO:0005737^cellular_component^cytoplasm`GO:0005829^cellular_component^cytosol`GO:0030425^cellular_component^dendrite`GO:0005783^cellular_component^endoplasmic reticulum`GO:0070062^cellular_component^extracellular vesicular exosome`GO:0031966^cellular_component^mitochondrial membrane`GO:0005739^cellular_component^mitochondrion`GO:0043025^cellular_c…	GO:0035556^biological_process^intracellular signal transduction
c658_g1	c658_g1_i2	KPCA_MOUSE^KPCA_MOUSE^Q:213-1,H:76-146^100%ID^E:6e-45^RecName: Full=Protein kinase C alpha type;^Eukaryota; Metazoa; Chordata; Craniata; Vertebrata; Euteleostomi; Mammalia; Eutheria; Euarchontoglires; Glires; Rodentia; Sciurognathi; Muroidea; Muridae; Murinae; Mus; Mus	.	.	.	.	.	COG0515^Serine Threonine protein kinase	GO:0045177^cellular_component^apical part of cell`GO:0005737^cellular_component^cytoplasm`GO:0030425^cellular_component^dendrite`GO:0016020^cellular_component^membrane`GO:0031966^cellular_component^mitochondrial membrane`GO:0005739^cellular_component^mitochondrion`GO:0043025^cellular_component^neuronal cell body`GO:0005634^cellular_component^nucleus`GO:0048471^cellular_component^perinuclear regio…	.
c659_g1	c659_g1_i1	.	.	.	.	.	.	.	.	.
c660_g1	c660_g1_i1	TGFB2_MUSPF^TGFB2_MUSPF^Q:1-657,H:190-408^100%ID^E:2e-163^RecName: Full=Transforming growth factor beta-2;^Eukaryota; Metazoa; Chordata; Craniata; Vertebrata; Euteleostomi; Mammalia; Eutheria; Laurasiatheria; Carnivora; Caniformia; Mustelidae; Mustelinae; Mustela	c660_g1_i1|m.682	1-678[+]	TGFB2_MUSPF^TGFB2_MUSPF^Q:1-225,H:190-414^100%ID^E:3e-169^RecName: Full=Transforming growth factor beta-2;^Eukaryota; Metazoa; Chordata; Craniata; Vertebrata; Euteleostomi; Mammalia; Eutheria; Laurasiatheria; Carnivora; Caniformia; Mustelidae; Mustelinae; Mustela	PF00688.13^TGFb_propeptide^TGF-beta propeptide^5-35^E:8.3e-08`PF00019.15^TGF_beta^Transforming growth factor beta like domain^126-225^E:1.1e-30	.	.	GO:0005615^cellular_component^extracellular space`GO:0016049^biological_process^cell growth`GO:0051781^biological_process^positive regulation of cell division	GO:0008083^molecular_function^growth factor activity`GO:0040007^biological_process^growth
c661_g1	c661_g1_i1	MIER3_MACFA^MIER3_MACFA^Q:1-1437,H:35-513^97.7%ID^E:0^RecName: Full=Mesoderm induction early response protein 3;^Eukaryota; Metazoa; Chordata; Craniata; Vertebrata; Euteleostomi; Mammalia; Eutheria; Euarchontoglires; Primates; Haplorrhini; Catarrhini; Cercopithecidae; Cercopithecinae; Macaca	c661_g1_i1|m.683	1-1437[+]	MIER3_MACFA^MIER3_MACFA^Q:1-479,H:35-513^97.7%ID^E:0^RecName: Full=Mesoderm induction early response protein 3;^Eukaryota; Metazoa; Chordata; Craniata; Vertebrata; Euteleostomi; Mammalia; Eutheria; Euarchontoglires; Primates; Haplorrhini; Catarrhini; Cercopithecidae; Cercopithecinae; Macaca	PF01448.19^ELM2^ELM2 domain^142-190^E:1.9e-12	.	.	GO:0005634^cellular_component^nucleus`GO:0003682^molecular_function^chromatin binding`GO:0003677^molecular_function^DNA binding`GO:0006355^biological_process^regulation of transcription, DNA-templated`GO:0006351^biological_process^transcription, DNA-templated	.
c662_g1	c662_g1_i1	NONO_PONAB^NONO_PONAB^Q:226-1635,H:1-471^99.15%ID^E:0^RecName: Full=Non-POU domain-containing octamer-binding protein;^Eukaryota; Metazoa; Chordata; Craniata; Vertebrata; Euteleostomi; Mammalia; Eutheria; Euarchontoglires; Primates; Haplorrhini; Catarrhini; Hominidae; Pongo	c662_g1_i1|m.684	226-1638[+]	NONO_PONAB^NONO_PONAB^Q:1-470,H:1-471^99.79%ID^E:0^RecName: Full=Non-POU domain-containing octamer-binding protein;^Eukaryota; Metazoa; Chordata; Craniata; Vertebrata; Euteleostomi; Mammalia; Eutheria; Euarchontoglires; Primates; Haplorrhini; Catarrhini; Hominidae; Pongo	PF00076.17^RRM_1^RNA recognition motif. (a.k.a. RRM, RBD, or RNP domain)^75-139^E:1.6e-15`PF14259.1^RRM_6^RNA recognition motif (a.k.a. RRM, RBD, or RNP domain)^75-139^E:1.9e-09`PF13893.1^RRM_5^RNA recognition motif. (a.k.a. RRM, RBD, or RNP domain)^90-143^E:7.6e-06`PF00076.17^RRM_1^RNA recognition motif. (a.k.a. RRM, RBD, or RNP domain)^149-209^E:6.5e-13`PF14259.1^RRM_6^RNA recognition motif (a.…	.	.	GO:0016607^cellular_component^nuclear speck`GO:0005730^cellular_component^nucleolus`GO:0005634^cellular_component^nucleus`GO:0001047^molecular_function^core promoter binding`GO:0000166^molecular_function^nucleotide binding`GO:0003723^molecular_function^RNA binding`GO:0007623^biological_process^circadian rhythm`GO:0006310^biological_process^DNA recombination`GO:0006281^biological_process^DNA repai…	GO:0003676^molecular_function^nucleic acid binding
c663_g1	c663_g1_i1	RAPH1_HUMAN^RAPH1_HUMAN^Q:147-22,H:976-1017^80.95%ID^E:5e-12^RecName: Full=Ras-associated and pleckstrin homology domains-containing protein 1;^Eukaryota; Metazoa; Chordata; Craniata; Vertebrata; Euteleostomi; Mammalia; Eutheria; Euarchontoglires; Primates; Haplorrhini; Catarrhini; Hominidae; Homo	.	.	.	.	.	.	GO:0005737^cellular_component^cytoplasm`GO:0005856^cellular_component^cytoskeleton`GO:0030175^cellular_component^filopodium`GO:0030027^cellular_component^lamellipodium`GO:0005886^cellular_component^plasma membrane`GO:0048675^biological_process^axon extension`GO:0007160^biological_process^cell-matrix adhesion`GO:0007165^biological_process^signal transduction	.
[truncated: 117,701 more rows]
