# Supplementary material for: De novo assembling and primary analysis of genome and transcriptome of gray whale Eschrichtius robustus
Source: BMC Evol Biol. 2017 Dec 28;17(Suppl 2):258. doi: 10.1186/s12862-017-1103-z (PMC5751776; doi:10.1186/s12862-017-1103-z)
Supplement: Supplementary file 9 — The predicted ORFs. (XLSX 10574 kb) [file 12862_2017_1103_MOESM9_ESM.xlsx]

## Sheet: graywhale.transcriptome.ORFs
c10000_g1_i1	transdecoder	gene	1	440	.	-	.	ID=c10000_g1_i1|g.10639;Name=ORF%20c10000_g1_i1%7Cg.10639%20c10000_g1_i1%7Cm.10639%20type%3A5prime_partial%20len%3A112%20%28-%29
c10000_g1_i1	transdecoder	mRNA	1	440	.	-	.	ID=c10000_g1_i1|m.10639;Parent=c10000_g1_i1|g.10639;Name=ORF%20c10000_g1_i1%7Cg.10639%20c10000_g1_i1%7Cm.10639%20type%3A5prime_partial%20len%3A112%20%28-%29
c10000_g1_i1	transdecoder	five_prime_UTR	440	440	.	-	.	ID=c10000_g1_i1|m.10639.utr5p1;Parent=c10000_g1_i1|m.10639
c10000_g1_i1	transdecoder	exon	1	440	.	-	.	ID=c10000_g1_i1|m.10639.exon1;Parent=c10000_g1_i1|m.10639
c10000_g1_i1	transdecoder	CDS	104	439	.	-	.	ID=cds.c10000_g1_i1|m.10639;Parent=c10000_g1_i1|m.10639
c10000_g1_i1	transdecoder	three_prime_UTR	1	103	.	-	.	ID=c10000_g1_i1|m.10639.utr3p1;Parent=c10000_g1_i1|m.10639
c10000_g1_i2	transdecoder	gene	1	414	.	-	.	ID=c10000_g1_i2|g.10640;Name=ORF%20c10000_g1_i2%7Cg.10640%20c10000_g1_i2%7Cm.10640%20type%3A5prime_partial%20len%3A112%20%28-%29
c10000_g1_i2	transdecoder	mRNA	1	414	.	-	.	ID=c10000_g1_i2|m.10640;Parent=c10000_g1_i2|g.10640;Name=ORF%20c10000_g1_i2%7Cg.10640%20c10000_g1_i2%7Cm.10640%20type%3A5prime_partial%20len%3A112%20%28-%29
c10000_g1_i2	transdecoder	five_prime_UTR	414	414	.	-	.	ID=c10000_g1_i2|m.10640.utr5p1;Parent=c10000_g1_i2|m.10640
c10000_g1_i2	transdecoder	exon	1	414	.	-	.	ID=c10000_g1_i2|m.10640.exon1;Parent=c10000_g1_i2|m.10640
c10000_g1_i2	transdecoder	CDS	78	413	.	-	.	ID=cds.c10000_g1_i2|m.10640;Parent=c10000_g1_i2|m.10640
c10000_g1_i2	transdecoder	three_prime_UTR	1	77	.	-	.	ID=c10000_g1_i2|m.10640.utr3p1;Parent=c10000_g1_i2|m.10640
c10002_g1_i1	transdecoder	gene	1	2106	.	-	.	ID=c10002_g1_i1|g.10641;Name=ORF%20c10002_g1_i1%7Cg.10641%20c10002_g1_i1%7Cm.10641%20type%3Acomplete%20len%3A191%20%28-%29
c10002_g1_i1	transdecoder	mRNA	1	2106	.	-	.	ID=c10002_g1_i1|m.10641;Parent=c10002_g1_i1|g.10641;Name=ORF%20c10002_g1_i1%7Cg.10641%20c10002_g1_i1%7Cm.10641%20type%3Acomplete%20len%3A191%20%28-%29
c10002_g1_i1	transdecoder	five_prime_UTR	1960	2106	.	-	.	ID=c10002_g1_i1|m.10641.utr5p1;Parent=c10002_g1_i1|m.10641
c10002_g1_i1	transdecoder	exon	1	2106	.	-	.	ID=c10002_g1_i1|m.10641.exon1;Parent=c10002_g1_i1|m.10641
c10002_g1_i1	transdecoder	CDS	1387	1959	.	-	.	ID=cds.c10002_g1_i1|m.10641;Parent=c10002_g1_i1|m.10641
c10002_g1_i1	transdecoder	three_prime_UTR	1	1386	.	-	.	ID=c10002_g1_i1|m.10641.utr3p1;Parent=c10002_g1_i1|m.10641
c10002_g1_i2	transdecoder	gene	1	2121	.	-	.	ID=c10002_g1_i2|g.10643;Name=ORF%20c10002_g1_i2%7Cg.10643%20c10002_g1_i2%7Cm.10643%20type%3Acomplete%20len%3A196%20%28-%29
c10002_g1_i2	transdecoder	mRNA	1	2121	.	-	.	ID=c10002_g1_i2|m.10643;Parent=c10002_g1_i2|g.10643;Name=ORF%20c10002_g1_i2%7Cg.10643%20c10002_g1_i2%7Cm.10643%20type%3Acomplete%20len%3A196%20%28-%29
c10002_g1_i2	transdecoder	five_prime_UTR	1975	2121	.	-	.	ID=c10002_g1_i2|m.10643.utr5p1;Parent=c10002_g1_i2|m.10643
c10002_g1_i2	transdecoder	exon	1	2121	.	-	.	ID=c10002_g1_i2|m.10643.exon1;Parent=c10002_g1_i2|m.10643
c10002_g1_i2	transdecoder	CDS	1387	1974	.	-	.	ID=cds.c10002_g1_i2|m.10643;Parent=c10002_g1_i2|m.10643
c10002_g1_i2	transdecoder	three_prime_UTR	1	1386	.	-	.	ID=c10002_g1_i2|m.10643.utr3p1;Parent=c10002_g1_i2|m.10643
c10004_g1_i1	transdecoder	gene	1	351	.	-	.	ID=c10004_g1_i1|g.10645;Name=ORF%20c10004_g1_i1%7Cg.10645%20c10004_g1_i1%7Cm.10645%20type%3Ainternal%20len%3A118%20%28-%29
c10004_g1_i1	transdecoder	mRNA	1	351	.	-	.	ID=c10004_g1_i1|m.10645;Parent=c10004_g1_i1|g.10645;Name=ORF%20c10004_g1_i1%7Cg.10645%20c10004_g1_i1%7Cm.10645%20type%3Ainternal%20len%3A118%20%28-%29
c10004_g1_i1	transdecoder	exon	1	351	.	-	.	ID=c10004_g1_i1|m.10645.exon1;Parent=c10004_g1_i1|m.10645
c10004_g1_i1	transdecoder	CDS	1	351	.	-	.	ID=cds.c10004_g1_i1|m.10645;Parent=c10004_g1_i1|m.10645
c10005_g1_i1	transdecoder	gene	1	3196	.	-	.	ID=c10005_g1_i1|g.10646;Name=ORF%20c10005_g1_i1%7Cg.10646%20c10005_g1_i1%7Cm.10646%20type%3A5prime_partial%20len%3A374%20%28-%29
c10005_g1_i1	transdecoder	mRNA	1	3196	.	-	.	ID=c10005_g1_i1|m.10646;Parent=c10005_g1_i1|g.10646;Name=ORF%20c10005_g1_i1%7Cg.10646%20c10005_g1_i1%7Cm.10646%20type%3A5prime_partial%20len%3A374%20%28-%29
c10005_g1_i1	transdecoder	exon	1	3196	.	-	.	ID=c10005_g1_i1|m.10646.exon1;Parent=c10005_g1_i1|m.10646
c10005_g1_i1	transdecoder	CDS	2075	3196	.	-	.	ID=cds.c10005_g1_i1|m.10646;Parent=c10005_g1_i1|m.10646
c10005_g1_i1	transdecoder	three_prime_UTR	1	2074	.	-	.	ID=c10005_g1_i1|m.10646.utr3p1;Parent=c10005_g1_i1|m.10646
c10007_g1_i1	transdecoder	gene	1	358	.	+	.	ID=c10007_g1_i1|g.10649;Name=ORF%20c10007_g1_i1%7Cg.10649%20c10007_g1_i1%7Cm.10649%20type%3Ainternal%20len%3A119%20%28%2B%29
c10007_g1_i1	transdecoder	mRNA	1	358	.	+	.	ID=c10007_g1_i1|m.10649;Parent=c10007_g1_i1|g.10649;Name=ORF%20c10007_g1_i1%7Cg.10649%20c10007_g1_i1%7Cm.10649%20type%3Ainternal%20len%3A119%20%28%2B%29
c10007_g1_i1	transdecoder	five_prime_UTR	1	2	.	+	.	ID=c10007_g1_i1|m.10649.utr5p1;Parent=c10007_g1_i1|m.10649
c10007_g1_i1	transdecoder	exon	1	358	.	+	.	ID=c10007_g1_i1|m.10649.exon1;Parent=c10007_g1_i1|m.10649
c10007_g1_i1	transdecoder	CDS	3	356	.	+	.	ID=cds.c10007_g1_i1|m.10649;Parent=c10007_g1_i1|m.10649
c10007_g1_i1	transdecoder	three_prime_UTR	357	358	.	+	.	ID=c10007_g1_i1|m.10649.utr3p1;Parent=c10007_g1_i1|m.10649
c10009_g1_i1	transdecoder	gene	1	1213	.	+	.	ID=c10009_g1_i1|g.10650;Name=ORF%20c10009_g1_i1%7Cg.10650%20c10009_g1_i1%7Cm.10650%20type%3Ainternal%20len%3A405%20%28%2B%29
c10009_g1_i1	transdecoder	mRNA	1	1213	.	+	.	ID=c10009_g1_i1|m.10650;Parent=c10009_g1_i1|g.10650;Name=ORF%20c10009_g1_i1%7Cg.10650%20c10009_g1_i1%7Cm.10650%20type%3Ainternal%20len%3A405%20%28%2B%29
c10009_g1_i1	transdecoder	five_prime_UTR	1	1	.	+	.	ID=c10009_g1_i1|m.10650.utr5p1;Parent=c10009_g1_i1|m.10650
c10009_g1_i1	transdecoder	exon	1	1213	.	+	.	ID=c10009_g1_i1|m.10650.exon1;Parent=c10009_g1_i1|m.10650
c10009_g1_i1	transdecoder	CDS	2	1213	.	+	.	ID=cds.c10009_g1_i1|m.10650;Parent=c10009_g1_i1|m.10650
c10009_g1_i2	transdecoder	gene	1	626	.	+	.	ID=c10009_g1_i2|g.10653;Name=ORF%20c10009_g1_i2%7Cg.10653%20c10009_g1_i2%7Cm.10653%20type%3Ainternal%20len%3A209%20%28%2B%29
c10009_g1_i2	transdecoder	mRNA	1	626	.	+	.	ID=c10009_g1_i2|m.10653;Parent=c10009_g1_i2|g.10653;Name=ORF%20c10009_g1_i2%7Cg.10653%20c10009_g1_i2%7Cm.10653%20type%3Ainternal%20len%3A209%20%28%2B%29
c10009_g1_i2	transdecoder	five_prime_UTR	1	1	.	+	.	ID=c10009_g1_i2|m.10653.utr5p1;Parent=c10009_g1_i2|m.10653
c10009_g1_i2	transdecoder	exon	1	626	.	+	.	ID=c10009_g1_i2|m.10653.exon1;Parent=c10009_g1_i2|m.10653
c10009_g1_i2	transdecoder	CDS	2	625	.	+	.	ID=cds.c10009_g1_i2|m.10653;Parent=c10009_g1_i2|m.10653
c10009_g1_i2	transdecoder	three_prime_UTR	626	626	.	+	.	ID=c10009_g1_i2|m.10653.utr3p1;Parent=c10009_g1_i2|m.10653
c10010_g1_i1	transdecoder	gene	1	625	.	+	.	ID=c10010_g1_i1|g.10655;Name=ORF%20c10010_g1_i1%7Cg.10655%20c10010_g1_i1%7Cm.10655%20type%3Ainternal%20len%3A209%20%28%2B%29
c10010_g1_i1	transdecoder	mRNA	1	625	.	+	.	ID=c10010_g1_i1|m.10655;Parent=c10010_g1_i1|g.10655;Name=ORF%20c10010_g1_i1%7Cg.10655%20c10010_g1_i1%7Cm.10655%20type%3Ainternal%20len%3A209%20%28%2B%29
c10010_g1_i1	transdecoder	five_prime_UTR	1	1	.	+	.	ID=c10010_g1_i1|m.10655.utr5p1;Parent=c10010_g1_i1|m.10655
c10010_g1_i1	transdecoder	exon	1	625	.	+	.	ID=c10010_g1_i1|m.10655.exon1;Parent=c10010_g1_i1|m.10655
c10010_g1_i1	transdecoder	CDS	2	625	.	+	.	ID=cds.c10010_g1_i1|m.10655;Parent=c10010_g1_i1|m.10655
c10010_g2_i1	transdecoder	gene	1	722	.	+	.	ID=c10010_g2_i1|g.10657;Name=ORF%20c10010_g2_i1%7Cg.10657%20c10010_g2_i1%7Cm.10657%20type%3Ainternal%20len%3A241%20%28%2B%29
c10010_g2_i1	transdecoder	mRNA	1	722	.	+	.	ID=c10010_g2_i1|m.10657;Parent=c10010_g2_i1|g.10657;Name=ORF%20c10010_g2_i1%7Cg.10657%20c10010_g2_i1%7Cm.10657%20type%3Ainternal%20len%3A241%20%28%2B%29
c10010_g2_i1	transdecoder	five_prime_UTR	1	1	.	+	.	ID=c10010_g2_i1|m.10657.utr5p1;Parent=c10010_g2_i1|m.10657
c10010_g2_i1	transdecoder	exon	1	722	.	+	.	ID=c10010_g2_i1|m.10657.exon1;Parent=c10010_g2_i1|m.10657
c10010_g2_i1	transdecoder	CDS	2	721	.	+	.	ID=cds.c10010_g2_i1|m.10657;Parent=c10010_g2_i1|m.10657
c10010_g2_i1	transdecoder	three_prime_UTR	722	722	.	+	.	ID=c10010_g2_i1|m.10657.utr3p1;Parent=c10010_g2_i1|m.10657
c10012_g1_i2	transdecoder	gene	1	567	.	-	.	ID=c10012_g1_i2|g.10658;Name=ORF%20c10012_g1_i2%7Cg.10658%20c10012_g1_i2%7Cm.10658%20type%3A5prime_partial%20len%3A142%20%28-%29
c10012_g1_i2	transdecoder	mRNA	1	567	.	-	.	ID=c10012_g1_i2|m.10658;Parent=c10012_g1_i2|g.10658;Name=ORF%20c10012_g1_i2%7Cg.10658%20c10012_g1_i2%7Cm.10658%20type%3A5prime_partial%20len%3A142%20%28-%29
c10012_g1_i2	transdecoder	five_prime_UTR	566	567	.	-	.	ID=c10012_g1_i2|m.10658.utr5p1;Parent=c10012_g1_i2|m.10658
c10012_g1_i2	transdecoder	exon	1	567	.	-	.	ID=c10012_g1_i2|m.10658.exon1;Parent=c10012_g1_i2|m.10658
c10012_g1_i2	transdecoder	CDS	140	565	.	-	.	ID=cds.c10012_g1_i2|m.10658;Parent=c10012_g1_i2|m.10658
c10012_g1_i2	transdecoder	three_prime_UTR	1	139	.	-	.	ID=c10012_g1_i2|m.10658.utr3p1;Parent=c10012_g1_i2|m.10658
c10017_g1_i1	transdecoder	gene	1	2825	.	+	.	ID=c10017_g1_i1|g.10659;Name=ORF%20c10017_g1_i1%7Cg.10659%20c10017_g1_i1%7Cm.10659%20type%3A5prime_partial%20len%3A740%20%28%2B%29
c10017_g1_i1	transdecoder	mRNA	1	2825	.	+	.	ID=c10017_g1_i1|m.10659;Parent=c10017_g1_i1|g.10659;Name=ORF%20c10017_g1_i1%7Cg.10659%20c10017_g1_i1%7Cm.10659%20type%3A5prime_partial%20len%3A740%20%28%2B%29
c10017_g1_i1	transdecoder	five_prime_UTR	1	2	.	+	.	ID=c10017_g1_i1|m.10659.utr5p1;Parent=c10017_g1_i1|m.10659
c10017_g1_i1	transdecoder	exon	1	2825	.	+	.	ID=c10017_g1_i1|m.10659.exon1;Parent=c10017_g1_i1|m.10659
c10017_g1_i1	transdecoder	CDS	3	2222	.	+	.	ID=cds.c10017_g1_i1|m.10659;Parent=c10017_g1_i1|m.10659
c10017_g1_i1	transdecoder	three_prime_UTR	2223	2825	.	+	.	ID=c10017_g1_i1|m.10659.utr3p1;Parent=c10017_g1_i1|m.10659
c10018_g1_i1	transdecoder	gene	1	2235	.	+	.	ID=c10018_g1_i1|g.10660;Name=ORF%20c10018_g1_i1%7Cg.10660%20c10018_g1_i1%7Cm.10660%20type%3Acomplete%20len%3A321%20%28%2B%29
c10018_g1_i1	transdecoder	mRNA	1	2235	.	+	.	ID=c10018_g1_i1|m.10660;Parent=c10018_g1_i1|g.10660;Name=ORF%20c10018_g1_i1%7Cg.10660%20c10018_g1_i1%7Cm.10660%20type%3Acomplete%20len%3A321%20%28%2B%29
c10018_g1_i1	transdecoder	five_prime_UTR	1	268	.	+	.	ID=c10018_g1_i1|m.10660.utr5p1;Parent=c10018_g1_i1|m.10660
c10018_g1_i1	transdecoder	exon	1	2235	.	+	.	ID=c10018_g1_i1|m.10660.exon1;Parent=c10018_g1_i1|m.10660
c10018_g1_i1	transdecoder	CDS	269	1231	.	+	.	ID=cds.c10018_g1_i1|m.10660;Parent=c10018_g1_i1|m.10660
c10018_g1_i1	transdecoder	three_prime_UTR	1232	2235	.	+	.	ID=c10018_g1_i1|m.10660.utr3p1;Parent=c10018_g1_i1|m.10660
c10019_g1_i1	transdecoder	gene	1	558	.	+	.	ID=c10019_g1_i1|g.10665;Name=ORF%20c10019_g1_i1%7Cg.10665%20c10019_g1_i1%7Cm.10665%20type%3Ainternal%20len%3A186%20%28%2B%29
c10019_g1_i1	transdecoder	mRNA	1	558	.	+	.	ID=c10019_g1_i1|m.10665;Parent=c10019_g1_i1|g.10665;Name=ORF%20c10019_g1_i1%7Cg.10665%20c10019_g1_i1%7Cm.10665%20type%3Ainternal%20len%3A186%20%28%2B%29
c10019_g1_i1	transdecoder	five_prime_UTR	1	1	.	+	.	ID=c10019_g1_i1|m.10665.utr5p1;Parent=c10019_g1_i1|m.10665
c10019_g1_i1	transdecoder	exon	1	558	.	+	.	ID=c10019_g1_i1|m.10665.exon1;Parent=c10019_g1_i1|m.10665
c10019_g1_i1	transdecoder	CDS	2	556	.	+	.	ID=cds.c10019_g1_i1|m.10665;Parent=c10019_g1_i1|m.10665
c10019_g1_i1	transdecoder	three_prime_UTR	557	558	.	+	.	ID=c10019_g1_i1|m.10665.utr3p1;Parent=c10019_g1_i1|m.10665
c10019_g1_i2	transdecoder	gene	1	367	.	+	.	ID=c10019_g1_i2|g.10667;Name=ORF%20c10019_g1_i2%7Cg.10667%20c10019_g1_i2%7Cm.10667%20type%3Ainternal%20len%3A122%20%28%2B%29
c10019_g1_i2	transdecoder	mRNA	1	367	.	+	.	ID=c10019_g1_i2|m.10667;Parent=c10019_g1_i2|g.10667;Name=ORF%20c10019_g1_i2%7Cg.10667%20c10019_g1_i2%7Cm.10667%20type%3Ainternal%20len%3A122%20%28%2B%29
c10019_g1_i2	transdecoder	five_prime_UTR	1	2	.	+	.	ID=c10019_g1_i2|m.10667.utr5p1;Parent=c10019_g1_i2|m.10667
c10019_g1_i2	transdecoder	exon	1	367	.	+	.	ID=c10019_g1_i2|m.10667.exon1;Parent=c10019_g1_i2|m.10667
c10019_g1_i2	transdecoder	CDS	3	365	.	+	.	ID=cds.c10019_g1_i2|m.10667;Parent=c10019_g1_i2|m.10667
c10019_g1_i2	transdecoder	three_prime_UTR	366	367	.	+	.	ID=c10019_g1_i2|m.10667.utr3p1;Parent=c10019_g1_i2|m.10667
c10020_g1_i1	transdecoder	gene	1	5600	.	+	.	ID=c10020_g1_i1|g.10671;Name=ORF%20c10020_g1_i1%7Cg.10671%20c10020_g1_i1%7Cm.10671%20type%3Acomplete%20len%3A107%20%28%2B%29
c10020_g1_i1	transdecoder	mRNA	1	5600	.	+	.	ID=c10020_g1_i1|m.10671;Parent=c10020_g1_i1|g.10671;Name=ORF%20c10020_g1_i1%7Cg.10671%20c10020_g1_i1%7Cm.10671%20type%3Acomplete%20len%3A107%20%28%2B%29
c10020_g1_i1	transdecoder	five_prime_UTR	1	713	.	+	.	ID=c10020_g1_i1|m.10671.utr5p1;Parent=c10020_g1_i1|m.10671
c10020_g1_i1	transdecoder	exon	1	5600	.	+	.	ID=c10020_g1_i1|m.10671.exon1;Parent=c10020_g1_i1|m.10671
c10020_g1_i1	transdecoder	CDS	714	1034	.	+	.	ID=cds.c10020_g1_i1|m.10671;Parent=c10020_g1_i1|m.10671
c10020_g1_i1	transdecoder	three_prime_UTR	1035	5600	.	+	.	ID=c10020_g1_i1|m.10671.utr3p1;Parent=c10020_g1_i1|m.10671
c10020_g1_i1	transdecoder	gene	1	5600	.	-	.	ID=c10020_g1_i1|g.10669;Name=ORF%20c10020_g1_i1%7Cg.10669%20c10020_g1_i1%7Cm.10669%20type%3Acomplete%20len%3A1154%20%28-%29
c10020_g1_i1	transdecoder	mRNA	1	5600	.	-	.	ID=c10020_g1_i1|m.10669;Parent=c10020_g1_i1|g.10669;Name=ORF%20c10020_g1_i1%7Cg.10669%20c10020_g1_i1%7Cm.10669%20type%3Acomplete%20len%3A1154%20%28-%29
c10020_g1_i1	transdecoder	five_prime_UTR	5367	5600	.	-	.	ID=c10020_g1_i1|m.10669.utr5p1;Parent=c10020_g1_i1|m.10669
c10020_g1_i1	transdecoder	exon	1	5600	.	-	.	ID=c10020_g1_i1|m.10669.exon1;Parent=c10020_g1_i1|m.10669
c10020_g1_i1	transdecoder	CDS	1905	5366	.	-	.	ID=cds.c10020_g1_i1|m.10669;Parent=c10020_g1_i1|m.10669
c10020_g1_i1	transdecoder	three_prime_UTR	1	1904	.	-	.	ID=c10020_g1_i1|m.10669.utr3p1;Parent=c10020_g1_i1|m.10669
c10022_g1_i1	transdecoder	gene	1	1073	.	+	.	ID=c10022_g1_i1|g.10672;Name=ORF%20c10022_g1_i1%7Cg.10672%20c10022_g1_i1%7Cm.10672%20type%3Ainternal%20len%3A358%20%28%2B%29
c10022_g1_i1	transdecoder	mRNA	1	1073	.	+	.	ID=c10022_g1_i1|m.10672;Parent=c10022_g1_i1|g.10672;Name=ORF%20c10022_g1_i1%7Cg.10672%20c10022_g1_i1%7Cm.10672%20type%3Ainternal%20len%3A358%20%28%2B%29
c10022_g1_i1	transdecoder	five_prime_UTR	1	1	.	+	.	ID=c10022_g1_i1|m.10672.utr5p1;Parent=c10022_g1_i1|m.10672
c10022_g1_i1	transdecoder	exon	1	1073	.	+	.	ID=c10022_g1_i1|m.10672.exon1;Parent=c10022_g1_i1|m.10672
c10022_g1_i1	transdecoder	CDS	2	1072	.	+	.	ID=cds.c10022_g1_i1|m.10672;Parent=c10022_g1_i1|m.10672
c10022_g1_i1	transdecoder	three_prime_UTR	1073	1073	.	+	.	ID=c10022_g1_i1|m.10672.utr3p1;Parent=c10022_g1_i1|m.10672
c10024_g1_i1	transdecoder	gene	1	1617	.	+	.	ID=c10024_g1_i1|g.10673;Name=ORF%20c10024_g1_i1%7Cg.10673%20c10024_g1_i1%7Cm.10673%20type%3Acomplete%20len%3A448%20%28%2B%29
c10024_g1_i1	transdecoder	mRNA	1	1617	.	+	.	ID=c10024_g1_i1|m.10673;Parent=c10024_g1_i1|g.10673;Name=ORF%20c10024_g1_i1%7Cg.10673%20c10024_g1_i1%7Cm.10673%20type%3Acomplete%20len%3A448%20%28%2B%29
c10024_g1_i1	transdecoder	five_prime_UTR	1	273	.	+	.	ID=c10024_g1_i1|m.10673.utr5p1;Parent=c10024_g1_i1|m.10673
c10024_g1_i1	transdecoder	exon	1	1617	.	+	.	ID=c10024_g1_i1|m.10673.exon1;Parent=c10024_g1_i1|m.10673
c10024_g1_i1	transdecoder	CDS	274	1617	.	+	.	ID=cds.c10024_g1_i1|m.10673;Parent=c10024_g1_i1|m.10673
c10024_g1_i1	transdecoder	gene	1	1617	.	-	.	ID=c10024_g1_i1|g.10674;Name=ORF%20c10024_g1_i1%7Cg.10674%20c10024_g1_i1%7Cm.10674%20type%3A5prime_partial%20len%3A335%20%28-%29
c10024_g1_i1	transdecoder	mRNA	1	1617	.	-	.	ID=c10024_g1_i1|m.10674;Parent=c10024_g1_i1|g.10674;Name=ORF%20c10024_g1_i1%7Cg.10674%20c10024_g1_i1%7Cm.10674%20type%3A5prime_partial%20len%3A335%20%28-%29
c10024_g1_i1	transdecoder	exon	1	1617	.	-	.	ID=c10024_g1_i1|m.10674.exon1;Parent=c10024_g1_i1|m.10674
c10024_g1_i1	transdecoder	CDS	613	1617	.	-	.	ID=cds.c10024_g1_i1|m.10674;Parent=c10024_g1_i1|m.10674
c10024_g1_i1	transdecoder	three_prime_UTR	1	612	.	-	.	ID=c10024_g1_i1|m.10674.utr3p1;Parent=c10024_g1_i1|m.10674
c10024_g1_i2	transdecoder	gene	1	887	.	-	.	ID=c10024_g1_i2|g.10676;Name=ORF%20c10024_g1_i2%7Cg.10676%20c10024_g1_i2%7Cm.10676%20type%3Ainternal%20len%3A296%20%28-%29
c10024_g1_i2	transdecoder	mRNA	1	887	.	-	.	ID=c10024_g1_i2|m.10676;Parent=c10024_g1_i2|g.10676;Name=ORF%20c10024_g1_i2%7Cg.10676%20c10024_g1_i2%7Cm.10676%20type%3Ainternal%20len%3A296%20%28-%29
c10024_g1_i2	transdecoder	exon	1	887	.	-	.	ID=c10024_g1_i2|m.10676.exon1;Parent=c10024_g1_i2|m.10676
c10024_g1_i2	transdecoder	CDS	3	887	.	-	.	ID=cds.c10024_g1_i2|m.10676;Parent=c10024_g1_i2|m.10676
c10024_g1_i2	transdecoder	three_prime_UTR	1	2	.	-	.	ID=c10024_g1_i2|m.10676.utr3p1;Parent=c10024_g1_i2|m.10676
c10027_g1_i1	transdecoder	gene	1	916	.	+	.	ID=c10027_g1_i1|g.10679;Name=ORF%20c10027_g1_i1%7Cg.10679%20c10027_g1_i1%7Cm.10679%20type%3A5prime_partial%20len%3A247%20%28%2B%29
c10027_g1_i1	transdecoder	mRNA	1	916	.	+	.	ID=c10027_g1_i1|m.10679;Parent=c10027_g1_i1|g.10679;Name=ORF%20c10027_g1_i1%7Cg.10679%20c10027_g1_i1%7Cm.10679%20type%3A5prime_partial%20len%3A247%20%28%2B%29
c10027_g1_i1	transdecoder	five_prime_UTR	1	2	.	+	.	ID=c10027_g1_i1|m.10679.utr5p1;Parent=c10027_g1_i1|m.10679
c10027_g1_i1	transdecoder	exon	1	916	.	+	.	ID=c10027_g1_i1|m.10679.exon1;Parent=c10027_g1_i1|m.10679
c10027_g1_i1	transdecoder	CDS	3	743	.	+	.	ID=cds.c10027_g1_i1|m.10679;Parent=c10027_g1_i1|m.10679
c10027_g1_i1	transdecoder	three_prime_UTR	744	916	.	+	.	ID=c10027_g1_i1|m.10679.utr3p1;Parent=c10027_g1_i1|m.10679
c10027_g1_i2	transdecoder	gene	1	991	.	+	.	ID=c10027_g1_i2|g.10680;Name=ORF%20c10027_g1_i2%7Cg.10680%20c10027_g1_i2%7Cm.10680%20type%3A5prime_partial%20len%3A272%20%28%2B%29
c10027_g1_i2	transdecoder	mRNA	1	991	.	+	.	ID=c10027_g1_i2|m.10680;Parent=c10027_g1_i2|g.10680;Name=ORF%20c10027_g1_i2%7Cg.10680%20c10027_g1_i2%7Cm.10680%20type%3A5prime_partial%20len%3A272%20%28%2B%29
c10027_g1_i2	transdecoder	five_prime_UTR	1	2	.	+	.	ID=c10027_g1_i2|m.10680.utr5p1;Parent=c10027_g1_i2|m.10680
c10027_g1_i2	transdecoder	exon	1	991	.	+	.	ID=c10027_g1_i2|m.10680.exon1;Parent=c10027_g1_i2|m.10680
c10027_g1_i2	transdecoder	CDS	3	818	.	+	.	ID=cds.c10027_g1_i2|m.10680;Parent=c10027_g1_i2|m.10680
c10027_g1_i2	transdecoder	three_prime_UTR	819	991	.	+	.	ID=c10027_g1_i2|m.10680.utr3p1;Parent=c10027_g1_i2|m.10680
c10028_g1_i1	transdecoder	gene	1	4010	.	+	.	ID=c10028_g1_i1|g.10681;Name=ORF%20c10028_g1_i1%7Cg.10681%20c10028_g1_i1%7Cm.10681%20type%3A5prime_partial%20len%3A1077%20%28%2B%29
c10028_g1_i1	transdecoder	mRNA	1	4010	.	+	.	ID=c10028_g1_i1|m.10681;Parent=c10028_g1_i1|g.10681;Name=ORF%20c10028_g1_i1%7Cg.10681%20c10028_g1_i1%7Cm.10681%20type%3A5prime_partial%20len%3A1077%20%28%2B%29
c10028_g1_i1	transdecoder	exon	1	4010	.	+	.	ID=c10028_g1_i1|m.10681.exon1;Parent=c10028_g1_i1|m.10681
c10028_g1_i1	transdecoder	CDS	1	3231	.	+	.	ID=cds.c10028_g1_i1|m.10681;Parent=c10028_g1_i1|m.10681
c10028_g1_i1	transdecoder	three_prime_UTR	3232	4010	.	+	.	ID=c10028_g1_i1|m.10681.utr3p1;Parent=c10028_g1_i1|m.10681
c1002_g1_i1	transdecoder	gene	1	1032	.	-	.	ID=c1002_g1_i1|g.903;Name=ORF%20c1002_g1_i1%7Cg.903%20c1002_g1_i1%7Cm.903%20type%3A5prime_partial%20len%3A327%20%28-%29
c1002_g1_i1	transdecoder	mRNA	1	1032	.	-	.	ID=c1002_g1_i1|m.903;Parent=c1002_g1_i1|g.903;Name=ORF%20c1002_g1_i1%7Cg.903%20c1002_g1_i1%7Cm.903%20type%3A5prime_partial%20len%3A327%20%28-%29
c1002_g1_i1	transdecoder	exon	1	1032	.	-	.	ID=c1002_g1_i1|m.903.exon1;Parent=c1002_g1_i1|m.903
c1002_g1_i1	transdecoder	CDS	52	1032	.	-	.	ID=cds.c1002_g1_i1|m.903;Parent=c1002_g1_i1|m.903
c1002_g1_i1	transdecoder	three_prime_UTR	1	51	.	-	.	ID=c1002_g1_i1|m.903.utr3p1;Parent=c1002_g1_i1|m.903
c10030_g1_i1	transdecoder	gene	1	1056	.	+	.	ID=c10030_g1_i1|g.10683;Name=ORF%20c10030_g1_i1%7Cg.10683%20c10030_g1_i1%7Cm.10683%20type%3A5prime_partial%20len%3A196%20%28%2B%29
c10030_g1_i1	transdecoder	mRNA	1	1056	.	+	.	ID=c10030_g1_i1|m.10683;Parent=c10030_g1_i1|g.10683;Name=ORF%20c10030_g1_i1%7Cg.10683%20c10030_g1_i1%7Cm.10683%20type%3A5prime_partial%20len%3A196%20%28%2B%29
c10030_g1_i1	transdecoder	exon	1	1056	.	+	.	ID=c10030_g1_i1|m.10683.exon1;Parent=c10030_g1_i1|m.10683
c10030_g1_i1	transdecoder	CDS	1	588	.	+	.	ID=cds.c10030_g1_i1|m.10683;Parent=c10030_g1_i1|m.10683
c10030_g1_i1	transdecoder	three_prime_UTR	589	1056	.	+	.	ID=c10030_g1_i1|m.10683.utr3p1;Parent=c10030_g1_i1|m.10683
c10030_g1_i2	transdecoder	gene	1	1792	.	+	.	ID=c10030_g1_i2|g.10684;Name=ORF%20c10030_g1_i2%7Cg.10684%20c10030_g1_i2%7Cm.10684%20type%3A5prime_partial%20len%3A441%20%28%2B%29
c10030_g1_i2	transdecoder	mRNA	1	1792	.	+	.	ID=c10030_g1_i2|m.10684;Parent=c10030_g1_i2|g.10684;Name=ORF%20c10030_g1_i2%7Cg.10684%20c10030_g1_i2%7Cm.10684%20type%3A5prime_partial%20len%3A441%20%28%2B%29
c10030_g1_i2	transdecoder	five_prime_UTR	1	1	.	+	.	ID=c10030_g1_i2|m.10684.utr5p1;Parent=c10030_g1_i2|m.10684
c10030_g1_i2	transdecoder	exon	1	1792	.	+	.	ID=c10030_g1_i2|m.10684.exon1;Parent=c10030_g1_i2|m.10684
c10030_g1_i2	transdecoder	CDS	2	1324	.	+	.	ID=cds.c10030_g1_i2|m.10684;Parent=c10030_g1_i2|m.10684
c10030_g1_i2	transdecoder	three_prime_UTR	1325	1792	.	+	.	ID=c10030_g1_i2|m.10684.utr3p1;Parent=c10030_g1_i2|m.10684
c10031_g1_i1	transdecoder	gene	1	1088	.	+	.	ID=c10031_g1_i1|g.10685;Name=ORF%20c10031_g1_i1%7Cg.10685%20c10031_g1_i1%7Cm.10685%20type%3A5prime_partial%20len%3A253%20%28%2B%29
c10031_g1_i1	transdecoder	mRNA	1	1088	.	+	.	ID=c10031_g1_i1|m.10685;Parent=c10031_g1_i1|g.10685;Name=ORF%20c10031_g1_i1%7Cg.10685%20c10031_g1_i1%7Cm.10685%20type%3A5prime_partial%20len%3A253%20%28%2B%29
c10031_g1_i1	transdecoder	five_prime_UTR	1	2	.	+	.	ID=c10031_g1_i1|m.10685.utr5p1;Parent=c10031_g1_i1|m.10685
c10031_g1_i1	transdecoder	exon	1	1088	.	+	.	ID=c10031_g1_i1|m.10685.exon1;Parent=c10031_g1_i1|m.10685
c10031_g1_i1	transdecoder	CDS	3	761	.	+	.	ID=cds.c10031_g1_i1|m.10685;Parent=c10031_g1_i1|m.10685
c10031_g1_i1	transdecoder	three_prime_UTR	762	1088	.	+	.	ID=c10031_g1_i1|m.10685.utr3p1;Parent=c10031_g1_i1|m.10685
c10031_g1_i2	transdecoder	gene	1	442	.	+	.	ID=c10031_g1_i2|g.10686;Name=ORF%20c10031_g1_i2%7Cg.10686%20c10031_g1_i2%7Cm.10686%20type%3A5prime_partial%20len%3A128%20%28%2B%29
c10031_g1_i2	transdecoder	mRNA	1	442	.	+	.	ID=c10031_g1_i2|m.10686;Parent=c10031_g1_i2|g.10686;Name=ORF%20c10031_g1_i2%7Cg.10686%20c10031_g1_i2%7Cm.10686%20type%3A5prime_partial%20len%3A128%20%28%2B%29
c10031_g1_i2	transdecoder	five_prime_UTR	1	2	.	+	.	ID=c10031_g1_i2|m.10686.utr5p1;Parent=c10031_g1_i2|m.10686
c10031_g1_i2	transdecoder	exon	1	442	.	+	.	ID=c10031_g1_i2|m.10686.exon1;Parent=c10031_g1_i2|m.10686
c10031_g1_i2	transdecoder	CDS	3	386	.	+	.	ID=cds.c10031_g1_i2|m.10686;Parent=c10031_g1_i2|m.10686
c10031_g1_i2	transdecoder	three_prime_UTR	387	442	.	+	.	ID=c10031_g1_i2|m.10686.utr3p1;Parent=c10031_g1_i2|m.10686
c10032_g1_i1	transdecoder	gene	1	1790	.	-	.	ID=c10032_g1_i1|g.10687;Name=ORF%20c10032_g1_i1%7Cg.10687%20c10032_g1_i1%7Cm.10687%20type%3Acomplete%20len%3A305%20%28-%29
c10032_g1_i1	transdecoder	mRNA	1	1790	.	-	.	ID=c10032_g1_i1|m.10687;Parent=c10032_g1_i1|g.10687;Name=ORF%20c10032_g1_i1%7Cg.10687%20c10032_g1_i1%7Cm.10687%20type%3Acomplete%20len%3A305%20%28-%29
c10032_g1_i1	transdecoder	five_prime_UTR	1501	1790	.	-	.	ID=c10032_g1_i1|m.10687.utr5p1;Parent=c10032_g1_i1|m.10687
c10032_g1_i1	transdecoder	exon	1	1790	.	-	.	ID=c10032_g1_i1|m.10687.exon1;Parent=c10032_g1_i1|m.10687
c10032_g1_i1	transdecoder	CDS	586	1500	.	-	.	ID=cds.c10032_g1_i1|m.10687;Parent=c10032_g1_i1|m.10687
c10032_g1_i1	transdecoder	three_prime_UTR	1	585	.	-	.	ID=c10032_g1_i1|m.10687.utr3p1;Parent=c10032_g1_i1|m.10687
c10032_g1_i2	transdecoder	gene	1	1871	.	-	.	ID=c10032_g1_i2|g.10689;Name=ORF%20c10032_g1_i2%7Cg.10689%20c10032_g1_i2%7Cm.10689%20type%3Acomplete%20len%3A332%20%28-%29
c10032_g1_i2	transdecoder	mRNA	1	1871	.	-	.	ID=c10032_g1_i2|m.10689;Parent=c10032_g1_i2|g.10689;Name=ORF%20c10032_g1_i2%7Cg.10689%20c10032_g1_i2%7Cm.10689%20type%3Acomplete%20len%3A332%20%28-%29
c10032_g1_i2	transdecoder	five_prime_UTR	1582	1871	.	-	.	ID=c10032_g1_i2|m.10689.utr5p1;Parent=c10032_g1_i2|m.10689
c10032_g1_i2	transdecoder	exon	1	1871	.	-	.	ID=c10032_g1_i2|m.10689.exon1;Parent=c10032_g1_i2|m.10689
c10032_g1_i2	transdecoder	CDS	586	1581	.	-	.	ID=cds.c10032_g1_i2|m.10689;Parent=c10032_g1_i2|m.10689
c10032_g1_i2	transdecoder	three_prime_UTR	1	585	.	-	.	ID=c10032_g1_i2|m.10689.utr3p1;Parent=c10032_g1_i2|m.10689
c10033_g1_i1	transdecoder	gene	1	1547	.	+	.	ID=c10033_g1_i1|g.10692;Name=ORF%20c10033_g1_i1%7Cg.10692%20c10033_g1_i1%7Cm.10692%20type%3Acomplete%20len%3A286%20%28%2B%29
c10033_g1_i1	transdecoder	mRNA	1	1547	.	+	.	ID=c10033_g1_i1|m.10692;Parent=c10033_g1_i1|g.10692;Name=ORF%20c10033_g1_i1%7Cg.10692%20c10033_g1_i1%7Cm.10692%20type%3Acomplete%20len%3A286%20%28%2B%29
c10033_g1_i1	transdecoder	five_prime_UTR	1	57	.	+	.	ID=c10033_g1_i1|m.10692.utr5p1;Parent=c10033_g1_i1|m.10692
c10033_g1_i1	transdecoder	exon	1	1547	.	+	.	ID=c10033_g1_i1|m.10692.exon1;Parent=c10033_g1_i1|m.10692
c10033_g1_i1	transdecoder	CDS	58	915	.	+	.	ID=cds.c10033_g1_i1|m.10692;Parent=c10033_g1_i1|m.10692
c10033_g1_i1	transdecoder	three_prime_UTR	916	1547	.	+	.	ID=c10033_g1_i1|m.10692.utr3p1;Parent=c10033_g1_i1|m.10692
c10033_g1_i1	transdecoder	gene	1	1547	.	-	.	ID=c10033_g1_i1|g.10691;Name=ORF%20c10033_g1_i1%7Cg.10691%20c10033_g1_i1%7Cm.10691%20type%3Acomplete%20len%3A337%20%28-%29
c10033_g1_i1	transdecoder	mRNA	1	1547	.	-	.	ID=c10033_g1_i1|m.10691;Parent=c10033_g1_i1|g.10691;Name=ORF%20c10033_g1_i1%7Cg.10691%20c10033_g1_i1%7Cm.10691%20type%3Acomplete%20len%3A337%20%28-%29
c10033_g1_i1	transdecoder	five_prime_UTR	1207	1547	.	-	.	ID=c10033_g1_i1|m.10691.utr5p1;Parent=c10033_g1_i1|m.10691
c10033_g1_i1	transdecoder	exon	1	1547	.	-	.	ID=c10033_g1_i1|m.10691.exon1;Parent=c10033_g1_i1|m.10691
c10033_g1_i1	transdecoder	CDS	196	1206	.	-	.	ID=cds.c10033_g1_i1|m.10691;Parent=c10033_g1_i1|m.10691
c10033_g1_i1	transdecoder	three_prime_UTR	1	195	.	-	.	ID=c10033_g1_i1|m.10691.utr3p1;Parent=c10033_g1_i1|m.10691
c10034_g1_i1	transdecoder	gene	1	631	.	+	.	ID=c10034_g1_i1|g.10695;Name=ORF%20c10034_g1_i1%7Cg.10695%20c10034_g1_i1%7Cm.10695%20type%3A5prime_partial%20len%3A106%20%28%2B%29
c10034_g1_i1	transdecoder	mRNA	1	631	.	+	.	ID=c10034_g1_i1|m.10695;Parent=c10034_g1_i1|g.10695;Name=ORF%20c10034_g1_i1%7Cg.10695%20c10034_g1_i1%7Cm.10695%20type%3A5prime_partial%20len%3A106%20%28%2B%29
c10034_g1_i1	transdecoder	five_prime_UTR	1	2	.	+	.	ID=c10034_g1_i1|m.10695.utr5p1;Parent=c10034_g1_i1|m.10695
c10034_g1_i1	transdecoder	exon	1	631	.	+	.	ID=c10034_g1_i1|m.10695.exon1;Parent=c10034_g1_i1|m.10695
c10034_g1_i1	transdecoder	CDS	3	320	.	+	.	ID=cds.c10034_g1_i1|m.10695;Parent=c10034_g1_i1|m.10695
c10034_g1_i1	transdecoder	three_prime_UTR	321	631	.	+	.	ID=c10034_g1_i1|m.10695.utr3p1;Parent=c10034_g1_i1|m.10695
c10035_g1_i1	transdecoder	gene	1	1495	.	-	.	ID=c10035_g1_i1|g.10696;Name=ORF%20c10035_g1_i1%7Cg.10696%20c10035_g1_i1%7Cm.10696%20type%3A5prime_partial%20len%3A146%20%28-%29
c10035_g1_i1	transdecoder	mRNA	1	1495	.	-	.	ID=c10035_g1_i1|m.10696;Parent=c10035_g1_i1|g.10696;Name=ORF%20c10035_g1_i1%7Cg.10696%20c10035_g1_i1%7Cm.10696%20type%3A5prime_partial%20len%3A146%20%28-%29
c10035_g1_i1	transdecoder	exon	1	1495	.	-	.	ID=c10035_g1_i1|m.10696.exon1;Parent=c10035_g1_i1|m.10696
c10035_g1_i1	transdecoder	CDS	1058	1495	.	-	.	ID=cds.c10035_g1_i1|m.10696;Parent=c10035_g1_i1|m.10696
c10035_g1_i1	transdecoder	three_prime_UTR	1	1057	.	-	.	ID=c10035_g1_i1|m.10696.utr3p1;Parent=c10035_g1_i1|m.10696
c10036_g1_i3	transdecoder	gene	1	898	.	+	.	ID=c10036_g1_i3|g.10698;Name=ORF%20c10036_g1_i3%7Cg.10698%20c10036_g1_i3%7Cm.10698%20type%3Acomplete%20len%3A135%20%28%2B%29
c10036_g1_i3	transdecoder	mRNA	1	898	.	+	.	ID=c10036_g1_i3|m.10698;Parent=c10036_g1_i3|g.10698;Name=ORF%20c10036_g1_i3%7Cg.10698%20c10036_g1_i3%7Cm.10698%20type%3Acomplete%20len%3A135%20%28%2B%29
c10036_g1_i3	transdecoder	five_prime_UTR	1	129	.	+	.	ID=c10036_g1_i3|m.10698.utr5p1;Parent=c10036_g1_i3|m.10698
c10036_g1_i3	transdecoder	exon	1	898	.	+	.	ID=c10036_g1_i3|m.10698.exon1;Parent=c10036_g1_i3|m.10698
c10036_g1_i3	transdecoder	CDS	130	534	.	+	.	ID=cds.c10036_g1_i3|m.10698;Parent=c10036_g1_i3|m.10698
c10036_g1_i3	transdecoder	three_prime_UTR	535	898	.	+	.	ID=c10036_g1_i3|m.10698.utr3p1;Parent=c10036_g1_i3|m.10698
c10039_g1_i1	transdecoder	gene	1	1000	.	+	.	ID=c10039_g1_i1|g.10699;Name=ORF%20c10039_g1_i1%7Cg.10699%20c10039_g1_i1%7Cm.10699%20type%3Acomplete%20len%3A287%20%28%2B%29
c10039_g1_i1	transdecoder	mRNA	1	1000	.	+	.	ID=c10039_g1_i1|m.10699;Parent=c10039_g1_i1|g.10699;Name=ORF%20c10039_g1_i1%7Cg.10699%20c10039_g1_i1%7Cm.10699%20type%3Acomplete%20len%3A287%20%28%2B%29
c10039_g1_i1	transdecoder	five_prime_UTR	1	82	.	+	.	ID=c10039_g1_i1|m.10699.utr5p1;Parent=c10039_g1_i1|m.10699
c10039_g1_i1	transdecoder	exon	1	1000	.	+	.	ID=c10039_g1_i1|m.10699.exon1;Parent=c10039_g1_i1|m.10699
c10039_g1_i1	transdecoder	CDS	83	943	.	+	.	ID=cds.c10039_g1_i1|m.10699;Parent=c10039_g1_i1|m.10699
c10039_g1_i1	transdecoder	three_prime_UTR	944	1000	.	+	.	ID=c10039_g1_i1|m.10699.utr3p1;Parent=c10039_g1_i1|m.10699
c10039_g1_i2	transdecoder	gene	1	2058	.	+	.	ID=c10039_g1_i2|g.10702;Name=ORF%20c10039_g1_i2%7Cg.10702%20c10039_g1_i2%7Cm.10702%20type%3A5prime_partial%20len%3A667%20%28%2B%29
c10039_g1_i2	transdecoder	mRNA	1	2058	.	+	.	ID=c10039_g1_i2|m.10702;Parent=c10039_g1_i2|g.10702;Name=ORF%20c10039_g1_i2%7Cg.10702%20c10039_g1_i2%7Cm.10702%20type%3A5prime_partial%20len%3A667%20%28%2B%29
c10039_g1_i2	transdecoder	exon	1	2058	.	+	.	ID=c10039_g1_i2|m.10702.exon1;Parent=c10039_g1_i2|m.10702
c10039_g1_i2	transdecoder	CDS	1	2001	.	+	.	ID=cds.c10039_g1_i2|m.10702;Parent=c10039_g1_i2|m.10702
c10039_g1_i2	transdecoder	three_prime_UTR	2002	2058	.	+	.	ID=c10039_g1_i2|m.10702.utr3p1;Parent=c10039_g1_i2|m.10702
c1003_g1_i1	transdecoder	gene	1	2424	.	+	.	ID=c1003_g1_i1|g.906;Name=ORF%20c1003_g1_i1%7Cg.906%20c1003_g1_i1%7Cm.906%20type%3A5prime_partial%20len%3A699%20%28%2B%29
c1003_g1_i1	transdecoder	mRNA	1	2424	.	+	.	ID=c1003_g1_i1|m.906;Parent=c1003_g1_i1|g.906;Name=ORF%20c1003_g1_i1%7Cg.906%20c1003_g1_i1%7Cm.906%20type%3A5prime_partial%20len%3A699%20%28%2B%29
c1003_g1_i1	transdecoder	exon	1	2424	.	+	.	ID=c1003_g1_i1|m.906.exon1;Parent=c1003_g1_i1|m.906
c1003_g1_i1	transdecoder	CDS	1	2097	.	+	.	ID=cds.c1003_g1_i1|m.906;Parent=c1003_g1_i1|m.906
c1003_g1_i1	transdecoder	three_prime_UTR	2098	2424	.	+	.	ID=c1003_g1_i1|m.906.utr3p1;Parent=c1003_g1_i1|m.906
c1003_g1_i2	transdecoder	gene	1	1342	.	+	.	ID=c1003_g1_i2|g.908;Name=ORF%20c1003_g1_i2%7Cg.908%20c1003_g1_i2%7Cm.908%20type%3Acomplete%20len%3A294%20%28%2B%29
c1003_g1_i2	transdecoder	mRNA	1	1342	.	+	.	ID=c1003_g1_i2|m.908;Parent=c1003_g1_i2|g.908;Name=ORF%20c1003_g1_i2%7Cg.908%20c1003_g1_i2%7Cm.908%20type%3Acomplete%20len%3A294%20%28%2B%29
c1003_g1_i2	transdecoder	five_prime_UTR	1	133	.	+	.	ID=c1003_g1_i2|m.908.utr5p1;Parent=c1003_g1_i2|m.908
c1003_g1_i2	transdecoder	exon	1	1342	.	+	.	ID=c1003_g1_i2|m.908.exon1;Parent=c1003_g1_i2|m.908
c1003_g1_i2	transdecoder	CDS	134	1015	.	+	.	ID=cds.c1003_g1_i2|m.908;Parent=c1003_g1_i2|m.908
c1003_g1_i2	transdecoder	three_prime_UTR	1016	1342	.	+	.	ID=c1003_g1_i2|m.908.utr3p1;Parent=c1003_g1_i2|m.908
c10040_g1_i1	transdecoder	gene	1	1058	.	+	.	ID=c10040_g1_i1|g.10708;Name=ORF%20c10040_g1_i1%7Cg.10708%20c10040_g1_i1%7Cm.10708%20type%3A5prime_partial%20len%3A315%20%28%2B%29
c10040_g1_i1	transdecoder	mRNA	1	1058	.	+	.	ID=c10040_g1_i1|m.10708;Parent=c10040_g1_i1|g.10708;Name=ORF%20c10040_g1_i1%7Cg.10708%20c10040_g1_i1%7Cm.10708%20type%3A5prime_partial%20len%3A315%20%28%2B%29
c10040_g1_i1	transdecoder	five_prime_UTR	1	2	.	+	.	ID=c10040_g1_i1|m.10708.utr5p1;Parent=c10040_g1_i1|m.10708
c10040_g1_i1	transdecoder	exon	1	1058	.	+	.	ID=c10040_g1_i1|m.10708.exon1;Parent=c10040_g1_i1|m.10708
c10040_g1_i1	transdecoder	CDS	3	947	.	+	.	ID=cds.c10040_g1_i1|m.10708;Parent=c10040_g1_i1|m.10708
c10040_g1_i1	transdecoder	three_prime_UTR	948	1058	.	+	.	ID=c10040_g1_i1|m.10708.utr3p1;Parent=c10040_g1_i1|m.10708
c10041_g1_i1	transdecoder	gene	1	2464	.	+	.	ID=c10041_g1_i1|g.10711;Name=ORF%20c10041_g1_i1%7Cg.10711%20c10041_g1_i1%7Cm.10711%20type%3Acomplete%20len%3A420%20%28%2B%29
c10041_g1_i1	transdecoder	mRNA	1	2464	.	+	.	ID=c10041_g1_i1|m.10711;Parent=c10041_g1_i1|g.10711;Name=ORF%20c10041_g1_i1%7Cg.10711%20c10041_g1_i1%7Cm.10711%20type%3Acomplete%20len%3A420%20%28%2B%29
c10041_g1_i1	transdecoder	five_prime_UTR	1	324	.	+	.	ID=c10041_g1_i1|m.10711.utr5p1;Parent=c10041_g1_i1|m.10711
c10041_g1_i1	transdecoder	exon	1	2464	.	+	.	ID=c10041_g1_i1|m.10711.exon1;Parent=c10041_g1_i1|m.10711
c10041_g1_i1	transdecoder	CDS	325	1584	.	+	.	ID=cds.c10041_g1_i1|m.10711;Parent=c10041_g1_i1|m.10711
c10041_g1_i1	transdecoder	three_prime_UTR	1585	2464	.	+	.	ID=c10041_g1_i1|m.10711.utr3p1;Parent=c10041_g1_i1|m.10711
c10041_g1_i2	transdecoder	gene	1	2395	.	+	.	ID=c10041_g1_i2|g.10713;Name=ORF%20c10041_g1_i2%7Cg.10713%20c10041_g1_i2%7Cm.10713%20type%3Acomplete%20len%3A420%20%28%2B%29
c10041_g1_i2	transdecoder	mRNA	1	2395	.	+	.	ID=c10041_g1_i2|m.10713;Parent=c10041_g1_i2|g.10713;Name=ORF%20c10041_g1_i2%7Cg.10713%20c10041_g1_i2%7Cm.10713%20type%3Acomplete%20len%3A420%20%28%2B%29
c10041_g1_i2	transdecoder	five_prime_UTR	1	255	.	+	.	ID=c10041_g1_i2|m.10713.utr5p1;Parent=c10041_g1_i2|m.10713
c10041_g1_i2	transdecoder	exon	1	2395	.	+	.	ID=c10041_g1_i2|m.10713.exon1;Parent=c10041_g1_i2|m.10713
c10041_g1_i2	transdecoder	CDS	256	1515	.	+	.	ID=cds.c10041_g1_i2|m.10713;Parent=c10041_g1_i2|m.10713
c10041_g1_i2	transdecoder	three_prime_UTR	1516	2395	.	+	.	ID=c10041_g1_i2|m.10713.utr3p1;Parent=c10041_g1_i2|m.10713
c10041_g1_i3	transdecoder	gene	1	2311	.	+	.	ID=c10041_g1_i3|g.10715;Name=ORF%20c10041_g1_i3%7Cg.10715%20c10041_g1_i3%7Cm.10715%20type%3Acomplete%20len%3A420%20%28%2B%29
c10041_g1_i3	transdecoder	mRNA	1	2311	.	+	.	ID=c10041_g1_i3|m.10715;Parent=c10041_g1_i3|g.10715;Name=ORF%20c10041_g1_i3%7Cg.10715%20c10041_g1_i3%7Cm.10715%20type%3Acomplete%20len%3A420%20%28%2B%29
c10041_g1_i3	transdecoder	five_prime_UTR	1	171	.	+	.	ID=c10041_g1_i3|m.10715.utr5p1;Parent=c10041_g1_i3|m.10715
c10041_g1_i3	transdecoder	exon	1	2311	.	+	.	ID=c10041_g1_i3|m.10715.exon1;Parent=c10041_g1_i3|m.10715
c10041_g1_i3	transdecoder	CDS	172	1431	.	+	.	ID=cds.c10041_g1_i3|m.10715;Parent=c10041_g1_i3|m.10715
c10041_g1_i3	transdecoder	three_prime_UTR	1432	2311	.	+	.	ID=c10041_g1_i3|m.10715.utr3p1;Parent=c10041_g1_i3|m.10715
c10042_g1_i1	transdecoder	gene	1	2422	.	+	.	ID=c10042_g1_i1|g.10717;Name=ORF%20c10042_g1_i1%7Cg.10717%20c10042_g1_i1%7Cm.10717%20type%3A5prime_partial%20len%3A350%20%28%2B%29
c10042_g1_i1	transdecoder	mRNA	1	2422	.	+	.	ID=c10042_g1_i1|m.10717;Parent=c10042_g1_i1|g.10717;Name=ORF%20c10042_g1_i1%7Cg.10717%20c10042_g1_i1%7Cm.10717%20type%3A5prime_partial%20len%3A350%20%28%2B%29
c10042_g1_i1	transdecoder	exon	1	2422	.	+	.	ID=c10042_g1_i1|m.10717.exon1;Parent=c10042_g1_i1|m.10717
c10042_g1_i1	transdecoder	CDS	1	1050	.	+	.	ID=cds.c10042_g1_i1|m.10717;Parent=c10042_g1_i1|m.10717
c10042_g1_i1	transdecoder	three_prime_UTR	1051	2422	.	+	.	ID=c10042_g1_i1|m.10717.utr3p1;Parent=c10042_g1_i1|m.10717
c10042_g1_i1	transdecoder	gene	1	2422	.	+	.	ID=c10042_g1_i1|g.10718;Name=ORF%20c10042_g1_i1%7Cg.10718%20c10042_g1_i1%7Cm.10718%20type%3A3prime_partial%20len%3A104%20%28%2B%29
c10042_g1_i1	transdecoder	mRNA	1	2422	.	+	.	ID=c10042_g1_i1|m.10718;Parent=c10042_g1_i1|g.10718;Name=ORF%20c10042_g1_i1%7Cg.10718%20c10042_g1_i1%7Cm.10718%20type%3A3prime_partial%20len%3A104%20%28%2B%29
c10042_g1_i1	transdecoder	five_prime_UTR	1	2111	.	+	.	ID=c10042_g1_i1|m.10718.utr5p1;Parent=c10042_g1_i1|m.10718
c10042_g1_i1	transdecoder	exon	1	2422	.	+	.	ID=c10042_g1_i1|m.10718.exon1;Parent=c10042_g1_i1|m.10718
c10042_g1_i1	transdecoder	CDS	2112	2420	.	+	.	ID=cds.c10042_g1_i1|m.10718;Parent=c10042_g1_i1|m.10718
c10042_g1_i1	transdecoder	three_prime_UTR	2421	2422	.	+	.	ID=c10042_g1_i1|m.10718.utr3p1;Parent=c10042_g1_i1|m.10718
c10043_g1_i1	transdecoder	gene	1	1182	.	-	.	ID=c10043_g1_i1|g.10719;Name=ORF%20c10043_g1_i1%7Cg.10719%20c10043_g1_i1%7Cm.10719%20type%3A5prime_partial%20len%3A323%20%28-%29
c10043_g1_i1	transdecoder	mRNA	1	1182	.	-	.	ID=c10043_g1_i1|m.10719;Parent=c10043_g1_i1|g.10719;Name=ORF%20c10043_g1_i1%7Cg.10719%20c10043_g1_i1%7Cm.10719%20type%3A5prime_partial%20len%3A323%20%28-%29
c10043_g1_i1	transdecoder	exon	1	1182	.	-	.	ID=c10043_g1_i1|m.10719.exon1;Parent=c10043_g1_i1|m.10719
c10043_g1_i1	transdecoder	CDS	214	1182	.	-	.	ID=cds.c10043_g1_i1|m.10719;Parent=c10043_g1_i1|m.10719
c10043_g1_i1	transdecoder	three_prime_UTR	1	213	.	-	.	ID=c10043_g1_i1|m.10719.utr3p1;Parent=c10043_g1_i1|m.10719
c10043_g1_i2	transdecoder	gene	1	1305	.	-	.	ID=c10043_g1_i2|g.10722;Name=ORF%20c10043_g1_i2%7Cg.10722%20c10043_g1_i2%7Cm.10722%20type%3A5prime_partial%20len%3A364%20%28-%29
c10043_g1_i2	transdecoder	mRNA	1	1305	.	-	.	ID=c10043_g1_i2|m.10722;Parent=c10043_g1_i2|g.10722;Name=ORF%20c10043_g1_i2%7Cg.10722%20c10043_g1_i2%7Cm.10722%20type%3A5prime_partial%20len%3A364%20%28-%29
c10043_g1_i2	transdecoder	exon	1	1305	.	-	.	ID=c10043_g1_i2|m.10722.exon1;Parent=c10043_g1_i2|m.10722
c10043_g1_i2	transdecoder	CDS	214	1305	.	-	.	ID=cds.c10043_g1_i2|m.10722;Parent=c10043_g1_i2|m.10722
c10043_g1_i2	transdecoder	three_prime_UTR	1	213	.	-	.	ID=c10043_g1_i2|m.10722.utr3p1;Parent=c10043_g1_i2|m.10722
c10046_g1_i1	transdecoder	gene	1	2094	.	+	.	ID=c10046_g1_i1|g.10725;Name=ORF%20c10046_g1_i1%7Cg.10725%20c10046_g1_i1%7Cm.10725%20type%3Acomplete%20len%3A429%20%28%2B%29
c10046_g1_i1	transdecoder	mRNA	1	2094	.	+	.	ID=c10046_g1_i1|m.10725;Parent=c10046_g1_i1|g.10725;Name=ORF%20c10046_g1_i1%7Cg.10725%20c10046_g1_i1%7Cm.10725%20type%3Acomplete%20len%3A429%20%28%2B%29
c10046_g1_i1	transdecoder	five_prime_UTR	1	256	.	+	.	ID=c10046_g1_i1|m.10725.utr5p1;Parent=c10046_g1_i1|m.10725
c10046_g1_i1	transdecoder	exon	1	2094	.	+	.	ID=c10046_g1_i1|m.10725.exon1;Parent=c10046_g1_i1|m.10725
c10046_g1_i1	transdecoder	CDS	257	1543	.	+	.	ID=cds.c10046_g1_i1|m.10725;Parent=c10046_g1_i1|m.10725
c10046_g1_i1	transdecoder	three_prime_UTR	1544	2094	.	+	.	ID=c10046_g1_i1|m.10725.utr3p1;Parent=c10046_g1_i1|m.10725
c10047_g1_i1	transdecoder	gene	1	1247	.	+	.	ID=c10047_g1_i1|g.10727;Name=ORF%20c10047_g1_i1%7Cg.10727%20c10047_g1_i1%7Cm.10727%20type%3A5prime_partial%20len%3A357%20%28%2B%29
c10047_g1_i1	transdecoder	mRNA	1	1247	.	+	.	ID=c10047_g1_i1|m.10727;Parent=c10047_g1_i1|g.10727;Name=ORF%20c10047_g1_i1%7Cg.10727%20c10047_g1_i1%7Cm.10727%20type%3A5prime_partial%20len%3A357%20%28%2B%29
c10047_g1_i1	transdecoder	five_prime_UTR	1	1	.	+	.	ID=c10047_g1_i1|m.10727.utr5p1;Parent=c10047_g1_i1|m.10727
c10047_g1_i1	transdecoder	exon	1	1247	.	+	.	ID=c10047_g1_i1|m.10727.exon1;Parent=c10047_g1_i1|m.10727
c10047_g1_i1	transdecoder	CDS	2	1072	.	+	.	ID=cds.c10047_g1_i1|m.10727;Parent=c10047_g1_i1|m.10727
c10047_g1_i1	transdecoder	three_prime_UTR	1073	1247	.	+	.	ID=c10047_g1_i1|m.10727.utr3p1;Parent=c10047_g1_i1|m.10727
c10048_g1_i1	transdecoder	gene	1	1096	.	+	.	ID=c10048_g1_i1|g.10729;Name=ORF%20c10048_g1_i1%7Cg.10729%20c10048_g1_i1%7Cm.10729%20type%3A5prime_partial%20len%3A309%20%28%2B%29
c10048_g1_i1	transdecoder	mRNA	1	1096	.	+	.	ID=c10048_g1_i1|m.10729;Parent=c10048_g1_i1|g.10729;Name=ORF%20c10048_g1_i1%7Cg.10729%20c10048_g1_i1%7Cm.10729%20type%3A5prime_partial%20len%3A309%20%28%2B%29
c10048_g1_i1	transdecoder	exon	1	1096	.	+	.	ID=c10048_g1_i1|m.10729.exon1;Parent=c10048_g1_i1|m.10729
c10048_g1_i1	transdecoder	CDS	1	927	.	+	.	ID=cds.c10048_g1_i1|m.10729;Parent=c10048_g1_i1|m.10729
c10048_g1_i1	transdecoder	three_prime_UTR	928	1096	.	+	.	ID=c10048_g1_i1|m.10729.utr3p1;Parent=c10048_g1_i1|m.10729
c10048_g1_i2	transdecoder	gene	1	647	.	+	.	ID=c10048_g1_i2|g.10733;Name=ORF%20c10048_g1_i2%7Cg.10733%20c10048_g1_i2%7Cm.10733%20type%3A5prime_partial%20len%3A159%20%28%2B%29
c10048_g1_i2	transdecoder	mRNA	1	647	.	+	.	ID=c10048_g1_i2|m.10733;Parent=c10048_g1_i2|g.10733;Name=ORF%20c10048_g1_i2%7Cg.10733%20c10048_g1_i2%7Cm.10733%20type%3A5prime_partial%20len%3A159%20%28%2B%29
c10048_g1_i2	transdecoder	five_prime_UTR	1	1	.	+	.	ID=c10048_g1_i2|m.10733.utr5p1;Parent=c10048_g1_i2|m.10733
c10048_g1_i2	transdecoder	exon	1	647	.	+	.	ID=c10048_g1_i2|m.10733.exon1;Parent=c10048_g1_i2|m.10733
c10048_g1_i2	transdecoder	CDS	2	478	.	+	.	ID=cds.c10048_g1_i2|m.10733;Parent=c10048_g1_i2|m.10733
c10048_g1_i2	transdecoder	three_prime_UTR	479	647	.	+	.	ID=c10048_g1_i2|m.10733.utr3p1;Parent=c10048_g1_i2|m.10733
c10049_g1_i1	transdecoder	gene	1	3967	.	+	.	ID=c10049_g1_i1|g.10735;Name=ORF%20c10049_g1_i1%7Cg.10735%20c10049_g1_i1%7Cm.10735%20type%3Acomplete%20len%3A1067%20%28%2B%29
c10049_g1_i1	transdecoder	mRNA	1	3967	.	+	.	ID=c10049_g1_i1|m.10735;Parent=c10049_g1_i1|g.10735;Name=ORF%20c10049_g1_i1%7Cg.10735%20c10049_g1_i1%7Cm.10735%20type%3Acomplete%20len%3A1067%20%28%2B%29
c10049_g1_i1	transdecoder	five_prime_UTR	1	56	.	+	.	ID=c10049_g1_i1|m.10735.utr5p1;Parent=c10049_g1_i1|m.10735
c10049_g1_i1	transdecoder	exon	1	3967	.	+	.	ID=c10049_g1_i1|m.10735.exon1;Parent=c10049_g1_i1|m.10735
c10049_g1_i1	transdecoder	CDS	57	3257	.	+	.	ID=cds.c10049_g1_i1|m.10735;Parent=c10049_g1_i1|m.10735
c10049_g1_i1	transdecoder	three_prime_UTR	3258	3967	.	+	.	ID=c10049_g1_i1|m.10735.utr3p1;Parent=c10049_g1_i1|m.10735
c10049_g1_i2	transdecoder	gene	1	3628	.	+	.	ID=c10049_g1_i2|g.10737;Name=ORF%20c10049_g1_i2%7Cg.10737%20c10049_g1_i2%7Cm.10737%20type%3Acomplete%20len%3A954%20%28%2B%29
c10049_g1_i2	transdecoder	mRNA	1	3628	.	+	.	ID=c10049_g1_i2|m.10737;Parent=c10049_g1_i2|g.10737;Name=ORF%20c10049_g1_i2%7Cg.10737%20c10049_g1_i2%7Cm.10737%20type%3Acomplete%20len%3A954%20%28%2B%29
c10049_g1_i2	transdecoder	five_prime_UTR	1	56	.	+	.	ID=c10049_g1_i2|m.10737.utr5p1;Parent=c10049_g1_i2|m.10737
c10049_g1_i2	transdecoder	exon	1	3628	.	+	.	ID=c10049_g1_i2|m.10737.exon1;Parent=c10049_g1_i2|m.10737
c10049_g1_i2	transdecoder	CDS	57	2918	.	+	.	ID=cds.c10049_g1_i2|m.10737;Parent=c10049_g1_i2|m.10737
c10049_g1_i2	transdecoder	three_prime_UTR	2919	3628	.	+	.	ID=c10049_g1_i2|m.10737.utr3p1;Parent=c10049_g1_i2|m.10737
c10049_g1_i3	transdecoder	gene	1	2395	.	+	.	ID=c10049_g1_i3|g.10739;Name=ORF%20c10049_g1_i3%7Cg.10739%20c10049_g1_i3%7Cm.10739%20type%3Acomplete%20len%3A543%20%28%2B%29
c10049_g1_i3	transdecoder	mRNA	1	2395	.	+	.	ID=c10049_g1_i3|m.10739;Parent=c10049_g1_i3|g.10739;Name=ORF%20c10049_g1_i3%7Cg.10739%20c10049_g1_i3%7Cm.10739%20type%3Acomplete%20len%3A543%20%28%2B%29
c10049_g1_i3	transdecoder	five_prime_UTR	1	56	.	+	.	ID=c10049_g1_i3|m.10739.utr5p1;Parent=c10049_g1_i3|m.10739
c10049_g1_i3	transdecoder	exon	1	2395	.	+	.	ID=c10049_g1_i3|m.10739.exon1;Parent=c10049_g1_i3|m.10739
c10049_g1_i3	transdecoder	CDS	57	1685	.	+	.	ID=cds.c10049_g1_i3|m.10739;Parent=c10049_g1_i3|m.10739
c10049_g1_i3	transdecoder	three_prime_UTR	1686	2395	.	+	.	ID=c10049_g1_i3|m.10739.utr3p1;Parent=c10049_g1_i3|m.10739
c10054_g1_i1	transdecoder	gene	1	2431	.	-	.	ID=c10054_g1_i1|g.10741;Name=ORF%20c10054_g1_i1%7Cg.10741%20c10054_g1_i1%7Cm.10741%20type%3A5prime_partial%20len%3A175%20%28-%29
c10054_g1_i1	transdecoder	mRNA	1	2431	.	-	.	ID=c10054_g1_i1|m.10741;Parent=c10054_g1_i1|g.10741;Name=ORF%20c10054_g1_i1%7Cg.10741%20c10054_g1_i1%7Cm.10741%20type%3A5prime_partial%20len%3A175%20%28-%29
c10054_g1_i1	transdecoder	five_prime_UTR	2431	2431	.	-	.	ID=c10054_g1_i1|m.10741.utr5p1;Parent=c10054_g1_i1|m.10741
c10054_g1_i1	transdecoder	exon	1	2431	.	-	.	ID=c10054_g1_i1|m.10741.exon1;Parent=c10054_g1_i1|m.10741
c10054_g1_i1	transdecoder	CDS	1906	2430	.	-	.	ID=cds.c10054_g1_i1|m.10741;Parent=c10054_g1_i1|m.10741
c10054_g1_i1	transdecoder	three_prime_UTR	1	1905	.	-	.	ID=c10054_g1_i1|m.10741.utr3p1;Parent=c10054_g1_i1|m.10741
c10055_g1_i1	transdecoder	gene	1	3177	.	-	.	ID=c10055_g1_i1|g.10744;Name=ORF%20c10055_g1_i1%7Cg.10744%20c10055_g1_i1%7Cm.10744%20type%3Acomplete%20len%3A100%20%28-%29
c10055_g1_i1	transdecoder	mRNA	1	3177	.	-	.	ID=c10055_g1_i1|m.10744;Parent=c10055_g1_i1|g.10744;Name=ORF%20c10055_g1_i1%7Cg.10744%20c10055_g1_i1%7Cm.10744%20type%3Acomplete%20len%3A100%20%28-%29
c10055_g1_i1	transdecoder	five_prime_UTR	1264	3177	.	-	.	ID=c10055_g1_i1|m.10744.utr5p1;Parent=c10055_g1_i1|m.10744
c10055_g1_i1	transdecoder	exon	1	3177	.	-	.	ID=c10055_g1_i1|m.10744.exon1;Parent=c10055_g1_i1|m.10744
c10055_g1_i1	transdecoder	CDS	964	1263	.	-	.	ID=cds.c10055_g1_i1|m.10744;Parent=c10055_g1_i1|m.10744
c10055_g1_i1	transdecoder	three_prime_UTR	1	963	.	-	.	ID=c10055_g1_i1|m.10744.utr3p1;Parent=c10055_g1_i1|m.10744
c10055_g1_i1	transdecoder	gene	1	3177	.	+	.	ID=c10055_g1_i1|g.10743;Name=ORF%20c10055_g1_i1%7Cg.10743%20c10055_g1_i1%7Cm.10743%20type%3A5prime_partial%20len%3A389%20%28%2B%29
c10055_g1_i1	transdecoder	mRNA	1	3177	.	+	.	ID=c10055_g1_i1|m.10743;Parent=c10055_g1_i1|g.10743;Name=ORF%20c10055_g1_i1%7Cg.10743%20c10055_g1_i1%7Cm.10743%20type%3A5prime_partial%20len%3A389%20%28%2B%29
c10055_g1_i1	transdecoder	exon	1	3177	.	+	.	ID=c10055_g1_i1|m.10743.exon1;Parent=c10055_g1_i1|m.10743
c10055_g1_i1	transdecoder	CDS	1	1167	.	+	.	ID=cds.c10055_g1_i1|m.10743;Parent=c10055_g1_i1|m.10743
c10055_g1_i1	transdecoder	three_prime_UTR	1168	3177	.	+	.	ID=c10055_g1_i1|m.10743.utr3p1;Parent=c10055_g1_i1|m.10743
c10059_g1_i1	transdecoder	gene	1	1630	.	+	.	ID=c10059_g1_i1|g.10746;Name=ORF%20c10059_g1_i1%7Cg.10746%20c10059_g1_i1%7Cm.10746%20type%3A5prime_partial%20len%3A366%20%28%2B%29
c10059_g1_i1	transdecoder	mRNA	1	1630	.	+	.	ID=c10059_g1_i1|m.10746;Parent=c10059_g1_i1|g.10746;Name=ORF%20c10059_g1_i1%7Cg.10746%20c10059_g1_i1%7Cm.10746%20type%3A5prime_partial%20len%3A366%20%28%2B%29
c10059_g1_i1	transdecoder	five_prime_UTR	1	2	.	+	.	ID=c10059_g1_i1|m.10746.utr5p1;Parent=c10059_g1_i1|m.10746
c10059_g1_i1	transdecoder	exon	1	1630	.	+	.	ID=c10059_g1_i1|m.10746.exon1;Parent=c10059_g1_i1|m.10746
c10059_g1_i1	transdecoder	CDS	3	1100	.	+	.	ID=cds.c10059_g1_i1|m.10746;Parent=c10059_g1_i1|m.10746
c10059_g1_i1	transdecoder	three_prime_UTR	1101	1630	.	+	.	ID=c10059_g1_i1|m.10746.utr3p1;Parent=c10059_g1_i1|m.10746
c1005_g1_i1	transdecoder	gene	1	973	.	+	.	ID=c1005_g1_i1|g.911;Name=ORF%20c1005_g1_i1%7Cg.911%20c1005_g1_i1%7Cm.911%20type%3Ainternal%20len%3A325%20%28%2B%29
c1005_g1_i1	transdecoder	mRNA	1	973	.	+	.	ID=c1005_g1_i1|m.911;Parent=c1005_g1_i1|g.911;Name=ORF%20c1005_g1_i1%7Cg.911%20c1005_g1_i1%7Cm.911%20type%3Ainternal%20len%3A325%20%28%2B%29
c1005_g1_i1	transdecoder	five_prime_UTR	1	1	.	+	.	ID=c1005_g1_i1|m.911.utr5p1;Parent=c1005_g1_i1|m.911
c1005_g1_i1	transdecoder	exon	1	973	.	+	.	ID=c1005_g1_i1|m.911.exon1;Parent=c1005_g1_i1|m.911
c1005_g1_i1	transdecoder	CDS	2	973	.	+	.	ID=cds.c1005_g1_i1|m.911;Parent=c1005_g1_i1|m.911
c10060_g1_i2	transdecoder	gene	1	1503	.	-	.	ID=c10060_g1_i2|g.10748;Name=ORF%20c10060_g1_i2%7Cg.10748%20c10060_g1_i2%7Cm.10748%20type%3A5prime_partial%20len%3A212%20%28-%29
c10060_g1_i2	transdecoder	mRNA	1	1503	.	-	.	ID=c10060_g1_i2|m.10748;Parent=c10060_g1_i2|g.10748;Name=ORF%20c10060_g1_i2%7Cg.10748%20c10060_g1_i2%7Cm.10748%20type%3A5prime_partial%20len%3A212%20%28-%29
c10060_g1_i2	transdecoder	exon	1	1503	.	-	.	ID=c10060_g1_i2|m.10748.exon1;Parent=c10060_g1_i2|m.10748
c10060_g1_i2	transdecoder	CDS	868	1503	.	-	.	ID=cds.c10060_g1_i2|m.10748;Parent=c10060_g1_i2|m.10748
c10060_g1_i2	transdecoder	three_prime_UTR	1	867	.	-	.	ID=c10060_g1_i2|m.10748.utr3p1;Parent=c10060_g1_i2|m.10748
c10061_g1_i1	transdecoder	gene	1	2661	.	-	.	ID=c10061_g1_i1|g.10750;Name=ORF%20c10061_g1_i1%7Cg.10750%20c10061_g1_i1%7Cm.10750%20type%3Acomplete%20len%3A449%20%28-%29
c10061_g1_i1	transdecoder	mRNA	1	2661	.	-	.	ID=c10061_g1_i1|m.10750;Parent=c10061_g1_i1|g.10750;Name=ORF%20c10061_g1_i1%7Cg.10750%20c10061_g1_i1%7Cm.10750%20type%3Acomplete%20len%3A449%20%28-%29
c10061_g1_i1	transdecoder	five_prime_UTR	2156	2661	.	-	.	ID=c10061_g1_i1|m.10750.utr5p1;Parent=c10061_g1_i1|m.10750
c10061_g1_i1	transdecoder	exon	1	2661	.	-	.	ID=c10061_g1_i1|m.10750.exon1;Parent=c10061_g1_i1|m.10750
c10061_g1_i1	transdecoder	CDS	809	2155	.	-	.	ID=cds.c10061_g1_i1|m.10750;Parent=c10061_g1_i1|m.10750
c10061_g1_i1	transdecoder	three_prime_UTR	1	808	.	-	.	ID=c10061_g1_i1|m.10750.utr3p1;Parent=c10061_g1_i1|m.10750
c10062_g1_i1	transdecoder	gene	1	3808	.	-	.	ID=c10062_g1_i1|g.10752;Name=ORF%20c10062_g1_i1%7Cg.10752%20c10062_g1_i1%7Cm.10752%20type%3A5prime_partial%20len%3A1133%20%28-%29
c10062_g1_i1	transdecoder	mRNA	1	3808	.	-	.	ID=c10062_g1_i1|m.10752;Parent=c10062_g1_i1|g.10752;Name=ORF%20c10062_g1_i1%7Cg.10752%20c10062_g1_i1%7Cm.10752%20type%3A5prime_partial%20len%3A1133%20%28-%29
c10062_g1_i1	transdecoder	five_prime_UTR	3808	3808	.	-	.	ID=c10062_g1_i1|m.10752.utr5p1;Parent=c10062_g1_i1|m.10752
c10062_g1_i1	transdecoder	exon	1	3808	.	-	.	ID=c10062_g1_i1|m.10752.exon1;Parent=c10062_g1_i1|m.10752
c10062_g1_i1	transdecoder	CDS	409	3807	.	-	.	ID=cds.c10062_g1_i1|m.10752;Parent=c10062_g1_i1|m.10752
c10062_g1_i1	transdecoder	three_prime_UTR	1	408	.	-	.	ID=c10062_g1_i1|m.10752.utr3p1;Parent=c10062_g1_i1|m.10752
c10064_g1_i1	transdecoder	gene	1	500	.	+	.	ID=c10064_g1_i1|g.10759;Name=ORF%20c10064_g1_i1%7Cg.10759%20c10064_g1_i1%7Cm.10759%20type%3A5prime_partial%20len%3A113%20%28%2B%29
c10064_g1_i1	transdecoder	mRNA	1	500	.	+	.	ID=c10064_g1_i1|m.10759;Parent=c10064_g1_i1|g.10759;Name=ORF%20c10064_g1_i1%7Cg.10759%20c10064_g1_i1%7Cm.10759%20type%3A5prime_partial%20len%3A113%20%28%2B%29
c10064_g1_i1	transdecoder	five_prime_UTR	1	1	.	+	.	ID=c10064_g1_i1|m.10759.utr5p1;Parent=c10064_g1_i1|m.10759
c10064_g1_i1	transdecoder	exon	1	500	.	+	.	ID=c10064_g1_i1|m.10759.exon1;Parent=c10064_g1_i1|m.10759
c10064_g1_i1	transdecoder	CDS	2	340	.	+	.	ID=cds.c10064_g1_i1|m.10759;Parent=c10064_g1_i1|m.10759
c10064_g1_i1	transdecoder	three_prime_UTR	341	500	.	+	.	ID=c10064_g1_i1|m.10759.utr3p1;Parent=c10064_g1_i1|m.10759
c10066_g1_i1	transdecoder	gene	1	2505	.	-	.	ID=c10066_g1_i1|g.10761;Name=ORF%20c10066_g1_i1%7Cg.10761%20c10066_g1_i1%7Cm.10761%20type%3A5prime_partial%20len%3A739%20%28-%29
c10066_g1_i1	transdecoder	mRNA	1	2505	.	-	.	ID=c10066_g1_i1|m.10761;Parent=c10066_g1_i1|g.10761;Name=ORF%20c10066_g1_i1%7Cg.10761%20c10066_g1_i1%7Cm.10761%20type%3A5prime_partial%20len%3A739%20%28-%29
c10066_g1_i1	transdecoder	five_prime_UTR	2504	2505	.	-	.	ID=c10066_g1_i1|m.10761.utr5p1;Parent=c10066_g1_i1|m.10761
c10066_g1_i1	transdecoder	exon	1	2505	.	-	.	ID=c10066_g1_i1|m.10761.exon1;Parent=c10066_g1_i1|m.10761
c10066_g1_i1	transdecoder	CDS	287	2503	.	-	.	ID=cds.c10066_g1_i1|m.10761;Parent=c10066_g1_i1|m.10761
c10066_g1_i1	transdecoder	three_prime_UTR	1	286	.	-	.	ID=c10066_g1_i1|m.10761.utr3p1;Parent=c10066_g1_i1|m.10761
c10069_g1_i1	transdecoder	gene	1	727	.	+	.	ID=c10069_g1_i1|g.10763;Name=ORF%20c10069_g1_i1%7Cg.10763%20c10069_g1_i1%7Cm.10763%20type%3Ainternal%20len%3A243%20%28%2B%29
c10069_g1_i1	transdecoder	mRNA	1	727	.	+	.	ID=c10069_g1_i1|m.10763;Parent=c10069_g1_i1|g.10763;Name=ORF%20c10069_g1_i1%7Cg.10763%20c10069_g1_i1%7Cm.10763%20type%3Ainternal%20len%3A243%20%28%2B%29
c10069_g1_i1	transdecoder	exon	1	727	.	+	.	ID=c10069_g1_i1|m.10763.exon1;Parent=c10069_g1_i1|m.10763
c10069_g1_i1	transdecoder	CDS	1	726	.	+	.	ID=cds.c10069_g1_i1|m.10763;Parent=c10069_g1_i1|m.10763
c10069_g1_i1	transdecoder	three_prime_UTR	727	727	.	+	.	ID=c10069_g1_i1|m.10763.utr3p1;Parent=c10069_g1_i1|m.10763
c10069_g1_i2	transdecoder	gene	1	1276	.	+	.	ID=c10069_g1_i2|g.10765;Name=ORF%20c10069_g1_i2%7Cg.10765%20c10069_g1_i2%7Cm.10765%20type%3A5prime_partial%20len%3A228%20%28%2B%29
c10069_g1_i2	transdecoder	mRNA	1	1276	.	+	.	ID=c10069_g1_i2|m.10765;Parent=c10069_g1_i2|g.10765;Name=ORF%20c10069_g1_i2%7Cg.10765%20c10069_g1_i2%7Cm.10765%20type%3A5prime_partial%20len%3A228%20%28%2B%29
c10069_g1_i2	transdecoder	exon	1	1276	.	+	.	ID=c10069_g1_i2|m.10765.exon1;Parent=c10069_g1_i2|m.10765
c10069_g1_i2	transdecoder	CDS	1	684	.	+	.	ID=cds.c10069_g1_i2|m.10765;Parent=c10069_g1_i2|m.10765
c10069_g1_i2	transdecoder	three_prime_UTR	685	1276	.	+	.	ID=c10069_g1_i2|m.10765.utr3p1;Parent=c10069_g1_i2|m.10765
c10072_g1_i1	transdecoder	gene	1	3711	.	+	.	ID=c10072_g1_i1|g.10767;Name=ORF%20c10072_g1_i1%7Cg.10767%20c10072_g1_i1%7Cm.10767%20type%3A5prime_partial%20len%3A153%20%28%2B%29
c10072_g1_i1	transdecoder	mRNA	1	3711	.	+	.	ID=c10072_g1_i1|m.10767;Parent=c10072_g1_i1|g.10767;Name=ORF%20c10072_g1_i1%7Cg.10767%20c10072_g1_i1%7Cm.10767%20type%3A5prime_partial%20len%3A153%20%28%2B%29
c10072_g1_i1	transdecoder	five_prime_UTR	1	1	.	+	.	ID=c10072_g1_i1|m.10767.utr5p1;Parent=c10072_g1_i1|m.10767
c10072_g1_i1	transdecoder	exon	1	3711	.	+	.	ID=c10072_g1_i1|m.10767.exon1;Parent=c10072_g1_i1|m.10767
c10072_g1_i1	transdecoder	CDS	2	460	.	+	.	ID=cds.c10072_g1_i1|m.10767;Parent=c10072_g1_i1|m.10767
c10072_g1_i1	transdecoder	three_prime_UTR	461	3711	.	+	.	ID=c10072_g1_i1|m.10767.utr3p1;Parent=c10072_g1_i1|m.10767
c10073_g1_i1	transdecoder	gene	1	2637	.	+	.	ID=c10073_g1_i1|g.10771;Name=ORF%20c10073_g1_i1%7Cg.10771%20c10073_g1_i1%7Cm.10771%20type%3A5prime_partial%20len%3A221%20%28%2B%29
c10073_g1_i1	transdecoder	mRNA	1	2637	.	+	.	ID=c10073_g1_i1|m.10771;Parent=c10073_g1_i1|g.10771;Name=ORF%20c10073_g1_i1%7Cg.10771%20c10073_g1_i1%7Cm.10771%20type%3A5prime_partial%20len%3A221%20%28%2B%29
c10073_g1_i1	transdecoder	five_prime_UTR	1	2	.	+	.	ID=c10073_g1_i1|m.10771.utr5p1;Parent=c10073_g1_i1|m.10771
c10073_g1_i1	transdecoder	exon	1	2637	.	+	.	ID=c10073_g1_i1|m.10771.exon1;Parent=c10073_g1_i1|m.10771
c10073_g1_i1	transdecoder	CDS	3	665	.	+	.	ID=cds.c10073_g1_i1|m.10771;Parent=c10073_g1_i1|m.10771
c10073_g1_i1	transdecoder	three_prime_UTR	666	2637	.	+	.	ID=c10073_g1_i1|m.10771.utr3p1;Parent=c10073_g1_i1|m.10771
c10073_g1_i1	transdecoder	gene	1	2637	.	-	.	ID=c10073_g1_i1|g.10770;Name=ORF%20c10073_g1_i1%7Cg.10770%20c10073_g1_i1%7Cm.10770%20type%3A5prime_partial%20len%3A226%20%28-%29
c10073_g1_i1	transdecoder	mRNA	1	2637	.	-	.	ID=c10073_g1_i1|m.10770;Parent=c10073_g1_i1|g.10770;Name=ORF%20c10073_g1_i1%7Cg.10770%20c10073_g1_i1%7Cm.10770%20type%3A5prime_partial%20len%3A226%20%28-%29
c10073_g1_i1	transdecoder	exon	1	2637	.	-	.	ID=c10073_g1_i1|m.10770.exon1;Parent=c10073_g1_i1|m.10770
c10073_g1_i1	transdecoder	CDS	1960	2637	.	-	.	ID=cds.c10073_g1_i1|m.10770;Parent=c10073_g1_i1|m.10770
c10073_g1_i1	transdecoder	three_prime_UTR	1	1959	.	-	.	ID=c10073_g1_i1|m.10770.utr3p1;Parent=c10073_g1_i1|m.10770
c10073_g1_i2	transdecoder	gene	1	2727	.	+	.	ID=c10073_g1_i2|g.10774;Name=ORF%20c10073_g1_i2%7Cg.10774%20c10073_g1_i2%7Cm.10774%20type%3A5prime_partial%20len%3A221%20%28%2B%29
c10073_g1_i2	transdecoder	mRNA	1	2727	.	+	.	ID=c10073_g1_i2|m.10774;Parent=c10073_g1_i2|g.10774;Name=ORF%20c10073_g1_i2%7Cg.10774%20c10073_g1_i2%7Cm.10774%20type%3A5prime_partial%20len%3A221%20%28%2B%29
c10073_g1_i2	transdecoder	five_prime_UTR	1	2	.	+	.	ID=c10073_g1_i2|m.10774.utr5p1;Parent=c10073_g1_i2|m.10774
c10073_g1_i2	transdecoder	exon	1	2727	.	+	.	ID=c10073_g1_i2|m.10774.exon1;Parent=c10073_g1_i2|m.10774
c10073_g1_i2	transdecoder	CDS	3	665	.	+	.	ID=cds.c10073_g1_i2|m.10774;Parent=c10073_g1_i2|m.10774
c10073_g1_i2	transdecoder	three_prime_UTR	666	2727	.	+	.	ID=c10073_g1_i2|m.10774.utr3p1;Parent=c10073_g1_i2|m.10774
c10073_g1_i2	transdecoder	gene	1	2727	.	-	.	ID=c10073_g1_i2|g.10773;Name=ORF%20c10073_g1_i2%7Cg.10773%20c10073_g1_i2%7Cm.10773%20type%3A5prime_partial%20len%3A256%20%28-%29
c10073_g1_i2	transdecoder	mRNA	1	2727	.	-	.	ID=c10073_g1_i2|m.10773;Parent=c10073_g1_i2|g.10773;Name=ORF%20c10073_g1_i2%7Cg.10773%20c10073_g1_i2%7Cm.10773%20type%3A5prime_partial%20len%3A256%20%28-%29
c10073_g1_i2	transdecoder	exon	1	2727	.	-	.	ID=c10073_g1_i2|m.10773.exon1;Parent=c10073_g1_i2|m.10773
c10073_g1_i2	transdecoder	CDS	1960	2727	.	-	.	ID=cds.c10073_g1_i2|m.10773;Parent=c10073_g1_i2|m.10773
c10073_g1_i2	transdecoder	three_prime_UTR	1	1959	.	-	.	ID=c10073_g1_i2|m.10773.utr3p1;Parent=c10073_g1_i2|m.10773
c10074_g1_i1	transdecoder	gene	1	1417	.	-	.	ID=c10074_g1_i1|g.10775;Name=ORF%20c10074_g1_i1%7Cg.10775%20c10074_g1_i1%7Cm.10775%20type%3Acomplete%20len%3A241%20%28-%29
c10074_g1_i1	transdecoder	mRNA	1	1417	.	-	.	ID=c10074_g1_i1|m.10775;Parent=c10074_g1_i1|g.10775;Name=ORF%20c10074_g1_i1%7Cg.10775%20c10074_g1_i1%7Cm.10775%20type%3Acomplete%20len%3A241%20%28-%29
c10074_g1_i1	transdecoder	five_prime_UTR	1050	1417	.	-	.	ID=c10074_g1_i1|m.10775.utr5p1;Parent=c10074_g1_i1|m.10775
c10074_g1_i1	transdecoder	exon	1	1417	.	-	.	ID=c10074_g1_i1|m.10775.exon1;Parent=c10074_g1_i1|m.10775
c10074_g1_i1	transdecoder	CDS	327	1049	.	-	.	ID=cds.c10074_g1_i1|m.10775;Parent=c10074_g1_i1|m.10775
c10074_g1_i1	transdecoder	three_prime_UTR	1	326	.	-	.	ID=c10074_g1_i1|m.10775.utr3p1;Parent=c10074_g1_i1|m.10775
c10075_g1_i1	transdecoder	gene	1	486	.	+	.	ID=c10075_g1_i1|g.10778;Name=ORF%20c10075_g1_i1%7Cg.10778%20c10075_g1_i1%7Cm.10778%20type%3A3prime_partial%20len%3A102%20%28%2B%29
c10075_g1_i1	transdecoder	mRNA	1	486	.	+	.	ID=c10075_g1_i1|m.10778;Parent=c10075_g1_i1|g.10778;Name=ORF%20c10075_g1_i1%7Cg.10778%20c10075_g1_i1%7Cm.10778%20type%3A3prime_partial%20len%3A102%20%28%2B%29
c10075_g1_i1	transdecoder	five_prime_UTR	1	181	.	+	.	ID=c10075_g1_i1|m.10778.utr5p1;Parent=c10075_g1_i1|m.10778
c10075_g1_i1	transdecoder	exon	1	486	.	+	.	ID=c10075_g1_i1|m.10778.exon1;Parent=c10075_g1_i1|m.10778
c10075_g1_i1	transdecoder	CDS	182	484	.	+	.	ID=cds.c10075_g1_i1|m.10778;Parent=c10075_g1_i1|m.10778
c10075_g1_i1	transdecoder	three_prime_UTR	485	486	.	+	.	ID=c10075_g1_i1|m.10778.utr3p1;Parent=c10075_g1_i1|m.10778
c10076_g1_i1	transdecoder	gene	1	3714	.	+	.	ID=c10076_g1_i1|g.10779;Name=ORF%20c10076_g1_i1%7Cg.10779%20c10076_g1_i1%7Cm.10779%20type%3A5prime_partial%20len%3A418%20%28%2B%29
c10076_g1_i1	transdecoder	mRNA	1	3714	.	+	.	ID=c10076_g1_i1|m.10779;Parent=c10076_g1_i1|g.10779;Name=ORF%20c10076_g1_i1%7Cg.10779%20c10076_g1_i1%7Cm.10779%20type%3A5prime_partial%20len%3A418%20%28%2B%29
c10076_g1_i1	transdecoder	five_prime_UTR	1	2	.	+	.	ID=c10076_g1_i1|m.10779.utr5p1;Parent=c10076_g1_i1|m.10779
c10076_g1_i1	transdecoder	exon	1	3714	.	+	.	ID=c10076_g1_i1|m.10779.exon1;Parent=c10076_g1_i1|m.10779
c10076_g1_i1	transdecoder	CDS	3	1256	.	+	.	ID=cds.c10076_g1_i1|m.10779;Parent=c10076_g1_i1|m.10779
c10076_g1_i1	transdecoder	three_prime_UTR	1257	3714	.	+	.	ID=c10076_g1_i1|m.10779.utr3p1;Parent=c10076_g1_i1|m.10779
c10076_g1_i1	transdecoder	gene	1	3714	.	-	.	ID=c10076_g1_i1|g.10780;Name=ORF%20c10076_g1_i1%7Cg.10780%20c10076_g1_i1%7Cm.10780%20type%3Acomplete%20len%3A142%20%28-%29
c10076_g1_i1	transdecoder	mRNA	1	3714	.	-	.	ID=c10076_g1_i1|m.10780;Parent=c10076_g1_i1|g.10780;Name=ORF%20c10076_g1_i1%7Cg.10780%20c10076_g1_i1%7Cm.10780%20type%3Acomplete%20len%3A142%20%28-%29
c10076_g1_i1	transdecoder	five_prime_UTR	3194	3714	.	-	.	ID=c10076_g1_i1|m.10780.utr5p1;Parent=c10076_g1_i1|m.10780
c10076_g1_i1	transdecoder	exon	1	3714	.	-	.	ID=c10076_g1_i1|m.10780.exon1;Parent=c10076_g1_i1|m.10780
c10076_g1_i1	transdecoder	CDS	2768	3193	.	-	.	ID=cds.c10076_g1_i1|m.10780;Parent=c10076_g1_i1|m.10780
c10076_g1_i1	transdecoder	three_prime_UTR	1	2767	.	-	.	ID=c10076_g1_i1|m.10780.utr3p1;Parent=c10076_g1_i1|m.10780
c10076_g1_i2	transdecoder	gene	1	3837	.	+	.	ID=c10076_g1_i2|g.10783;Name=ORF%20c10076_g1_i2%7Cg.10783%20c10076_g1_i2%7Cm.10783%20type%3A5prime_partial%20len%3A418%20%28%2B%29
c10076_g1_i2	transdecoder	mRNA	1	3837	.	+	.	ID=c10076_g1_i2|m.10783;Parent=c10076_g1_i2|g.10783;Name=ORF%20c10076_g1_i2%7Cg.10783%20c10076_g1_i2%7Cm.10783%20type%3A5prime_partial%20len%3A418%20%28%2B%29
c10076_g1_i2	transdecoder	five_prime_UTR	1	2	.	+	.	ID=c10076_g1_i2|m.10783.utr5p1;Parent=c10076_g1_i2|m.10783
c10076_g1_i2	transdecoder	exon	1	3837	.	+	.	ID=c10076_g1_i2|m.10783.exon1;Parent=c10076_g1_i2|m.10783
c10076_g1_i2	transdecoder	CDS	3	1256	.	+	.	ID=cds.c10076_g1_i2|m.10783;Parent=c10076_g1_i2|m.10783
c10076_g1_i2	transdecoder	three_prime_UTR	1257	3837	.	+	.	ID=c10076_g1_i2|m.10783.utr3p1;Parent=c10076_g1_i2|m.10783
c10076_g1_i2	transdecoder	gene	1	3837	.	-	.	ID=c10076_g1_i2|g.10784;Name=ORF%20c10076_g1_i2%7Cg.10784%20c10076_g1_i2%7Cm.10784%20type%3Acomplete%20len%3A242%20%28-%29
c10076_g1_i2	transdecoder	mRNA	1	3837	.	-	.	ID=c10076_g1_i2|m.10784;Parent=c10076_g1_i2|g.10784;Name=ORF%20c10076_g1_i2%7Cg.10784%20c10076_g1_i2%7Cm.10784%20type%3Acomplete%20len%3A242%20%28-%29
c10076_g1_i2	transdecoder	five_prime_UTR	3494	3837	.	-	.	ID=c10076_g1_i2|m.10784.utr5p1;Parent=c10076_g1_i2|m.10784
c10076_g1_i2	transdecoder	exon	1	3837	.	-	.	ID=c10076_g1_i2|m.10784.exon1;Parent=c10076_g1_i2|m.10784
c10076_g1_i2	transdecoder	CDS	2768	3493	.	-	.	ID=cds.c10076_g1_i2|m.10784;Parent=c10076_g1_i2|m.10784
c10076_g1_i2	transdecoder	three_prime_UTR	1	2767	.	-	.	ID=c10076_g1_i2|m.10784.utr3p1;Parent=c10076_g1_i2|m.10784
c1007_g1_i1	transdecoder	gene	1	564	.	-	.	ID=c1007_g1_i1|g.912;Name=ORF%20c1007_g1_i1%7Cg.912%20c1007_g1_i1%7Cm.912%20type%3A3prime_partial%20len%3A181%20%28-%29
c1007_g1_i1	transdecoder	mRNA	1	564	.	-	.	ID=c1007_g1_i1|m.912;Parent=c1007_g1_i1|g.912;Name=ORF%20c1007_g1_i1%7Cg.912%20c1007_g1_i1%7Cm.912%20type%3A3prime_partial%20len%3A181%20%28-%29
c1007_g1_i1	transdecoder	five_prime_UTR	541	564	.	-	.	ID=c1007_g1_i1|m.912.utr5p1;Parent=c1007_g1_i1|m.912
c1007_g1_i1	transdecoder	exon	1	564	.	-	.	ID=c1007_g1_i1|m.912.exon1;Parent=c1007_g1_i1|m.912
c1007_g1_i1	transdecoder	CDS	1	540	.	-	.	ID=cds.c1007_g1_i1|m.912;Parent=c1007_g1_i1|m.912
c10080_g1_i1	transdecoder	gene	1	686	.	+	.	ID=c10080_g1_i1|g.10787;Name=ORF%20c10080_g1_i1%7Cg.10787%20c10080_g1_i1%7Cm.10787%20type%3Acomplete%20len%3A101%20%28%2B%29
c10080_g1_i1	transdecoder	mRNA	1	686	.	+	.	ID=c10080_g1_i1|m.10787;Parent=c10080_g1_i1|g.10787;Name=ORF%20c10080_g1_i1%7Cg.10787%20c10080_g1_i1%7Cm.10787%20type%3Acomplete%20len%3A101%20%28%2B%29
c10080_g1_i1	transdecoder	five_prime_UTR	1	2	.	+	.	ID=c10080_g1_i1|m.10787.utr5p1;Parent=c10080_g1_i1|m.10787
c10080_g1_i1	transdecoder	exon	1	686	.	+	.	ID=c10080_g1_i1|m.10787.exon1;Parent=c10080_g1_i1|m.10787
c10080_g1_i1	transdecoder	CDS	3	305	.	+	.	ID=cds.c10080_g1_i1|m.10787;Parent=c10080_g1_i1|m.10787
c10080_g1_i1	transdecoder	three_prime_UTR	306	686	.	+	.	ID=c10080_g1_i1|m.10787.utr3p1;Parent=c10080_g1_i1|m.10787
c10080_g1_i2	transdecoder	gene	1	2735	.	+	.	ID=c10080_g1_i2|g.10788;Name=ORF%20c10080_g1_i2%7Cg.10788%20c10080_g1_i2%7Cm.10788%20type%3A5prime_partial%20len%3A784%20%28%2B%29
c10080_g1_i2	transdecoder	mRNA	1	2735	.	+	.	ID=c10080_g1_i2|m.10788;Parent=c10080_g1_i2|g.10788;Name=ORF%20c10080_g1_i2%7Cg.10788%20c10080_g1_i2%7Cm.10788%20type%3A5prime_partial%20len%3A784%20%28%2B%29
c10080_g1_i2	transdecoder	five_prime_UTR	1	2	.	+	.	ID=c10080_g1_i2|m.10788.utr5p1;Parent=c10080_g1_i2|m.10788
c10080_g1_i2	transdecoder	exon	1	2735	.	+	.	ID=c10080_g1_i2|m.10788.exon1;Parent=c10080_g1_i2|m.10788
c10080_g1_i2	transdecoder	CDS	3	2354	.	+	.	ID=cds.c10080_g1_i2|m.10788;Parent=c10080_g1_i2|m.10788
c10080_g1_i2	transdecoder	three_prime_UTR	2355	2735	.	+	.	ID=c10080_g1_i2|m.10788.utr3p1;Parent=c10080_g1_i2|m.10788
c10081_g1_i1	transdecoder	gene	1	788	.	+	.	ID=c10081_g1_i1|g.10789;Name=ORF%20c10081_g1_i1%7Cg.10789%20c10081_g1_i1%7Cm.10789%20type%3A5prime_partial%20len%3A252%20%28%2B%29
c10081_g1_i1	transdecoder	mRNA	1	788	.	+	.	ID=c10081_g1_i1|m.10789;Parent=c10081_g1_i1|g.10789;Name=ORF%20c10081_g1_i1%7Cg.10789%20c10081_g1_i1%7Cm.10789%20type%3A5prime_partial%20len%3A252%20%28%2B%29
c10081_g1_i1	transdecoder	five_prime_UTR	1	2	.	+	.	ID=c10081_g1_i1|m.10789.utr5p1;Parent=c10081_g1_i1|m.10789
c10081_g1_i1	transdecoder	exon	1	788	.	+	.	ID=c10081_g1_i1|m.10789.exon1;Parent=c10081_g1_i1|m.10789
c10081_g1_i1	transdecoder	CDS	3	758	.	+	.	ID=cds.c10081_g1_i1|m.10789;Parent=c10081_g1_i1|m.10789
c10081_g1_i1	transdecoder	three_prime_UTR	759	788	.	+	.	ID=c10081_g1_i1|m.10789.utr3p1;Parent=c10081_g1_i1|m.10789
c10081_g1_i2	transdecoder	gene	1	1024	.	+	.	ID=c10081_g1_i2|g.10791;Name=ORF%20c10081_g1_i2%7Cg.10791%20c10081_g1_i2%7Cm.10791%20type%3Acomplete%20len%3A241%20%28%2B%29
c10081_g1_i2	transdecoder	mRNA	1	1024	.	+	.	ID=c10081_g1_i2|m.10791;Parent=c10081_g1_i2|g.10791;Name=ORF%20c10081_g1_i2%7Cg.10791%20c10081_g1_i2%7Cm.10791%20type%3Acomplete%20len%3A241%20%28%2B%29
c10081_g1_i2	transdecoder	five_prime_UTR	1	271	.	+	.	ID=c10081_g1_i2|m.10791.utr5p1;Parent=c10081_g1_i2|m.10791
c10081_g1_i2	transdecoder	exon	1	1024	.	+	.	ID=c10081_g1_i2|m.10791.exon1;Parent=c10081_g1_i2|m.10791
c10081_g1_i2	transdecoder	CDS	272	994	.	+	.	ID=cds.c10081_g1_i2|m.10791;Parent=c10081_g1_i2|m.10791
c10081_g1_i2	transdecoder	three_prime_UTR	995	1024	.	+	.	ID=c10081_g1_i2|m.10791.utr3p1;Parent=c10081_g1_i2|m.10791
c10084_g1_i1	transdecoder	gene	1	1513	.	-	.	ID=c10084_g1_i1|g.10793;Name=ORF%20c10084_g1_i1%7Cg.10793%20c10084_g1_i1%7Cm.10793%20type%3Acomplete%20len%3A220%20%28-%29
c10084_g1_i1	transdecoder	mRNA	1	1513	.	-	.	ID=c10084_g1_i1|m.10793;Parent=c10084_g1_i1|g.10793;Name=ORF%20c10084_g1_i1%7Cg.10793%20c10084_g1_i1%7Cm.10793%20type%3Acomplete%20len%3A220%20%28-%29
c10084_g1_i1	transdecoder	five_prime_UTR	1367	1513	.	-	.	ID=c10084_g1_i1|m.10793.utr5p1;Parent=c10084_g1_i1|m.10793
c10084_g1_i1	transdecoder	exon	1	1513	.	-	.	ID=c10084_g1_i1|m.10793.exon1;Parent=c10084_g1_i1|m.10793
c10084_g1_i1	transdecoder	CDS	707	1366	.	-	.	ID=cds.c10084_g1_i1|m.10793;Parent=c10084_g1_i1|m.10793
c10084_g1_i1	transdecoder	three_prime_UTR	1	706	.	-	.	ID=c10084_g1_i1|m.10793.utr3p1;Parent=c10084_g1_i1|m.10793
c10085_g2_i1	transdecoder	gene	1	1354	.	+	.	ID=c10085_g2_i1|g.10794;Name=ORF%20c10085_g2_i1%7Cg.10794%20c10085_g2_i1%7Cm.10794%20type%3A5prime_partial%20len%3A363%20%28%2B%29
c10085_g2_i1	transdecoder	mRNA	1	1354	.	+	.	ID=c10085_g2_i1|m.10794;Parent=c10085_g2_i1|g.10794;Name=ORF%20c10085_g2_i1%7Cg.10794%20c10085_g2_i1%7Cm.10794%20type%3A5prime_partial%20len%3A363%20%28%2B%29
c10085_g2_i1	transdecoder	five_prime_UTR	1	2	.	+	.	ID=c10085_g2_i1|m.10794.utr5p1;Parent=c10085_g2_i1|m.10794
c10085_g2_i1	transdecoder	exon	1	1354	.	+	.	ID=c10085_g2_i1|m.10794.exon1;Parent=c10085_g2_i1|m.10794
c10085_g2_i1	transdecoder	CDS	3	1091	.	+	.	ID=cds.c10085_g2_i1|m.10794;Parent=c10085_g2_i1|m.10794
c10085_g2_i1	transdecoder	three_prime_UTR	1092	1354	.	+	.	ID=c10085_g2_i1|m.10794.utr3p1;Parent=c10085_g2_i1|m.10794
c10086_g1_i1	transdecoder	gene	1	999	.	+	.	ID=c10086_g1_i1|g.10800;Name=ORF%20c10086_g1_i1%7Cg.10800%20c10086_g1_i1%7Cm.10800%20type%3Acomplete%20len%3A171%20%28%2B%29
c10086_g1_i1	transdecoder	mRNA	1	999	.	+	.	ID=c10086_g1_i1|m.10800;Parent=c10086_g1_i1|g.10800;Name=ORF%20c10086_g1_i1%7Cg.10800%20c10086_g1_i1%7Cm.10800%20type%3Acomplete%20len%3A171%20%28%2B%29
c10086_g1_i1	transdecoder	five_prime_UTR	1	113	.	+	.	ID=c10086_g1_i1|m.10800.utr5p1;Parent=c10086_g1_i1|m.10800
c10086_g1_i1	transdecoder	exon	1	999	.	+	.	ID=c10086_g1_i1|m.10800.exon1;Parent=c10086_g1_i1|m.10800
c10086_g1_i1	transdecoder	CDS	114	626	.	+	.	ID=cds.c10086_g1_i1|m.10800;Parent=c10086_g1_i1|m.10800
c10086_g1_i1	transdecoder	three_prime_UTR	627	999	.	+	.	ID=c10086_g1_i1|m.10800.utr3p1;Parent=c10086_g1_i1|m.10800
c10086_g1_i2	transdecoder	gene	1	917	.	+	.	ID=c10086_g1_i2|g.10802;Name=ORF%20c10086_g1_i2%7Cg.10802%20c10086_g1_i2%7Cm.10802%20type%3Acomplete%20len%3A190%20%28%2B%29
c10086_g1_i2	transdecoder	mRNA	1	917	.	+	.	ID=c10086_g1_i2|m.10802;Parent=c10086_g1_i2|g.10802;Name=ORF%20c10086_g1_i2%7Cg.10802%20c10086_g1_i2%7Cm.10802%20type%3Acomplete%20len%3A190%20%28%2B%29
c10086_g1_i2	transdecoder	five_prime_UTR	1	113	.	+	.	ID=c10086_g1_i2|m.10802.utr5p1;Parent=c10086_g1_i2|m.10802
c10086_g1_i2	transdecoder	exon	1	917	.	+	.	ID=c10086_g1_i2|m.10802.exon1;Parent=c10086_g1_i2|m.10802
c10086_g1_i2	transdecoder	CDS	114	683	.	+	.	ID=cds.c10086_g1_i2|m.10802;Parent=c10086_g1_i2|m.10802
c10086_g1_i2	transdecoder	three_prime_UTR	684	917	.	+	.	ID=c10086_g1_i2|m.10802.utr3p1;Parent=c10086_g1_i2|m.10802
c10087_g1_i1	transdecoder	gene	1	1528	.	-	.	ID=c10087_g1_i1|g.10808;Name=ORF%20c10087_g1_i1%7Cg.10808%20c10087_g1_i1%7Cm.10808%20type%3A5prime_partial%20len%3A118%20%28-%29
c10087_g1_i1	transdecoder	mRNA	1	1528	.	-	.	ID=c10087_g1_i1|m.10808;Parent=c10087_g1_i1|g.10808;Name=ORF%20c10087_g1_i1%7Cg.10808%20c10087_g1_i1%7Cm.10808%20type%3A5prime_partial%20len%3A118%20%28-%29
c10087_g1_i1	transdecoder	five_prime_UTR	1527	1528	.	-	.	ID=c10087_g1_i1|m.10808.utr5p1;Parent=c10087_g1_i1|m.10808
c10087_g1_i1	transdecoder	exon	1	1528	.	-	.	ID=c10087_g1_i1|m.10808.exon1;Parent=c10087_g1_i1|m.10808
c10087_g1_i1	transdecoder	CDS	1173	1526	.	-	.	ID=cds.c10087_g1_i1|m.10808;Parent=c10087_g1_i1|m.10808
c10087_g1_i1	transdecoder	three_prime_UTR	1	1172	.	-	.	ID=c10087_g1_i1|m.10808.utr3p1;Parent=c10087_g1_i1|m.10808
c10087_g1_i1	transdecoder	gene	1	1528	.	-	.	ID=c10087_g1_i1|g.10803;Name=ORF%20c10087_g1_i1%7Cg.10803%20c10087_g1_i1%7Cm.10803%20type%3Acomplete%20len%3A348%20%28-%29
c10087_g1_i1	transdecoder	mRNA	1	1528	.	-	.	ID=c10087_g1_i1|m.10803;Parent=c10087_g1_i1|g.10803;Name=ORF%20c10087_g1_i1%7Cg.10803%20c10087_g1_i1%7Cm.10803%20type%3Acomplete%20len%3A348%20%28-%29
c10087_g1_i1	transdecoder	five_prime_UTR	1321	1528	.	-	.	ID=c10087_g1_i1|m.10803.utr5p1;Parent=c10087_g1_i1|m.10803
c10087_g1_i1	transdecoder	exon	1	1528	.	-	.	ID=c10087_g1_i1|m.10803.exon1;Parent=c10087_g1_i1|m.10803
c10087_g1_i1	transdecoder	CDS	277	1320	.	-	.	ID=cds.c10087_g1_i1|m.10803;Parent=c10087_g1_i1|m.10803
c10087_g1_i1	transdecoder	three_prime_UTR	1	276	.	-	.	ID=c10087_g1_i1|m.10803.utr3p1;Parent=c10087_g1_i1|m.10803
c10087_g1_i2	transdecoder	gene	1	1875	.	-	.	ID=c10087_g1_i2|g.10814;Name=ORF%20c10087_g1_i2%7Cg.10814%20c10087_g1_i2%7Cm.10814%20type%3A5prime_partial%20len%3A118%20%28-%29
c10087_g1_i2	transdecoder	mRNA	1	1875	.	-	.	ID=c10087_g1_i2|m.10814;Parent=c10087_g1_i2|g.10814;Name=ORF%20c10087_g1_i2%7Cg.10814%20c10087_g1_i2%7Cm.10814%20type%3A5prime_partial%20len%3A118%20%28-%29
c10087_g1_i2	transdecoder	five_prime_UTR	1874	1875	.	-	.	ID=c10087_g1_i2|m.10814.utr5p1;Parent=c10087_g1_i2|m.10814
c10087_g1_i2	transdecoder	exon	1	1875	.	-	.	ID=c10087_g1_i2|m.10814.exon1;Parent=c10087_g1_i2|m.10814
c10087_g1_i2	transdecoder	CDS	1520	1873	.	-	.	ID=cds.c10087_g1_i2|m.10814;Parent=c10087_g1_i2|m.10814
c10087_g1_i2	transdecoder	three_prime_UTR	1	1519	.	-	.	ID=c10087_g1_i2|m.10814.utr3p1;Parent=c10087_g1_i2|m.10814
c10087_g1_i2	transdecoder	gene	1	1875	.	-	.	ID=c10087_g1_i2|g.10809;Name=ORF%20c10087_g1_i2%7Cg.10809%20c10087_g1_i2%7Cm.10809%20type%3Acomplete%20len%3A348%20%28-%29
c10087_g1_i2	transdecoder	mRNA	1	1875	.	-	.	ID=c10087_g1_i2|m.10809;Parent=c10087_g1_i2|g.10809;Name=ORF%20c10087_g1_i2%7Cg.10809%20c10087_g1_i2%7Cm.10809%20type%3Acomplete%20len%3A348%20%28-%29
c10087_g1_i2	transdecoder	five_prime_UTR	1668	1875	.	-	.	ID=c10087_g1_i2|m.10809.utr5p1;Parent=c10087_g1_i2|m.10809
c10087_g1_i2	transdecoder	exon	1	1875	.	-	.	ID=c10087_g1_i2|m.10809.exon1;Parent=c10087_g1_i2|m.10809
c10087_g1_i2	transdecoder	CDS	624	1667	.	-	.	ID=cds.c10087_g1_i2|m.10809;Parent=c10087_g1_i2|m.10809
c10087_g1_i2	transdecoder	three_prime_UTR	1	623	.	-	.	ID=c10087_g1_i2|m.10809.utr3p1;Parent=c10087_g1_i2|m.10809
c10087_g1_i3	transdecoder	gene	1	845	.	-	.	ID=c10087_g1_i3|g.10818;Name=ORF%20c10087_g1_i3%7Cg.10818%20c10087_g1_i3%7Cm.10818%20type%3A5prime_partial%20len%3A118%20%28-%29
c10087_g1_i3	transdecoder	mRNA	1	845	.	-	.	ID=c10087_g1_i3|m.10818;Parent=c10087_g1_i3|g.10818;Name=ORF%20c10087_g1_i3%7Cg.10818%20c10087_g1_i3%7Cm.10818%20type%3A5prime_partial%20len%3A118%20%28-%29
c10087_g1_i3	transdecoder	five_prime_UTR	844	845	.	-	.	ID=c10087_g1_i3|m.10818.utr5p1;Parent=c10087_g1_i3|m.10818
c10087_g1_i3	transdecoder	exon	1	845	.	-	.	ID=c10087_g1_i3|m.10818.exon1;Parent=c10087_g1_i3|m.10818
c10087_g1_i3	transdecoder	CDS	490	843	.	-	.	ID=cds.c10087_g1_i3|m.10818;Parent=c10087_g1_i3|m.10818
c10087_g1_i3	transdecoder	three_prime_UTR	1	489	.	-	.	ID=c10087_g1_i3|m.10818.utr3p1;Parent=c10087_g1_i3|m.10818
c1008_g1_i1	transdecoder	gene	1	409	.	-	.	ID=c1008_g1_i1|g.914;Name=ORF%20c1008_g1_i1%7Cg.914%20c1008_g1_i1%7Cm.914%20type%3Ainternal%20len%3A137%20%28-%29
c1008_g1_i1	transdecoder	mRNA	1	409	.	-	.	ID=c1008_g1_i1|m.914;Parent=c1008_g1_i1|g.914;Name=ORF%20c1008_g1_i1%7Cg.914%20c1008_g1_i1%7Cm.914%20type%3Ainternal%20len%3A137%20%28-%29
c1008_g1_i1	transdecoder	exon	1	409	.	-	.	ID=c1008_g1_i1|m.914.exon1;Parent=c1008_g1_i1|m.914
c1008_g1_i1	transdecoder	CDS	2	409	.	-	.	ID=cds.c1008_g1_i1|m.914;Parent=c1008_g1_i1|m.914
c1008_g1_i1	transdecoder	three_prime_UTR	1	1	.	-	.	ID=c1008_g1_i1|m.914.utr3p1;Parent=c1008_g1_i1|m.914
c10090_g1_i1	transdecoder	gene	1	1837	.	-	.	ID=c10090_g1_i1|g.10820;Name=ORF%20c10090_g1_i1%7Cg.10820%20c10090_g1_i1%7Cm.10820%20type%3Acomplete%20len%3A107%20%28-%29
c10090_g1_i1	transdecoder	mRNA	1	1837	.	-	.	ID=c10090_g1_i1|m.10820;Parent=c10090_g1_i1|g.10820;Name=ORF%20c10090_g1_i1%7Cg.10820%20c10090_g1_i1%7Cm.10820%20type%3Acomplete%20len%3A107%20%28-%29
c10090_g1_i1	transdecoder	five_prime_UTR	1584	1837	.	-	.	ID=c10090_g1_i1|m.10820.utr5p1;Parent=c10090_g1_i1|m.10820
c10090_g1_i1	transdecoder	exon	1	1837	.	-	.	ID=c10090_g1_i1|m.10820.exon1;Parent=c10090_g1_i1|m.10820
c10090_g1_i1	transdecoder	CDS	1263	1583	.	-	.	ID=cds.c10090_g1_i1|m.10820;Parent=c10090_g1_i1|m.10820
c10090_g1_i1	transdecoder	three_prime_UTR	1	1262	.	-	.	ID=c10090_g1_i1|m.10820.utr3p1;Parent=c10090_g1_i1|m.10820
c10092_g1_i1	transdecoder	gene	1	761	.	+	.	ID=c10092_g1_i1|g.10824;Name=ORF%20c10092_g1_i1%7Cg.10824%20c10092_g1_i1%7Cm.10824%20type%3A3prime_partial%20len%3A108%20%28%2B%29
c10092_g1_i1	transdecoder	mRNA	1	761	.	+	.	ID=c10092_g1_i1|m.10824;Parent=c10092_g1_i1|g.10824;Name=ORF%20c10092_g1_i1%7Cg.10824%20c10092_g1_i1%7Cm.10824%20type%3A3prime_partial%20len%3A108%20%28%2B%29
c10092_g1_i1	transdecoder	five_prime_UTR	1	438	.	+	.	ID=c10092_g1_i1|m.10824.utr5p1;Parent=c10092_g1_i1|m.10824
c10092_g1_i1	transdecoder	exon	1	761	.	+	.	ID=c10092_g1_i1|m.10824.exon1;Parent=c10092_g1_i1|m.10824
c10092_g1_i1	transdecoder	CDS	439	759	.	+	.	ID=cds.c10092_g1_i1|m.10824;Parent=c10092_g1_i1|m.10824
c10092_g1_i1	transdecoder	three_prime_UTR	760	761	.	+	.	ID=c10092_g1_i1|m.10824.utr3p1;Parent=c10092_g1_i1|m.10824
c10094_g1_i1	transdecoder	gene	1	1396	.	+	.	ID=c10094_g1_i1|g.10827;Name=ORF%20c10094_g1_i1%7Cg.10827%20c10094_g1_i1%7Cm.10827%20type%3Acomplete%20len%3A175%20%28%2B%29
c10094_g1_i1	transdecoder	mRNA	1	1396	.	+	.	ID=c10094_g1_i1|m.10827;Parent=c10094_g1_i1|g.10827;Name=ORF%20c10094_g1_i1%7Cg.10827%20c10094_g1_i1%7Cm.10827%20type%3Acomplete%20len%3A175%20%28%2B%29
c10094_g1_i1	transdecoder	five_prime_UTR	1	78	.	+	.	ID=c10094_g1_i1|m.10827.utr5p1;Parent=c10094_g1_i1|m.10827
c10094_g1_i1	transdecoder	exon	1	1396	.	+	.	ID=c10094_g1_i1|m.10827.exon1;Parent=c10094_g1_i1|m.10827
c10094_g1_i1	transdecoder	CDS	79	603	.	+	.	ID=cds.c10094_g1_i1|m.10827;Parent=c10094_g1_i1|m.10827
c10094_g1_i1	transdecoder	three_prime_UTR	604	1396	.	+	.	ID=c10094_g1_i1|m.10827.utr3p1;Parent=c10094_g1_i1|m.10827
c10094_g1_i2	transdecoder	gene	1	504	.	+	.	ID=c10094_g1_i2|g.10828;Name=ORF%20c10094_g1_i2%7Cg.10828%20c10094_g1_i2%7Cm.10828%20type%3Acomplete%20len%3A123%20%28%2B%29
c10094_g1_i2	transdecoder	mRNA	1	504	.	+	.	ID=c10094_g1_i2|m.10828;Parent=c10094_g1_i2|g.10828;Name=ORF%20c10094_g1_i2%7Cg.10828%20c10094_g1_i2%7Cm.10828%20type%3Acomplete%20len%3A123%20%28%2B%29
c10094_g1_i2	transdecoder	five_prime_UTR	1	78	.	+	.	ID=c10094_g1_i2|m.10828.utr5p1;Parent=c10094_g1_i2|m.10828
c10094_g1_i2	transdecoder	exon	1	504	.	+	.	ID=c10094_g1_i2|m.10828.exon1;Parent=c10094_g1_i2|m.10828
c10094_g1_i2	transdecoder	CDS	79	447	.	+	.	ID=cds.c10094_g1_i2|m.10828;Parent=c10094_g1_i2|m.10828
c10094_g1_i2	transdecoder	three_prime_UTR	448	504	.	+	.	ID=c10094_g1_i2|m.10828.utr3p1;Parent=c10094_g1_i2|m.10828
c10095_g1_i1	transdecoder	gene	1	1679	.	+	.	ID=c10095_g1_i1|g.10829;Name=ORF%20c10095_g1_i1%7Cg.10829%20c10095_g1_i1%7Cm.10829%20type%3Ainternal%20len%3A560%20%28%2B%29
c10095_g1_i1	transdecoder	mRNA	1	1679	.	+	.	ID=c10095_g1_i1|m.10829;Parent=c10095_g1_i1|g.10829;Name=ORF%20c10095_g1_i1%7Cg.10829%20c10095_g1_i1%7Cm.10829%20type%3Ainternal%20len%3A560%20%28%2B%29
c10095_g1_i1	transdecoder	five_prime_UTR	1	1	.	+	.	ID=c10095_g1_i1|m.10829.utr5p1;Parent=c10095_g1_i1|m.10829
c10095_g1_i1	transdecoder	exon	1	1679	.	+	.	ID=c10095_g1_i1|m.10829.exon1;Parent=c10095_g1_i1|m.10829
c10095_g1_i1	transdecoder	CDS	2	1678	.	+	.	ID=cds.c10095_g1_i1|m.10829;Parent=c10095_g1_i1|m.10829
c10095_g1_i1	transdecoder	three_prime_UTR	1679	1679	.	+	.	ID=c10095_g1_i1|m.10829.utr3p1;Parent=c10095_g1_i1|m.10829
c10095_g1_i2	transdecoder	gene	1	2212	.	+	.	ID=c10095_g1_i2|g.10833;Name=ORF%20c10095_g1_i2%7Cg.10833%20c10095_g1_i2%7Cm.10833%20type%3A3prime_partial%20len%3A689%20%28%2B%29
c10095_g1_i2	transdecoder	mRNA	1	2212	.	+	.	ID=c10095_g1_i2|m.10833;Parent=c10095_g1_i2|g.10833;Name=ORF%20c10095_g1_i2%7Cg.10833%20c10095_g1_i2%7Cm.10833%20type%3A3prime_partial%20len%3A689%20%28%2B%29
c10095_g1_i2	transdecoder	five_prime_UTR	1	147	.	+	.	ID=c10095_g1_i2|m.10833.utr5p1;Parent=c10095_g1_i2|m.10833
c10095_g1_i2	transdecoder	exon	1	2212	.	+	.	ID=c10095_g1_i2|m.10833.exon1;Parent=c10095_g1_i2|m.10833
c10095_g1_i2	transdecoder	CDS	148	2211	.	+	.	ID=cds.c10095_g1_i2|m.10833;Parent=c10095_g1_i2|m.10833
c10095_g1_i2	transdecoder	three_prime_UTR	2212	2212	.	+	.	ID=c10095_g1_i2|m.10833.utr3p1;Parent=c10095_g1_i2|m.10833
c10096_g1_i1	transdecoder	gene	1	553	.	-	.	ID=c10096_g1_i1|g.10836;Name=ORF%20c10096_g1_i1%7Cg.10836%20c10096_g1_i1%7Cm.10836%20type%3A5prime_partial%20len%3A102%20%28-%29
c10096_g1_i1	transdecoder	mRNA	1	553	.	-	.	ID=c10096_g1_i1|m.10836;Parent=c10096_g1_i1|g.10836;Name=ORF%20c10096_g1_i1%7Cg.10836%20c10096_g1_i1%7Cm.10836%20type%3A5prime_partial%20len%3A102%20%28-%29
c10096_g1_i1	transdecoder	five_prime_UTR	552	553	.	-	.	ID=c10096_g1_i1|m.10836.utr5p1;Parent=c10096_g1_i1|m.10836
c10096_g1_i1	transdecoder	exon	1	553	.	-	.	ID=c10096_g1_i1|m.10836.exon1;Parent=c10096_g1_i1|m.10836
c10096_g1_i1	transdecoder	CDS	246	551	.	-	.	ID=cds.c10096_g1_i1|m.10836;Parent=c10096_g1_i1|m.10836
c10096_g1_i1	transdecoder	three_prime_UTR	1	245	.	-	.	ID=c10096_g1_i1|m.10836.utr3p1;Parent=c10096_g1_i1|m.10836
c10096_g1_i2	transdecoder	gene	1	1077	.	+	.	ID=c10096_g1_i2|g.10838;Name=ORF%20c10096_g1_i2%7Cg.10838%20c10096_g1_i2%7Cm.10838%20type%3A3prime_partial%20len%3A103%20%28%2B%29
c10096_g1_i2	transdecoder	mRNA	1	1077	.	+	.	ID=c10096_g1_i2|m.10838;Parent=c10096_g1_i2|g.10838;Name=ORF%20c10096_g1_i2%7Cg.10838%20c10096_g1_i2%7Cm.10838%20type%3A3prime_partial%20len%3A103%20%28%2B%29
c10096_g1_i2	transdecoder	five_prime_UTR	1	769	.	+	.	ID=c10096_g1_i2|m.10838.utr5p1;Parent=c10096_g1_i2|m.10838
c10096_g1_i2	transdecoder	exon	1	1077	.	+	.	ID=c10096_g1_i2|m.10838.exon1;Parent=c10096_g1_i2|m.10838
c10096_g1_i2	transdecoder	CDS	770	1075	.	+	.	ID=cds.c10096_g1_i2|m.10838;Parent=c10096_g1_i2|m.10838
c10096_g1_i2	transdecoder	three_prime_UTR	1076	1077	.	+	.	ID=c10096_g1_i2|m.10838.utr3p1;Parent=c10096_g1_i2|m.10838
c10096_g1_i2	transdecoder	gene	1	1077	.	-	.	ID=c10096_g1_i2|g.10837;Name=ORF%20c10096_g1_i2%7Cg.10837%20c10096_g1_i2%7Cm.10837%20type%3A5prime_partial%20len%3A274%20%28-%29
c10096_g1_i2	transdecoder	mRNA	1	1077	.	-	.	ID=c10096_g1_i2|m.10837;Parent=c10096_g1_i2|g.10837;Name=ORF%20c10096_g1_i2%7Cg.10837%20c10096_g1_i2%7Cm.10837%20type%3A5prime_partial%20len%3A274%20%28-%29
c10096_g1_i2	transdecoder	five_prime_UTR	1076	1077	.	-	.	ID=c10096_g1_i2|m.10837.utr5p1;Parent=c10096_g1_i2|m.10837
c10096_g1_i2	transdecoder	exon	1	1077	.	-	.	ID=c10096_g1_i2|m.10837.exon1;Parent=c10096_g1_i2|m.10837
c10096_g1_i2	transdecoder	CDS	254	1075	.	-	.	ID=cds.c10096_g1_i2|m.10837;Parent=c10096_g1_i2|m.10837
c10096_g1_i2	transdecoder	three_prime_UTR	1	253	.	-	.	ID=c10096_g1_i2|m.10837.utr3p1;Parent=c10096_g1_i2|m.10837
c10096_g1_i3	transdecoder	gene	1	1132	.	-	.	ID=c10096_g1_i3|g.10839;Name=ORF%20c10096_g1_i3%7Cg.10839%20c10096_g1_i3%7Cm.10839%20type%3Acomplete%20len%3A175%20%28-%29
c10096_g1_i3	transdecoder	mRNA	1	1132	.	-	.	ID=c10096_g1_i3|m.10839;Parent=c10096_g1_i3|g.10839;Name=ORF%20c10096_g1_i3%7Cg.10839%20c10096_g1_i3%7Cm.10839%20type%3Acomplete%20len%3A175%20%28-%29
c10096_g1_i3	transdecoder	five_prime_UTR	779	1132	.	-	.	ID=c10096_g1_i3|m.10839.utr5p1;Parent=c10096_g1_i3|m.10839
c10096_g1_i3	transdecoder	exon	1	1132	.	-	.	ID=c10096_g1_i3|m.10839.exon1;Parent=c10096_g1_i3|m.10839
c10096_g1_i3	transdecoder	CDS	254	778	.	-	.	ID=cds.c10096_g1_i3|m.10839;Parent=c10096_g1_i3|m.10839
c10096_g1_i3	transdecoder	three_prime_UTR	1	253	.	-	.	ID=c10096_g1_i3|m.10839.utr3p1;Parent=c10096_g1_i3|m.10839
c10096_g1_i3	transdecoder	gene	1	1132	.	-	.	ID=c10096_g1_i3|g.10840;Name=ORF%20c10096_g1_i3%7Cg.10840%20c10096_g1_i3%7Cm.10840%20type%3A5prime_partial%20len%3A102%20%28-%29
c10096_g1_i3	transdecoder	mRNA	1	1132	.	-	.	ID=c10096_g1_i3|m.10840;Parent=c10096_g1_i3|g.10840;Name=ORF%20c10096_g1_i3%7Cg.10840%20c10096_g1_i3%7Cm.10840%20type%3A5prime_partial%20len%3A102%20%28-%29
c10096_g1_i3	transdecoder	five_prime_UTR	1131	1132	.	-	.	ID=c10096_g1_i3|m.10840.utr5p1;Parent=c10096_g1_i3|m.10840
c10096_g1_i3	transdecoder	exon	1	1132	.	-	.	ID=c10096_g1_i3|m.10840.exon1;Parent=c10096_g1_i3|m.10840
c10096_g1_i3	transdecoder	CDS	825	1130	.	-	.	ID=cds.c10096_g1_i3|m.10840;Parent=c10096_g1_i3|m.10840
c10096_g1_i3	transdecoder	three_prime_UTR	1	824	.	-	.	ID=c10096_g1_i3|m.10840.utr3p1;Parent=c10096_g1_i3|m.10840
c10098_g1_i1	transdecoder	gene	1	2725	.	+	.	ID=c10098_g1_i1|g.10842;Name=ORF%20c10098_g1_i1%7Cg.10842%20c10098_g1_i1%7Cm.10842%20type%3Acomplete%20len%3A113%20%28%2B%29
c10098_g1_i1	transdecoder	mRNA	1	2725	.	+	.	ID=c10098_g1_i1|m.10842;Parent=c10098_g1_i1|g.10842;Name=ORF%20c10098_g1_i1%7Cg.10842%20c10098_g1_i1%7Cm.10842%20type%3Acomplete%20len%3A113%20%28%2B%29
c10098_g1_i1	transdecoder	five_prime_UTR	1	530	.	+	.	ID=c10098_g1_i1|m.10842.utr5p1;Parent=c10098_g1_i1|m.10842
c10098_g1_i1	transdecoder	exon	1	2725	.	+	.	ID=c10098_g1_i1|m.10842.exon1;Parent=c10098_g1_i1|m.10842
c10098_g1_i1	transdecoder	CDS	531	869	.	+	.	ID=cds.c10098_g1_i1|m.10842;Parent=c10098_g1_i1|m.10842
c10098_g1_i1	transdecoder	three_prime_UTR	870	2725	.	+	.	ID=c10098_g1_i1|m.10842.utr3p1;Parent=c10098_g1_i1|m.10842
c100_g1_i1	transdecoder	gene	1	3158	.	+	.	ID=c100_g1_i1|g.95;Name=ORF%20c100_g1_i1%7Cg.95%20c100_g1_i1%7Cm.95%20type%3A5prime_partial%20len%3A338%20%28%2B%29
c100_g1_i1	transdecoder	mRNA	1	3158	.	+	.	ID=c100_g1_i1|m.95;Parent=c100_g1_i1|g.95;Name=ORF%20c100_g1_i1%7Cg.95%20c100_g1_i1%7Cm.95%20type%3A5prime_partial%20len%3A338%20%28%2B%29
c100_g1_i1	transdecoder	five_prime_UTR	1	2	.	+	.	ID=c100_g1_i1|m.95.utr5p1;Parent=c100_g1_i1|m.95
c100_g1_i1	transdecoder	exon	1	3158	.	+	.	ID=c100_g1_i1|m.95.exon1;Parent=c100_g1_i1|m.95
c100_g1_i1	transdecoder	CDS	3	1016	.	+	.	ID=cds.c100_g1_i1|m.95;Parent=c100_g1_i1|m.95
c100_g1_i1	transdecoder	three_prime_UTR	1017	3158	.	+	.	ID=c100_g1_i1|m.95.utr3p1;Parent=c100_g1_i1|m.95
c100_g1_i1	transdecoder	gene	1	3158	.	-	.	ID=c100_g1_i1|g.94;Name=ORF%20c100_g1_i1%7Cg.94%20c100_g1_i1%7Cm.94%20type%3Acomplete%20len%3A370%20%28-%29
c100_g1_i1	transdecoder	mRNA	1	3158	.	-	.	ID=c100_g1_i1|m.94;Parent=c100_g1_i1|g.94;Name=ORF%20c100_g1_i1%7Cg.94%20c100_g1_i1%7Cm.94%20type%3Acomplete%20len%3A370%20%28-%29
c100_g1_i1	transdecoder	five_prime_UTR	2296	3158	.	-	.	ID=c100_g1_i1|m.94.utr5p1;Parent=c100_g1_i1|m.94
c100_g1_i1	transdecoder	exon	1	3158	.	-	.	ID=c100_g1_i1|m.94.exon1;Parent=c100_g1_i1|m.94
c100_g1_i1	transdecoder	CDS	1186	2295	.	-	.	ID=cds.c100_g1_i1|m.94;Parent=c100_g1_i1|m.94
c100_g1_i1	transdecoder	three_prime_UTR	1	1185	.	-	.	ID=c100_g1_i1|m.94.utr3p1;Parent=c100_g1_i1|m.94
c100_g1_i2	transdecoder	gene	1	3244	.	+	.	ID=c100_g1_i2|g.99;Name=ORF%20c100_g1_i2%7Cg.99%20c100_g1_i2%7Cm.99%20type%3Acomplete%20len%3A153%20%28%2B%29
c100_g1_i2	transdecoder	mRNA	1	3244	.	+	.	ID=c100_g1_i2|m.99;Parent=c100_g1_i2|g.99;Name=ORF%20c100_g1_i2%7Cg.99%20c100_g1_i2%7Cm.99%20type%3Acomplete%20len%3A153%20%28%2B%29
c100_g1_i2	transdecoder	five_prime_UTR	1	2735	.	+	.	ID=c100_g1_i2|m.99.utr5p1;Parent=c100_g1_i2|m.99
c100_g1_i2	transdecoder	exon	1	3244	.	+	.	ID=c100_g1_i2|m.99.exon1;Parent=c100_g1_i2|m.99
c100_g1_i2	transdecoder	CDS	2736	3194	.	+	.	ID=cds.c100_g1_i2|m.99;Parent=c100_g1_i2|m.99
c100_g1_i2	transdecoder	three_prime_UTR	3195	3244	.	+	.	ID=c100_g1_i2|m.99.utr3p1;Parent=c100_g1_i2|m.99
c100_g1_i2	transdecoder	gene	1	3244	.	-	.	ID=c100_g1_i2|g.97;Name=ORF%20c100_g1_i2%7Cg.97%20c100_g1_i2%7Cm.97%20type%3Acomplete%20len%3A370%20%28-%29
c100_g1_i2	transdecoder	mRNA	1	3244	.	-	.	ID=c100_g1_i2|m.97;Parent=c100_g1_i2|g.97;Name=ORF%20c100_g1_i2%7Cg.97%20c100_g1_i2%7Cm.97%20type%3Acomplete%20len%3A370%20%28-%29
c100_g1_i2	transdecoder	five_prime_UTR	2296	3244	.	-	.	ID=c100_g1_i2|m.97.utr5p1;Parent=c100_g1_i2|m.97
c100_g1_i2	transdecoder	exon	1	3244	.	-	.	ID=c100_g1_i2|m.97.exon1;Parent=c100_g1_i2|m.97
c100_g1_i2	transdecoder	CDS	1186	2295	.	-	.	ID=cds.c100_g1_i2|m.97;Parent=c100_g1_i2|m.97
c100_g1_i2	transdecoder	three_prime_UTR	1	1185	.	-	.	ID=c100_g1_i2|m.97.utr3p1;Parent=c100_g1_i2|m.97
c100_g1_i2	transdecoder	gene	1	3244	.	+	.	ID=c100_g1_i2|g.98;Name=ORF%20c100_g1_i2%7Cg.98%20c100_g1_i2%7Cm.98%20type%3A5prime_partial%20len%3A338%20%28%2B%29
c100_g1_i2	transdecoder	mRNA	1	3244	.	+	.	ID=c100_g1_i2|m.98;Parent=c100_g1_i2|g.98;Name=ORF%20c100_g1_i2%7Cg.98%20c100_g1_i2%7Cm.98%20type%3A5prime_partial%20len%3A338%20%28%2B%29
c100_g1_i2	transdecoder	five_prime_UTR	1	2	.	+	.	ID=c100_g1_i2|m.98.utr5p1;Parent=c100_g1_i2|m.98
c100_g1_i2	transdecoder	exon	1	3244	.	+	.	ID=c100_g1_i2|m.98.exon1;Parent=c100_g1_i2|m.98
c100_g1_i2	transdecoder	CDS	3	1016	.	+	.	ID=cds.c100_g1_i2|m.98;Parent=c100_g1_i2|m.98
c100_g1_i2	transdecoder	three_prime_UTR	1017	3244	.	+	.	ID=c100_g1_i2|m.98.utr3p1;Parent=c100_g1_i2|m.98
c10100_g1_i3	transdecoder	gene	1	1532	.	-	.	ID=c10100_g1_i3|g.10843;Name=ORF%20c10100_g1_i3%7Cg.10843%20c10100_g1_i3%7Cm.10843%20type%3Acomplete%20len%3A341%20%28-%29
c10100_g1_i3	transdecoder	mRNA	1	1532	.	-	.	ID=c10100_g1_i3|m.10843;Parent=c10100_g1_i3|g.10843;Name=ORF%20c10100_g1_i3%7Cg.10843%20c10100_g1_i3%7Cm.10843%20type%3Acomplete%20len%3A341%20%28-%29
c10100_g1_i3	transdecoder	five_prime_UTR	1195	1532	.	-	.	ID=c10100_g1_i3|m.10843.utr5p1;Parent=c10100_g1_i3|m.10843
c10100_g1_i3	transdecoder	exon	1	1532	.	-	.	ID=c10100_g1_i3|m.10843.exon1;Parent=c10100_g1_i3|m.10843
c10100_g1_i3	transdecoder	CDS	172	1194	.	-	.	ID=cds.c10100_g1_i3|m.10843;Parent=c10100_g1_i3|m.10843
c10100_g1_i3	transdecoder	three_prime_UTR	1	171	.	-	.	ID=c10100_g1_i3|m.10843.utr3p1;Parent=c10100_g1_i3|m.10843
c10102_g1_i2	transdecoder	gene	1	2415	.	-	.	ID=c10102_g1_i2|g.10845;Name=ORF%20c10102_g1_i2%7Cg.10845%20c10102_g1_i2%7Cm.10845%20type%3Acomplete%20len%3A176%20%28-%29
c10102_g1_i2	transdecoder	mRNA	1	2415	.	-	.	ID=c10102_g1_i2|m.10845;Parent=c10102_g1_i2|g.10845;Name=ORF%20c10102_g1_i2%7Cg.10845%20c10102_g1_i2%7Cm.10845%20type%3Acomplete%20len%3A176%20%28-%29
c10102_g1_i2	transdecoder	five_prime_UTR	2138	2415	.	-	.	ID=c10102_g1_i2|m.10845.utr5p1;Parent=c10102_g1_i2|m.10845
c10102_g1_i2	transdecoder	exon	1	2415	.	-	.	ID=c10102_g1_i2|m.10845.exon1;Parent=c10102_g1_i2|m.10845
c10102_g1_i2	transdecoder	CDS	1610	2137	.	-	.	ID=cds.c10102_g1_i2|m.10845;Parent=c10102_g1_i2|m.10845
c10102_g1_i2	transdecoder	three_prime_UTR	1	1609	.	-	.	ID=c10102_g1_i2|m.10845.utr3p1;Parent=c10102_g1_i2|m.10845
c10106_g1_i1	transdecoder	gene	1	6523	.	+	.	ID=c10106_g1_i1|g.10847;Name=ORF%20c10106_g1_i1%7Cg.10847%20c10106_g1_i1%7Cm.10847%20type%3Acomplete%20len%3A1830%20%28%2B%29
c10106_g1_i1	transdecoder	mRNA	1	6523	.	+	.	ID=c10106_g1_i1|m.10847;Parent=c10106_g1_i1|g.10847;Name=ORF%20c10106_g1_i1%7Cg.10847%20c10106_g1_i1%7Cm.10847%20type%3Acomplete%20len%3A1830%20%28%2B%29
c10106_g1_i1	transdecoder	five_prime_UTR	1	107	.	+	.	ID=c10106_g1_i1|m.10847.utr5p1;Parent=c10106_g1_i1|m.10847
c10106_g1_i1	transdecoder	exon	1	6523	.	+	.	ID=c10106_g1_i1|m.10847.exon1;Parent=c10106_g1_i1|m.10847
c10106_g1_i1	transdecoder	CDS	108	5597	.	+	.	ID=cds.c10106_g1_i1|m.10847;Parent=c10106_g1_i1|m.10847
c10106_g1_i1	transdecoder	three_prime_UTR	5598	6523	.	+	.	ID=c10106_g1_i1|m.10847.utr3p1;Parent=c10106_g1_i1|m.10847
c1010_g1_i1	transdecoder	gene	1	2132	.	+	.	ID=c1010_g1_i1|g.915;Name=ORF%20c1010_g1_i1%7Cg.915%20c1010_g1_i1%7Cm.915%20type%3A5prime_partial%20len%3A402%20%28%2B%29
c1010_g1_i1	transdecoder	mRNA	1	2132	.	+	.	ID=c1010_g1_i1|m.915;Parent=c1010_g1_i1|g.915;Name=ORF%20c1010_g1_i1%7Cg.915%20c1010_g1_i1%7Cm.915%20type%3A5prime_partial%20len%3A402%20%28%2B%29
c1010_g1_i1	transdecoder	five_prime_UTR	1	2	.	+	.	ID=c1010_g1_i1|m.915.utr5p1;Parent=c1010_g1_i1|m.915
c1010_g1_i1	transdecoder	exon	1	2132	.	+	.	ID=c1010_g1_i1|m.915.exon1;Parent=c1010_g1_i1|m.915
c1010_g1_i1	transdecoder	CDS	3	1208	.	+	.	ID=cds.c1010_g1_i1|m.915;Parent=c1010_g1_i1|m.915
c1010_g1_i1	transdecoder	three_prime_UTR	1209	2132	.	+	.	ID=c1010_g1_i1|m.915.utr3p1;Parent=c1010_g1_i1|m.915
c1010_g1_i2	transdecoder	gene	1	1443	.	+	.	ID=c1010_g1_i2|g.916;Name=ORF%20c1010_g1_i2%7Cg.916%20c1010_g1_i2%7Cm.916%20type%3Acomplete%20len%3A127%20%28%2B%29
c1010_g1_i2	transdecoder	mRNA	1	1443	.	+	.	ID=c1010_g1_i2|m.916;Parent=c1010_g1_i2|g.916;Name=ORF%20c1010_g1_i2%7Cg.916%20c1010_g1_i2%7Cm.916%20type%3Acomplete%20len%3A127%20%28%2B%29
c1010_g1_i2	transdecoder	five_prime_UTR	1	138	.	+	.	ID=c1010_g1_i2|m.916.utr5p1;Parent=c1010_g1_i2|m.916
c1010_g1_i2	transdecoder	exon	1	1443	.	+	.	ID=c1010_g1_i2|m.916.exon1;Parent=c1010_g1_i2|m.916
c1010_g1_i2	transdecoder	CDS	139	519	.	+	.	ID=cds.c1010_g1_i2|m.916;Parent=c1010_g1_i2|m.916
c1010_g1_i2	transdecoder	three_prime_UTR	520	1443	.	+	.	ID=c1010_g1_i2|m.916.utr3p1;Parent=c1010_g1_i2|m.916
c10113_g1_i1	transdecoder	gene	1	1588	.	+	.	ID=c10113_g1_i1|g.10854;Name=ORF%20c10113_g1_i1%7Cg.10854%20c10113_g1_i1%7Cm.10854%20type%3A5prime_partial%20len%3A115%20%28%2B%29
c10113_g1_i1	transdecoder	mRNA	1	1588	.	+	.	ID=c10113_g1_i1|m.10854;Parent=c10113_g1_i1|g.10854;Name=ORF%20c10113_g1_i1%7Cg.10854%20c10113_g1_i1%7Cm.10854%20type%3A5prime_partial%20len%3A115%20%28%2B%29
c10113_g1_i1	transdecoder	five_prime_UTR	1	2	.	+	.	ID=c10113_g1_i1|m.10854.utr5p1;Parent=c10113_g1_i1|m.10854
c10113_g1_i1	transdecoder	exon	1	1588	.	+	.	ID=c10113_g1_i1|m.10854.exon1;Parent=c10113_g1_i1|m.10854
c10113_g1_i1	transdecoder	CDS	3	347	.	+	.	ID=cds.c10113_g1_i1|m.10854;Parent=c10113_g1_i1|m.10854
c10113_g1_i1	transdecoder	three_prime_UTR	348	1588	.	+	.	ID=c10113_g1_i1|m.10854.utr3p1;Parent=c10113_g1_i1|m.10854
c10113_g1_i2	transdecoder	gene	1	2659	.	+	.	ID=c10113_g1_i2|g.10855;Name=ORF%20c10113_g1_i2%7Cg.10855%20c10113_g1_i2%7Cm.10855%20type%3A5prime_partial%20len%3A472%20%28%2B%29
c10113_g1_i2	transdecoder	mRNA	1	2659	.	+	.	ID=c10113_g1_i2|m.10855;Parent=c10113_g1_i2|g.10855;Name=ORF%20c10113_g1_i2%7Cg.10855%20c10113_g1_i2%7Cm.10855%20type%3A5prime_partial%20len%3A472%20%28%2B%29
c10113_g1_i2	transdecoder	five_prime_UTR	1	2	.	+	.	ID=c10113_g1_i2|m.10855.utr5p1;Parent=c10113_g1_i2|m.10855
c10113_g1_i2	transdecoder	exon	1	2659	.	+	.	ID=c10113_g1_i2|m.10855.exon1;Parent=c10113_g1_i2|m.10855
c10113_g1_i2	transdecoder	CDS	3	1418	.	+	.	ID=cds.c10113_g1_i2|m.10855;Parent=c10113_g1_i2|m.10855
c10113_g1_i2	transdecoder	three_prime_UTR	1419	2659	.	+	.	ID=c10113_g1_i2|m.10855.utr3p1;Parent=c10113_g1_i2|m.10855
c10114_g1_i1	transdecoder	gene	1	2787	.	-	.	ID=c10114_g1_i1|g.10858;Name=ORF%20c10114_g1_i1%7Cg.10858%20c10114_g1_i1%7Cm.10858%20type%3Acomplete%20len%3A278%20%28-%29
c10114_g1_i1	transdecoder	mRNA	1	2787	.	-	.	ID=c10114_g1_i1|m.10858;Parent=c10114_g1_i1|g.10858;Name=ORF%20c10114_g1_i1%7Cg.10858%20c10114_g1_i1%7Cm.10858%20type%3Acomplete%20len%3A278%20%28-%29
c10114_g1_i1	transdecoder	five_prime_UTR	1132	2787	.	-	.	ID=c10114_g1_i1|m.10858.utr5p1;Parent=c10114_g1_i1|m.10858
c10114_g1_i1	transdecoder	exon	1	2787	.	-	.	ID=c10114_g1_i1|m.10858.exon1;Parent=c10114_g1_i1|m.10858
c10114_g1_i1	transdecoder	CDS	298	1131	.	-	.	ID=cds.c10114_g1_i1|m.10858;Parent=c10114_g1_i1|m.10858
c10114_g1_i1	transdecoder	three_prime_UTR	1	297	.	-	.	ID=c10114_g1_i1|m.10858.utr3p1;Parent=c10114_g1_i1|m.10858
c10115_g1_i1	transdecoder	gene	1	2167	.	+	.	ID=c10115_g1_i1|g.10862;Name=ORF%20c10115_g1_i1%7Cg.10862%20c10115_g1_i1%7Cm.10862%20type%3Acomplete%20len%3A338%20%28%2B%29
c10115_g1_i1	transdecoder	mRNA	1	2167	.	+	.	ID=c10115_g1_i1|m.10862;Parent=c10115_g1_i1|g.10862;Name=ORF%20c10115_g1_i1%7Cg.10862%20c10115_g1_i1%7Cm.10862%20type%3Acomplete%20len%3A338%20%28%2B%29
c10115_g1_i1	transdecoder	five_prime_UTR	1	210	.	+	.	ID=c10115_g1_i1|m.10862.utr5p1;Parent=c10115_g1_i1|m.10862
c10115_g1_i1	transdecoder	exon	1	2167	.	+	.	ID=c10115_g1_i1|m.10862.exon1;Parent=c10115_g1_i1|m.10862
c10115_g1_i1	transdecoder	CDS	211	1224	.	+	.	ID=cds.c10115_g1_i1|m.10862;Parent=c10115_g1_i1|m.10862
c10115_g1_i1	transdecoder	three_prime_UTR	1225	2167	.	+	.	ID=c10115_g1_i1|m.10862.utr3p1;Parent=c10115_g1_i1|m.10862
c10116_g1_i1	transdecoder	gene	1	4840	.	+	.	ID=c10116_g1_i1|g.10864;Name=ORF%20c10116_g1_i1%7Cg.10864%20c10116_g1_i1%7Cm.10864%20type%3Acomplete%20len%3A1103%20%28%2B%29
c10116_g1_i1	transdecoder	mRNA	1	4840	.	+	.	ID=c10116_g1_i1|m.10864;Parent=c10116_g1_i1|g.10864;Name=ORF%20c10116_g1_i1%7Cg.10864%20c10116_g1_i1%7Cm.10864%20type%3Acomplete%20len%3A1103%20%28%2B%29
c10116_g1_i1	transdecoder	five_prime_UTR	1	190	.	+	.	ID=c10116_g1_i1|m.10864.utr5p1;Parent=c10116_g1_i1|m.10864
c10116_g1_i1	transdecoder	exon	1	4840	.	+	.	ID=c10116_g1_i1|m.10864.exon1;Parent=c10116_g1_i1|m.10864
c10116_g1_i1	transdecoder	CDS	191	3499	.	+	.	ID=cds.c10116_g1_i1|m.10864;Parent=c10116_g1_i1|m.10864
c10116_g1_i1	transdecoder	three_prime_UTR	3500	4840	.	+	.	ID=c10116_g1_i1|m.10864.utr3p1;Parent=c10116_g1_i1|m.10864
c10118_g1_i2	transdecoder	gene	1	3469	.	+	.	ID=c10118_g1_i2|g.10866;Name=ORF%20c10118_g1_i2%7Cg.10866%20c10118_g1_i2%7Cm.10866%20type%3A5prime_partial%20len%3A489%20%28%2B%29
c10118_g1_i2	transdecoder	mRNA	1	3469	.	+	.	ID=c10118_g1_i2|m.10866;Parent=c10118_g1_i2|g.10866;Name=ORF%20c10118_g1_i2%7Cg.10866%20c10118_g1_i2%7Cm.10866%20type%3A5prime_partial%20len%3A489%20%28%2B%29
c10118_g1_i2	transdecoder	exon	1	3469	.	+	.	ID=c10118_g1_i2|m.10866.exon1;Parent=c10118_g1_i2|m.10866
c10118_g1_i2	transdecoder	CDS	1	1467	.	+	.	ID=cds.c10118_g1_i2|m.10866;Parent=c10118_g1_i2|m.10866
c10118_g1_i2	transdecoder	three_prime_UTR	1468	3469	.	+	.	ID=c10118_g1_i2|m.10866.utr3p1;Parent=c10118_g1_i2|m.10866
c10118_g1_i3	transdecoder	gene	1	1303	.	+	.	ID=c10118_g1_i3|g.10867;Name=ORF%20c10118_g1_i3%7Cg.10867%20c10118_g1_i3%7Cm.10867%20type%3A5prime_partial%20len%3A383%20%28%2B%29
c10118_g1_i3	transdecoder	mRNA	1	1303	.	+	.	ID=c10118_g1_i3|m.10867;Parent=c10118_g1_i3|g.10867;Name=ORF%20c10118_g1_i3%7Cg.10867%20c10118_g1_i3%7Cm.10867%20type%3A5prime_partial%20len%3A383%20%28%2B%29
c10118_g1_i3	transdecoder	exon	1	1303	.	+	.	ID=c10118_g1_i3|m.10867.exon1;Parent=c10118_g1_i3|m.10867
c10118_g1_i3	transdecoder	CDS	1	1149	.	+	.	ID=cds.c10118_g1_i3|m.10867;Parent=c10118_g1_i3|m.10867
c10118_g1_i3	transdecoder	three_prime_UTR	1150	1303	.	+	.	ID=c10118_g1_i3|m.10867.utr3p1;Parent=c10118_g1_i3|m.10867
c10119_g1_i1	transdecoder	gene	1	3846	.	+	.	ID=c10119_g1_i1|g.10868;Name=ORF%20c10119_g1_i1%7Cg.10868%20c10119_g1_i1%7Cm.10868%20type%3Acomplete%20len%3A195%20%28%2B%29
c10119_g1_i1	transdecoder	mRNA	1	3846	.	+	.	ID=c10119_g1_i1|m.10868;Parent=c10119_g1_i1|g.10868;Name=ORF%20c10119_g1_i1%7Cg.10868%20c10119_g1_i1%7Cm.10868%20type%3Acomplete%20len%3A195%20%28%2B%29
c10119_g1_i1	transdecoder	five_prime_UTR	1	32	.	+	.	ID=c10119_g1_i1|m.10868.utr5p1;Parent=c10119_g1_i1|m.10868
c10119_g1_i1	transdecoder	exon	1	3846	.	+	.	ID=c10119_g1_i1|m.10868.exon1;Parent=c10119_g1_i1|m.10868
c10119_g1_i1	transdecoder	CDS	33	617	.	+	.	ID=cds.c10119_g1_i1|m.10868;Parent=c10119_g1_i1|m.10868
c10119_g1_i1	transdecoder	three_prime_UTR	618	3846	.	+	.	ID=c10119_g1_i1|m.10868.utr3p1;Parent=c10119_g1_i1|m.10868
c10119_g1_i1	transdecoder	gene	1	3846	.	+	.	ID=c10119_g1_i1|g.10869;Name=ORF%20c10119_g1_i1%7Cg.10869%20c10119_g1_i1%7Cm.10869%20type%3Acomplete%20len%3A103%20%28%2B%29
c10119_g1_i1	transdecoder	mRNA	1	3846	.	+	.	ID=c10119_g1_i1|m.10869;Parent=c10119_g1_i1|g.10869;Name=ORF%20c10119_g1_i1%7Cg.10869%20c10119_g1_i1%7Cm.10869%20type%3Acomplete%20len%3A103%20%28%2B%29
c10119_g1_i1	transdecoder	five_prime_UTR	1	1925	.	+	.	ID=c10119_g1_i1|m.10869.utr5p1;Parent=c10119_g1_i1|m.10869
c10119_g1_i1	transdecoder	exon	1	3846	.	+	.	ID=c10119_g1_i1|m.10869.exon1;Parent=c10119_g1_i1|m.10869
c10119_g1_i1	transdecoder	CDS	1926	2234	.	+	.	ID=cds.c10119_g1_i1|m.10869;Parent=c10119_g1_i1|m.10869
c10119_g1_i1	transdecoder	three_prime_UTR	2235	3846	.	+	.	ID=c10119_g1_i1|m.10869.utr3p1;Parent=c10119_g1_i1|m.10869
c10119_g1_i2	transdecoder	gene	1	3505	.	+	.	ID=c10119_g1_i2|g.10870;Name=ORF%20c10119_g1_i2%7Cg.10870%20c10119_g1_i2%7Cm.10870%20type%3Acomplete%20len%3A103%20%28%2B%29
c10119_g1_i2	transdecoder	mRNA	1	3505	.	+	.	ID=c10119_g1_i2|m.10870;Parent=c10119_g1_i2|g.10870;Name=ORF%20c10119_g1_i2%7Cg.10870%20c10119_g1_i2%7Cm.10870%20type%3Acomplete%20len%3A103%20%28%2B%29
c10119_g1_i2	transdecoder	five_prime_UTR	1	1584	.	+	.	ID=c10119_g1_i2|m.10870.utr5p1;Parent=c10119_g1_i2|m.10870
c10119_g1_i2	transdecoder	exon	1	3505	.	+	.	ID=c10119_g1_i2|m.10870.exon1;Parent=c10119_g1_i2|m.10870
c10119_g1_i2	transdecoder	CDS	1585	1893	.	+	.	ID=cds.c10119_g1_i2|m.10870;Parent=c10119_g1_i2|m.10870
c10119_g1_i2	transdecoder	three_prime_UTR	1894	3505	.	+	.	ID=c10119_g1_i2|m.10870.utr3p1;Parent=c10119_g1_i2|m.10870
c10120_g1_i1	transdecoder	gene	1	683	.	+	.	ID=c10120_g1_i1|g.10871;Name=ORF%20c10120_g1_i1%7Cg.10871%20c10120_g1_i1%7Cm.10871%20type%3A5prime_partial%20len%3A165%20%28%2B%29
c10120_g1_i1	transdecoder	mRNA	1	683	.	+	.	ID=c10120_g1_i1|m.10871;Parent=c10120_g1_i1|g.10871;Name=ORF%20c10120_g1_i1%7Cg.10871%20c10120_g1_i1%7Cm.10871%20type%3A5prime_partial%20len%3A165%20%28%2B%29
c10120_g1_i1	transdecoder	exon	1	683	.	+	.	ID=c10120_g1_i1|m.10871.exon1;Parent=c10120_g1_i1|m.10871
c10120_g1_i1	transdecoder	CDS	1	495	.	+	.	ID=cds.c10120_g1_i1|m.10871;Parent=c10120_g1_i1|m.10871
c10120_g1_i1	transdecoder	three_prime_UTR	496	683	.	+	.	ID=c10120_g1_i1|m.10871.utr3p1;Parent=c10120_g1_i1|m.10871
c10120_g1_i2	transdecoder	gene	1	779	.	+	.	ID=c10120_g1_i2|g.10872;Name=ORF%20c10120_g1_i2%7Cg.10872%20c10120_g1_i2%7Cm.10872%20type%3Acomplete%20len%3A153%20%28%2B%29
c10120_g1_i2	transdecoder	mRNA	1	779	.	+	.	ID=c10120_g1_i2|m.10872;Parent=c10120_g1_i2|g.10872;Name=ORF%20c10120_g1_i2%7Cg.10872%20c10120_g1_i2%7Cm.10872%20type%3Acomplete%20len%3A153%20%28%2B%29
c10120_g1_i2	transdecoder	five_prime_UTR	1	132	.	+	.	ID=c10120_g1_i2|m.10872.utr5p1;Parent=c10120_g1_i2|m.10872
c10120_g1_i2	transdecoder	exon	1	779	.	+	.	ID=c10120_g1_i2|m.10872.exon1;Parent=c10120_g1_i2|m.10872
c10120_g1_i2	transdecoder	CDS	133	591	.	+	.	ID=cds.c10120_g1_i2|m.10872;Parent=c10120_g1_i2|m.10872
c10120_g1_i2	transdecoder	three_prime_UTR	592	779	.	+	.	ID=c10120_g1_i2|m.10872.utr3p1;Parent=c10120_g1_i2|m.10872
c10123_g1_i1	transdecoder	gene	1	995	.	-	.	ID=c10123_g1_i1|g.10873;Name=ORF%20c10123_g1_i1%7Cg.10873%20c10123_g1_i1%7Cm.10873%20type%3Ainternal%20len%3A332%20%28-%29
c10123_g1_i1	transdecoder	mRNA	1	995	.	-	.	ID=c10123_g1_i1|m.10873;Parent=c10123_g1_i1|g.10873;Name=ORF%20c10123_g1_i1%7Cg.10873%20c10123_g1_i1%7Cm.10873%20type%3Ainternal%20len%3A332%20%28-%29
c10123_g1_i1	transdecoder	five_prime_UTR	995	995	.	-	.	ID=c10123_g1_i1|m.10873.utr5p1;Parent=c10123_g1_i1|m.10873
c10123_g1_i1	transdecoder	exon	1	995	.	-	.	ID=c10123_g1_i1|m.10873.exon1;Parent=c10123_g1_i1|m.10873
c10123_g1_i1	transdecoder	CDS	2	994	.	-	.	ID=cds.c10123_g1_i1|m.10873;Parent=c10123_g1_i1|m.10873
c10123_g1_i1	transdecoder	three_prime_UTR	1	1	.	-	.	ID=c10123_g1_i1|m.10873.utr3p1;Parent=c10123_g1_i1|m.10873
c10123_g1_i2	transdecoder	gene	1	1803	.	-	.	ID=c10123_g1_i2|g.10876;Name=ORF%20c10123_g1_i2%7Cg.10876%20c10123_g1_i2%7Cm.10876%20type%3A5prime_partial%20len%3A333%20%28-%29
c10123_g1_i2	transdecoder	mRNA	1	1803	.	-	.	ID=c10123_g1_i2|m.10876;Parent=c10123_g1_i2|g.10876;Name=ORF%20c10123_g1_i2%7Cg.10876%20c10123_g1_i2%7Cm.10876%20type%3A5prime_partial%20len%3A333%20%28-%29
c10123_g1_i2	transdecoder	five_prime_UTR	1803	1803	.	-	.	ID=c10123_g1_i2|m.10876.utr5p1;Parent=c10123_g1_i2|m.10876
c10123_g1_i2	transdecoder	exon	1	1803	.	-	.	ID=c10123_g1_i2|m.10876.exon1;Parent=c10123_g1_i2|m.10876
c10123_g1_i2	transdecoder	CDS	804	1802	.	-	.	ID=cds.c10123_g1_i2|m.10876;Parent=c10123_g1_i2|m.10876
c10123_g1_i2	transdecoder	three_prime_UTR	1	803	.	-	.	ID=c10123_g1_i2|m.10876.utr3p1;Parent=c10123_g1_i2|m.10876
c10123_g1_i2	transdecoder	gene	1	1803	.	+	.	ID=c10123_g1_i2|g.10877;Name=ORF%20c10123_g1_i2%7Cg.10877%20c10123_g1_i2%7Cm.10877%20type%3A5prime_partial%20len%3A151%20%28%2B%29
c10123_g1_i2	transdecoder	mRNA	1	1803	.	+	.	ID=c10123_g1_i2|m.10877;Parent=c10123_g1_i2|g.10877;Name=ORF%20c10123_g1_i2%7Cg.10877%20c10123_g1_i2%7Cm.10877%20type%3A5prime_partial%20len%3A151%20%28%2B%29
c10123_g1_i2	transdecoder	five_prime_UTR	1	2	.	+	.	ID=c10123_g1_i2|m.10877.utr5p1;Parent=c10123_g1_i2|m.10877
c10123_g1_i2	transdecoder	exon	1	1803	.	+	.	ID=c10123_g1_i2|m.10877.exon1;Parent=c10123_g1_i2|m.10877
c10123_g1_i2	transdecoder	CDS	3	455	.	+	.	ID=cds.c10123_g1_i2|m.10877;Parent=c10123_g1_i2|m.10877
c10123_g1_i2	transdecoder	three_prime_UTR	456	1803	.	+	.	ID=c10123_g1_i2|m.10877.utr3p1;Parent=c10123_g1_i2|m.10877
c10123_g2_i1	transdecoder	gene	1	376	.	+	.	ID=c10123_g2_i1|g.10875;Name=ORF%20c10123_g2_i1%7Cg.10875%20c10123_g2_i1%7Cm.10875%20type%3Ainternal%20len%3A126%20%28%2B%29
c10123_g2_i1	transdecoder	mRNA	1	376	.	+	.	ID=c10123_g2_i1|m.10875;Parent=c10123_g2_i1|g.10875;Name=ORF%20c10123_g2_i1%7Cg.10875%20c10123_g2_i1%7Cm.10875%20type%3Ainternal%20len%3A126%20%28%2B%29
c10123_g2_i1	transdecoder	five_prime_UTR	1	1	.	+	.	ID=c10123_g2_i1|m.10875.utr5p1;Parent=c10123_g2_i1|m.10875
c10123_g2_i1	transdecoder	exon	1	376	.	+	.	ID=c10123_g2_i1|m.10875.exon1;Parent=c10123_g2_i1|m.10875
c10123_g2_i1	transdecoder	CDS	2	376	.	+	.	ID=cds.c10123_g2_i1|m.10875;Parent=c10123_g2_i1|m.10875
c10128_g1_i1	transdecoder	gene	1	639	.	-	.	ID=c10128_g1_i1|g.10880;Name=ORF%20c10128_g1_i1%7Cg.10880%20c10128_g1_i1%7Cm.10880%20type%3A5prime_partial%20len%3A139%20%28-%29
c10128_g1_i1	transdecoder	mRNA	1	639	.	-	.	ID=c10128_g1_i1|m.10880;Parent=c10128_g1_i1|g.10880;Name=ORF%20c10128_g1_i1%7Cg.10880%20c10128_g1_i1%7Cm.10880%20type%3A5prime_partial%20len%3A139%20%28-%29
c10128_g1_i1	transdecoder	exon	1	639	.	-	.	ID=c10128_g1_i1|m.10880.exon1;Parent=c10128_g1_i1|m.10880
c10128_g1_i1	transdecoder	CDS	223	639	.	-	.	ID=cds.c10128_g1_i1|m.10880;Parent=c10128_g1_i1|m.10880
c10128_g1_i1	transdecoder	three_prime_UTR	1	222	.	-	.	ID=c10128_g1_i1|m.10880.utr3p1;Parent=c10128_g1_i1|m.10880
c10128_g1_i2	transdecoder	gene	1	853	.	+	.	ID=c10128_g1_i2|g.10882;Name=ORF%20c10128_g1_i2%7Cg.10882%20c10128_g1_i2%7Cm.10882%20type%3A3prime_partial%20len%3A189%20%28%2B%29
c10128_g1_i2	transdecoder	mRNA	1	853	.	+	.	ID=c10128_g1_i2|m.10882;Parent=c10128_g1_i2|g.10882;Name=ORF%20c10128_g1_i2%7Cg.10882%20c10128_g1_i2%7Cm.10882%20type%3A3prime_partial%20len%3A189%20%28%2B%29
c10128_g1_i2	transdecoder	five_prime_UTR	1	288	.	+	.	ID=c10128_g1_i2|m.10882.utr5p1;Parent=c10128_g1_i2|m.10882
c10128_g1_i2	transdecoder	exon	1	853	.	+	.	ID=c10128_g1_i2|m.10882.exon1;Parent=c10128_g1_i2|m.10882
c10128_g1_i2	transdecoder	CDS	289	852	.	+	.	ID=cds.c10128_g1_i2|m.10882;Parent=c10128_g1_i2|m.10882
c10128_g1_i2	transdecoder	three_prime_UTR	853	853	.	+	.	ID=c10128_g1_i2|m.10882.utr3p1;Parent=c10128_g1_i2|m.10882
c10129_g1_i1	transdecoder	gene	1	1726	.	-	.	ID=c10129_g1_i1|g.10884;Name=ORF%20c10129_g1_i1%7Cg.10884%20c10129_g1_i1%7Cm.10884%20type%3A5prime_partial%20len%3A542%20%28-%29
c10129_g1_i1	transdecoder	mRNA	1	1726	.	-	.	ID=c10129_g1_i1|m.10884;Parent=c10129_g1_i1|g.10884;Name=ORF%20c10129_g1_i1%7Cg.10884%20c10129_g1_i1%7Cm.10884%20type%3A5prime_partial%20len%3A542%20%28-%29
c10129_g1_i1	transdecoder	five_prime_UTR	1726	1726	.	-	.	ID=c10129_g1_i1|m.10884.utr5p1;Parent=c10129_g1_i1|m.10884
c10129_g1_i1	transdecoder	exon	1	1726	.	-	.	ID=c10129_g1_i1|m.10884.exon1;Parent=c10129_g1_i1|m.10884
c10129_g1_i1	transdecoder	CDS	100	1725	.	-	.	ID=cds.c10129_g1_i1|m.10884;Parent=c10129_g1_i1|m.10884
c10129_g1_i1	transdecoder	three_prime_UTR	1	99	.	-	.	ID=c10129_g1_i1|m.10884.utr3p1;Parent=c10129_g1_i1|m.10884
c10129_g1_i2	transdecoder	gene	1	1643	.	-	.	ID=c10129_g1_i2|g.10887;Name=ORF%20c10129_g1_i2%7Cg.10887%20c10129_g1_i2%7Cm.10887%20type%3A5prime_partial%20len%3A525%20%28-%29
c10129_g1_i2	transdecoder	mRNA	1	1643	.	-	.	ID=c10129_g1_i2|m.10887;Parent=c10129_g1_i2|g.10887;Name=ORF%20c10129_g1_i2%7Cg.10887%20c10129_g1_i2%7Cm.10887%20type%3A5prime_partial%20len%3A525%20%28-%29
c10129_g1_i2	transdecoder	five_prime_UTR	1643	1643	.	-	.	ID=c10129_g1_i2|m.10887.utr5p1;Parent=c10129_g1_i2|m.10887
c10129_g1_i2	transdecoder	exon	1	1643	.	-	.	ID=c10129_g1_i2|m.10887.exon1;Parent=c10129_g1_i2|m.10887
c10129_g1_i2	transdecoder	CDS	68	1642	.	-	.	ID=cds.c10129_g1_i2|m.10887;Parent=c10129_g1_i2|m.10887
c10129_g1_i2	transdecoder	three_prime_UTR	1	67	.	-	.	ID=c10129_g1_i2|m.10887.utr3p1;Parent=c10129_g1_i2|m.10887
c10130_g1_i1	transdecoder	gene	1	1318	.	-	.	ID=c10130_g1_i1|g.10890;Name=ORF%20c10130_g1_i1%7Cg.10890%20c10130_g1_i1%7Cm.10890%20type%3A3prime_partial%20len%3A415%20%28-%29
c10130_g1_i1	transdecoder	mRNA	1	1318	.	-	.	ID=c10130_g1_i1|m.10890;Parent=c10130_g1_i1|g.10890;Name=ORF%20c10130_g1_i1%7Cg.10890%20c10130_g1_i1%7Cm.10890%20type%3A3prime_partial%20len%3A415%20%28-%29
c10130_g1_i1	transdecoder	five_prime_UTR	1243	1318	.	-	.	ID=c10130_g1_i1|m.10890.utr5p1;Parent=c10130_g1_i1|m.10890
c10130_g1_i1	transdecoder	exon	1	1318	.	-	.	ID=c10130_g1_i1|m.10890.exon1;Parent=c10130_g1_i1|m.10890
c10130_g1_i1	transdecoder	CDS	1	1242	.	-	.	ID=cds.c10130_g1_i1|m.10890;Parent=c10130_g1_i1|m.10890
c10130_g1_i2	transdecoder	gene	1	1847	.	-	.	ID=c10130_g1_i2|g.10892;Name=ORF%20c10130_g1_i2%7Cg.10892%20c10130_g1_i2%7Cm.10892%20type%3Acomplete%20len%3A527%20%28-%29
c10130_g1_i2	transdecoder	mRNA	1	1847	.	-	.	ID=c10130_g1_i2|m.10892;Parent=c10130_g1_i2|g.10892;Name=ORF%20c10130_g1_i2%7Cg.10892%20c10130_g1_i2%7Cm.10892%20type%3Acomplete%20len%3A527%20%28-%29
c10130_g1_i2	transdecoder	five_prime_UTR	1772	1847	.	-	.	ID=c10130_g1_i2|m.10892.utr5p1;Parent=c10130_g1_i2|m.10892
c10130_g1_i2	transdecoder	exon	1	1847	.	-	.	ID=c10130_g1_i2|m.10892.exon1;Parent=c10130_g1_i2|m.10892
c10130_g1_i2	transdecoder	CDS	191	1771	.	-	.	ID=cds.c10130_g1_i2|m.10892;Parent=c10130_g1_i2|m.10892
c10130_g1_i2	transdecoder	three_prime_UTR	1	190	.	-	.	ID=c10130_g1_i2|m.10892.utr3p1;Parent=c10130_g1_i2|m.10892
c10131_g1_i1	transdecoder	gene	1	835	.	-	.	ID=c10131_g1_i1|g.10894;Name=ORF%20c10131_g1_i1%7Cg.10894%20c10131_g1_i1%7Cm.10894%20type%3Acomplete%20len%3A104%20%28-%29
c10131_g1_i1	transdecoder	mRNA	1	835	.	-	.	ID=c10131_g1_i1|m.10894;Parent=c10131_g1_i1|g.10894;Name=ORF%20c10131_g1_i1%7Cg.10894%20c10131_g1_i1%7Cm.10894%20type%3Acomplete%20len%3A104%20%28-%29
c10131_g1_i1	transdecoder	five_prime_UTR	656	835	.	-	.	ID=c10131_g1_i1|m.10894.utr5p1;Parent=c10131_g1_i1|m.10894
c10131_g1_i1	transdecoder	exon	1	835	.	-	.	ID=c10131_g1_i1|m.10894.exon1;Parent=c10131_g1_i1|m.10894
c10131_g1_i1	transdecoder	CDS	344	655	.	-	.	ID=cds.c10131_g1_i1|m.10894;Parent=c10131_g1_i1|m.10894
c10131_g1_i1	transdecoder	three_prime_UTR	1	343	.	-	.	ID=c10131_g1_i1|m.10894.utr3p1;Parent=c10131_g1_i1|m.10894
c10132_g1_i1	transdecoder	gene	1	3022	.	+	.	ID=c10132_g1_i1|g.10895;Name=ORF%20c10132_g1_i1%7Cg.10895%20c10132_g1_i1%7Cm.10895%20type%3Acomplete%20len%3A545%20%28%2B%29
c10132_g1_i1	transdecoder	mRNA	1	3022	.	+	.	ID=c10132_g1_i1|m.10895;Parent=c10132_g1_i1|g.10895;Name=ORF%20c10132_g1_i1%7Cg.10895%20c10132_g1_i1%7Cm.10895%20type%3Acomplete%20len%3A545%20%28%2B%29
c10132_g1_i1	transdecoder	five_prime_UTR	1	154	.	+	.	ID=c10132_g1_i1|m.10895.utr5p1;Parent=c10132_g1_i1|m.10895
c10132_g1_i1	transdecoder	exon	1	3022	.	+	.	ID=c10132_g1_i1|m.10895.exon1;Parent=c10132_g1_i1|m.10895
c10132_g1_i1	transdecoder	CDS	155	1789	.	+	.	ID=cds.c10132_g1_i1|m.10895;Parent=c10132_g1_i1|m.10895
c10132_g1_i1	transdecoder	three_prime_UTR	1790	3022	.	+	.	ID=c10132_g1_i1|m.10895.utr3p1;Parent=c10132_g1_i1|m.10895
c10132_g1_i2	transdecoder	gene	1	3030	.	+	.	ID=c10132_g1_i2|g.10897;Name=ORF%20c10132_g1_i2%7Cg.10897%20c10132_g1_i2%7Cm.10897%20type%3Acomplete%20len%3A545%20%28%2B%29
c10132_g1_i2	transdecoder	mRNA	1	3030	.	+	.	ID=c10132_g1_i2|m.10897;Parent=c10132_g1_i2|g.10897;Name=ORF%20c10132_g1_i2%7Cg.10897%20c10132_g1_i2%7Cm.10897%20type%3Acomplete%20len%3A545%20%28%2B%29
c10132_g1_i2	transdecoder	five_prime_UTR	1	162	.	+	.	ID=c10132_g1_i2|m.10897.utr5p1;Parent=c10132_g1_i2|m.10897
c10132_g1_i2	transdecoder	exon	1	3030	.	+	.	ID=c10132_g1_i2|m.10897.exon1;Parent=c10132_g1_i2|m.10897
c10132_g1_i2	transdecoder	CDS	163	1797	.	+	.	ID=cds.c10132_g1_i2|m.10897;Parent=c10132_g1_i2|m.10897
c10132_g1_i2	transdecoder	three_prime_UTR	1798	3030	.	+	.	ID=c10132_g1_i2|m.10897.utr3p1;Parent=c10132_g1_i2|m.10897
c10133_g1_i1	transdecoder	gene	1	743	.	-	.	ID=c10133_g1_i1|g.10899;Name=ORF%20c10133_g1_i1%7Cg.10899%20c10133_g1_i1%7Cm.10899%20type%3A5prime_partial%20len%3A199%20%28-%29
c10133_g1_i1	transdecoder	mRNA	1	743	.	-	.	ID=c10133_g1_i1|m.10899;Parent=c10133_g1_i1|g.10899;Name=ORF%20c10133_g1_i1%7Cg.10899%20c10133_g1_i1%7Cm.10899%20type%3A5prime_partial%20len%3A199%20%28-%29
c10133_g1_i1	transdecoder	exon	1	743	.	-	.	ID=c10133_g1_i1|m.10899.exon1;Parent=c10133_g1_i1|m.10899
c10133_g1_i1	transdecoder	CDS	147	743	.	-	.	ID=cds.c10133_g1_i1|m.10899;Parent=c10133_g1_i1|m.10899
c10133_g1_i1	transdecoder	three_prime_UTR	1	146	.	-	.	ID=c10133_g1_i1|m.10899.utr3p1;Parent=c10133_g1_i1|m.10899
c10134_g1_i1	transdecoder	gene	1	3075	.	+	.	ID=c10134_g1_i1|g.10901;Name=ORF%20c10134_g1_i1%7Cg.10901%20c10134_g1_i1%7Cm.10901%20type%3A5prime_partial%20len%3A692%20%28%2B%29
c10134_g1_i1	transdecoder	mRNA	1	3075	.	+	.	ID=c10134_g1_i1|m.10901;Parent=c10134_g1_i1|g.10901;Name=ORF%20c10134_g1_i1%7Cg.10901%20c10134_g1_i1%7Cm.10901%20type%3A5prime_partial%20len%3A692%20%28%2B%29
c10134_g1_i1	transdecoder	five_prime_UTR	1	1	.	+	.	ID=c10134_g1_i1|m.10901.utr5p1;Parent=c10134_g1_i1|m.10901
c10134_g1_i1	transdecoder	exon	1	3075	.	+	.	ID=c10134_g1_i1|m.10901.exon1;Parent=c10134_g1_i1|m.10901
c10134_g1_i1	transdecoder	CDS	2	2077	.	+	.	ID=cds.c10134_g1_i1|m.10901;Parent=c10134_g1_i1|m.10901
c10134_g1_i1	transdecoder	three_prime_UTR	2078	3075	.	+	.	ID=c10134_g1_i1|m.10901.utr3p1;Parent=c10134_g1_i1|m.10901
c10134_g1_i2	transdecoder	gene	1	3091	.	+	.	ID=c10134_g1_i2|g.10904;Name=ORF%20c10134_g1_i2%7Cg.10904%20c10134_g1_i2%7Cm.10904%20type%3Acomplete%20len%3A221%20%28%2B%29
c10134_g1_i2	transdecoder	mRNA	1	3091	.	+	.	ID=c10134_g1_i2|m.10904;Parent=c10134_g1_i2|g.10904;Name=ORF%20c10134_g1_i2%7Cg.10904%20c10134_g1_i2%7Cm.10904%20type%3Acomplete%20len%3A221%20%28%2B%29
c10134_g1_i2	transdecoder	five_prime_UTR	1	1430	.	+	.	ID=c10134_g1_i2|m.10904.utr5p1;Parent=c10134_g1_i2|m.10904
c10134_g1_i2	transdecoder	exon	1	3091	.	+	.	ID=c10134_g1_i2|m.10904.exon1;Parent=c10134_g1_i2|m.10904
c10134_g1_i2	transdecoder	CDS	1431	2093	.	+	.	ID=cds.c10134_g1_i2|m.10904;Parent=c10134_g1_i2|m.10904
c10134_g1_i2	transdecoder	three_prime_UTR	2094	3091	.	+	.	ID=c10134_g1_i2|m.10904.utr3p1;Parent=c10134_g1_i2|m.10904
c10134_g1_i2	transdecoder	gene	1	3091	.	+	.	ID=c10134_g1_i2|g.10903;Name=ORF%20c10134_g1_i2%7Cg.10903%20c10134_g1_i2%7Cm.10903%20type%3A5prime_partial%20len%3A503%20%28%2B%29
c10134_g1_i2	transdecoder	mRNA	1	3091	.	+	.	ID=c10134_g1_i2|m.10903;Parent=c10134_g1_i2|g.10903;Name=ORF%20c10134_g1_i2%7Cg.10903%20c10134_g1_i2%7Cm.10903%20type%3A5prime_partial%20len%3A503%20%28%2B%29
c10134_g1_i2	transdecoder	five_prime_UTR	1	1	.	+	.	ID=c10134_g1_i2|m.10903.utr5p1;Parent=c10134_g1_i2|m.10903
c10134_g1_i2	transdecoder	exon	1	3091	.	+	.	ID=c10134_g1_i2|m.10903.exon1;Parent=c10134_g1_i2|m.10903
c10134_g1_i2	transdecoder	CDS	2	1510	.	+	.	ID=cds.c10134_g1_i2|m.10903;Parent=c10134_g1_i2|m.10903
c10134_g1_i2	transdecoder	three_prime_UTR	1511	3091	.	+	.	ID=c10134_g1_i2|m.10903.utr3p1;Parent=c10134_g1_i2|m.10903
c10135_g1_i1	transdecoder	gene	1	359	.	+	.	ID=c10135_g1_i1|g.10906;Name=ORF%20c10135_g1_i1%7Cg.10906%20c10135_g1_i1%7Cm.10906%20type%3A3prime_partial%20len%3A101%20%28%2B%29
c10135_g1_i1	transdecoder	mRNA	1	359	.	+	.	ID=c10135_g1_i1|m.10906;Parent=c10135_g1_i1|g.10906;Name=ORF%20c10135_g1_i1%7Cg.10906%20c10135_g1_i1%7Cm.10906%20type%3A3prime_partial%20len%3A101%20%28%2B%29
c10135_g1_i1	transdecoder	five_prime_UTR	1	57	.	+	.	ID=c10135_g1_i1|m.10906.utr5p1;Parent=c10135_g1_i1|m.10906
c10135_g1_i1	transdecoder	exon	1	359	.	+	.	ID=c10135_g1_i1|m.10906.exon1;Parent=c10135_g1_i1|m.10906
c10135_g1_i1	transdecoder	CDS	58	357	.	+	.	ID=cds.c10135_g1_i1|m.10906;Parent=c10135_g1_i1|m.10906
c10135_g1_i1	transdecoder	three_prime_UTR	358	359	.	+	.	ID=c10135_g1_i1|m.10906.utr3p1;Parent=c10135_g1_i1|m.10906
c10135_g2_i2	transdecoder	gene	1	616	.	-	.	ID=c10135_g2_i2|g.10907;Name=ORF%20c10135_g2_i2%7Cg.10907%20c10135_g2_i2%7Cm.10907%20type%3A5prime_partial%20len%3A172%20%28-%29
c10135_g2_i2	transdecoder	mRNA	1	616	.	-	.	ID=c10135_g2_i2|m.10907;Parent=c10135_g2_i2|g.10907;Name=ORF%20c10135_g2_i2%7Cg.10907%20c10135_g2_i2%7Cm.10907%20type%3A5prime_partial%20len%3A172%20%28-%29
c10135_g2_i2	transdecoder	exon	1	616	.	-	.	ID=c10135_g2_i2|m.10907.exon1;Parent=c10135_g2_i2|m.10907
c10135_g2_i2	transdecoder	CDS	101	616	.	-	.	ID=cds.c10135_g2_i2|m.10907;Parent=c10135_g2_i2|m.10907
c10135_g2_i2	transdecoder	three_prime_UTR	1	100	.	-	.	ID=c10135_g2_i2|m.10907.utr3p1;Parent=c10135_g2_i2|m.10907
c10137_g1_i2	transdecoder	gene	1	1307	.	+	.	ID=c10137_g1_i2|g.10909;Name=ORF%20c10137_g1_i2%7Cg.10909%20c10137_g1_i2%7Cm.10909%20type%3Acomplete%20len%3A338%20%28%2B%29
c10137_g1_i2	transdecoder	mRNA	1	1307	.	+	.	ID=c10137_g1_i2|m.10909;Parent=c10137_g1_i2|g.10909;Name=ORF%20c10137_g1_i2%7Cg.10909%20c10137_g1_i2%7Cm.10909%20type%3Acomplete%20len%3A338%20%28%2B%29
c10137_g1_i2	transdecoder	five_prime_UTR	1	225	.	+	.	ID=c10137_g1_i2|m.10909.utr5p1;Parent=c10137_g1_i2|m.10909
c10137_g1_i2	transdecoder	exon	1	1307	.	+	.	ID=c10137_g1_i2|m.10909.exon1;Parent=c10137_g1_i2|m.10909
c10137_g1_i2	transdecoder	CDS	226	1239	.	+	.	ID=cds.c10137_g1_i2|m.10909;Parent=c10137_g1_i2|m.10909
c10137_g1_i2	transdecoder	three_prime_UTR	1240	1307	.	+	.	ID=c10137_g1_i2|m.10909.utr3p1;Parent=c10137_g1_i2|m.10909
c10137_g1_i3	transdecoder	gene	1	1156	.	+	.	ID=c10137_g1_i3|g.10911;Name=ORF%20c10137_g1_i3%7Cg.10911%20c10137_g1_i3%7Cm.10911%20type%3Acomplete%20len%3A152%20%28%2B%29
c10137_g1_i3	transdecoder	mRNA	1	1156	.	+	.	ID=c10137_g1_i3|m.10911;Parent=c10137_g1_i3|g.10911;Name=ORF%20c10137_g1_i3%7Cg.10911%20c10137_g1_i3%7Cm.10911%20type%3Acomplete%20len%3A152%20%28%2B%29
c10137_g1_i3	transdecoder	five_prime_UTR	1	225	.	+	.	ID=c10137_g1_i3|m.10911.utr5p1;Parent=c10137_g1_i3|m.10911
c10137_g1_i3	transdecoder	exon	1	1156	.	+	.	ID=c10137_g1_i3|m.10911.exon1;Parent=c10137_g1_i3|m.10911
c10137_g1_i3	transdecoder	CDS	226	681	.	+	.	ID=cds.c10137_g1_i3|m.10911;Parent=c10137_g1_i3|m.10911
c10137_g1_i3	transdecoder	three_prime_UTR	682	1156	.	+	.	ID=c10137_g1_i3|m.10911.utr3p1;Parent=c10137_g1_i3|m.10911
c10137_g1_i3	transdecoder	gene	1	1156	.	+	.	ID=c10137_g1_i3|g.10912;Name=ORF%20c10137_g1_i3%7Cg.10912%20c10137_g1_i3%7Cm.10912%20type%3Acomplete%20len%3A147%20%28%2B%29
c10137_g1_i3	transdecoder	mRNA	1	1156	.	+	.	ID=c10137_g1_i3|m.10912;Parent=c10137_g1_i3|g.10912;Name=ORF%20c10137_g1_i3%7Cg.10912%20c10137_g1_i3%7Cm.10912%20type%3Acomplete%20len%3A147%20%28%2B%29
c10137_g1_i3	transdecoder	five_prime_UTR	1	647	.	+	.	ID=c10137_g1_i3|m.10912.utr5p1;Parent=c10137_g1_i3|m.10912
c10137_g1_i3	transdecoder	exon	1	1156	.	+	.	ID=c10137_g1_i3|m.10912.exon1;Parent=c10137_g1_i3|m.10912
c10137_g1_i3	transdecoder	CDS	648	1088	.	+	.	ID=cds.c10137_g1_i3|m.10912;Parent=c10137_g1_i3|m.10912
c10137_g1_i3	transdecoder	three_prime_UTR	1089	1156	.	+	.	ID=c10137_g1_i3|m.10912.utr3p1;Parent=c10137_g1_i3|m.10912
c10138_g1_i1	transdecoder	gene	1	744	.	+	.	ID=c10138_g1_i1|g.10913;Name=ORF%20c10138_g1_i1%7Cg.10913%20c10138_g1_i1%7Cm.10913%20type%3A3prime_partial%20len%3A190%20%28%2B%29
c10138_g1_i1	transdecoder	mRNA	1	744	.	+	.	ID=c10138_g1_i1|m.10913;Parent=c10138_g1_i1|g.10913;Name=ORF%20c10138_g1_i1%7Cg.10913%20c10138_g1_i1%7Cm.10913%20type%3A3prime_partial%20len%3A190%20%28%2B%29
c10138_g1_i1	transdecoder	five_prime_UTR	1	176	.	+	.	ID=c10138_g1_i1|m.10913.utr5p1;Parent=c10138_g1_i1|m.10913
c10138_g1_i1	transdecoder	exon	1	744	.	+	.	ID=c10138_g1_i1|m.10913.exon1;Parent=c10138_g1_i1|m.10913
c10138_g1_i1	transdecoder	CDS	177	743	.	+	.	ID=cds.c10138_g1_i1|m.10913;Parent=c10138_g1_i1|m.10913
c10138_g1_i1	transdecoder	three_prime_UTR	744	744	.	+	.	ID=c10138_g1_i1|m.10913.utr3p1;Parent=c10138_g1_i1|m.10913
c10138_g1_i3	transdecoder	gene	1	1417	.	+	.	ID=c10138_g1_i3|g.10915;Name=ORF%20c10138_g1_i3%7Cg.10915%20c10138_g1_i3%7Cm.10915%20type%3Acomplete%20len%3A302%20%28%2B%29
c10138_g1_i3	transdecoder	mRNA	1	1417	.	+	.	ID=c10138_g1_i3|m.10915;Parent=c10138_g1_i3|g.10915;Name=ORF%20c10138_g1_i3%7Cg.10915%20c10138_g1_i3%7Cm.10915%20type%3Acomplete%20len%3A302%20%28%2B%29
c10138_g1_i3	transdecoder	five_prime_UTR	1	113	.	+	.	ID=c10138_g1_i3|m.10915.utr5p1;Parent=c10138_g1_i3|m.10915
c10138_g1_i3	transdecoder	exon	1	1417	.	+	.	ID=c10138_g1_i3|m.10915.exon1;Parent=c10138_g1_i3|m.10915
c10138_g1_i3	transdecoder	CDS	114	1019	.	+	.	ID=cds.c10138_g1_i3|m.10915;Parent=c10138_g1_i3|m.10915
c10138_g1_i3	transdecoder	three_prime_UTR	1020	1417	.	+	.	ID=c10138_g1_i3|m.10915.utr3p1;Parent=c10138_g1_i3|m.10915
c10139_g1_i1	transdecoder	gene	1	877	.	-	.	ID=c10139_g1_i1|g.10917;Name=ORF%20c10139_g1_i1%7Cg.10917%20c10139_g1_i1%7Cm.10917%20type%3Acomplete%20len%3A207%20%28-%29
c10139_g1_i1	transdecoder	mRNA	1	877	.	-	.	ID=c10139_g1_i1|m.10917;Parent=c10139_g1_i1|g.10917;Name=ORF%20c10139_g1_i1%7Cg.10917%20c10139_g1_i1%7Cm.10917%20type%3Acomplete%20len%3A207%20%28-%29
c10139_g1_i1	transdecoder	five_prime_UTR	686	877	.	-	.	ID=c10139_g1_i1|m.10917.utr5p1;Parent=c10139_g1_i1|m.10917
c10139_g1_i1	transdecoder	exon	1	877	.	-	.	ID=c10139_g1_i1|m.10917.exon1;Parent=c10139_g1_i1|m.10917
c10139_g1_i1	transdecoder	CDS	65	685	.	-	.	ID=cds.c10139_g1_i1|m.10917;Parent=c10139_g1_i1|m.10917
c10139_g1_i1	transdecoder	three_prime_UTR	1	64	.	-	.	ID=c10139_g1_i1|m.10917.utr3p1;Parent=c10139_g1_i1|m.10917
c10139_g1_i2	transdecoder	gene	1	2617	.	-	.	ID=c10139_g1_i2|g.10919;Name=ORF%20c10139_g1_i2%7Cg.10919%20c10139_g1_i2%7Cm.10919%20type%3Acomplete%20len%3A574%20%28-%29
c10139_g1_i2	transdecoder	mRNA	1	2617	.	-	.	ID=c10139_g1_i2|m.10919;Parent=c10139_g1_i2|g.10919;Name=ORF%20c10139_g1_i2%7Cg.10919%20c10139_g1_i2%7Cm.10919%20type%3Acomplete%20len%3A574%20%28-%29
c10139_g1_i2	transdecoder	five_prime_UTR	2426	2617	.	-	.	ID=c10139_g1_i2|m.10919.utr5p1;Parent=c10139_g1_i2|m.10919
c10139_g1_i2	transdecoder	exon	1	2617	.	-	.	ID=c10139_g1_i2|m.10919.exon1;Parent=c10139_g1_i2|m.10919
c10139_g1_i2	transdecoder	CDS	704	2425	.	-	.	ID=cds.c10139_g1_i2|m.10919;Parent=c10139_g1_i2|m.10919
c10139_g1_i2	transdecoder	three_prime_UTR	1	703	.	-	.	ID=c10139_g1_i2|m.10919.utr3p1;Parent=c10139_g1_i2|m.10919
c10140_g1_i1	transdecoder	gene	1	1660	.	-	.	ID=c10140_g1_i1|g.10922;Name=ORF%20c10140_g1_i1%7Cg.10922%20c10140_g1_i1%7Cm.10922%20type%3Acomplete%20len%3A114%20%28-%29
c10140_g1_i1	transdecoder	mRNA	1	1660	.	-	.	ID=c10140_g1_i1|m.10922;Parent=c10140_g1_i1|g.10922;Name=ORF%20c10140_g1_i1%7Cg.10922%20c10140_g1_i1%7Cm.10922%20type%3Acomplete%20len%3A114%20%28-%29
c10140_g1_i1	transdecoder	five_prime_UTR	1003	1660	.	-	.	ID=c10140_g1_i1|m.10922.utr5p1;Parent=c10140_g1_i1|m.10922
c10140_g1_i1	transdecoder	exon	1	1660	.	-	.	ID=c10140_g1_i1|m.10922.exon1;Parent=c10140_g1_i1|m.10922
c10140_g1_i1	transdecoder	CDS	661	1002	.	-	.	ID=cds.c10140_g1_i1|m.10922;Parent=c10140_g1_i1|m.10922
c10140_g1_i1	transdecoder	three_prime_UTR	1	660	.	-	.	ID=c10140_g1_i1|m.10922.utr3p1;Parent=c10140_g1_i1|m.10922
c10143_g1_i1	transdecoder	gene	1	471	.	-	.	ID=c10143_g1_i1|g.10923;Name=ORF%20c10143_g1_i1%7Cg.10923%20c10143_g1_i1%7Cm.10923%20type%3A5prime_partial%20len%3A104%20%28-%29
c10143_g1_i1	transdecoder	mRNA	1	471	.	-	.	ID=c10143_g1_i1|m.10923;Parent=c10143_g1_i1|g.10923;Name=ORF%20c10143_g1_i1%7Cg.10923%20c10143_g1_i1%7Cm.10923%20type%3A5prime_partial%20len%3A104%20%28-%29
c10143_g1_i1	transdecoder	exon	1	471	.	-	.	ID=c10143_g1_i1|m.10923.exon1;Parent=c10143_g1_i1|m.10923
c10143_g1_i1	transdecoder	CDS	160	471	.	-	.	ID=cds.c10143_g1_i1|m.10923;Parent=c10143_g1_i1|m.10923
c10143_g1_i1	transdecoder	three_prime_UTR	1	159	.	-	.	ID=c10143_g1_i1|m.10923.utr3p1;Parent=c10143_g1_i1|m.10923
c10144_g1_i1	transdecoder	gene	1	750	.	+	.	ID=c10144_g1_i1|g.10926;Name=ORF%20c10144_g1_i1%7Cg.10926%20c10144_g1_i1%7Cm.10926%20type%3Acomplete%20len%3A134%20%28%2B%29
c10144_g1_i1	transdecoder	mRNA	1	750	.	+	.	ID=c10144_g1_i1|m.10926;Parent=c10144_g1_i1|g.10926;Name=ORF%20c10144_g1_i1%7Cg.10926%20c10144_g1_i1%7Cm.10926%20type%3Acomplete%20len%3A134%20%28%2B%29
c10144_g1_i1	transdecoder	five_prime_UTR	1	196	.	+	.	ID=c10144_g1_i1|m.10926.utr5p1;Parent=c10144_g1_i1|m.10926
c10144_g1_i1	transdecoder	exon	1	750	.	+	.	ID=c10144_g1_i1|m.10926.exon1;Parent=c10144_g1_i1|m.10926
c10144_g1_i1	transdecoder	CDS	197	598	.	+	.	ID=cds.c10144_g1_i1|m.10926;Parent=c10144_g1_i1|m.10926
c10144_g1_i1	transdecoder	three_prime_UTR	599	750	.	+	.	ID=c10144_g1_i1|m.10926.utr3p1;Parent=c10144_g1_i1|m.10926
c10144_g1_i2	transdecoder	gene	1	723	.	+	.	ID=c10144_g1_i2|g.10929;Name=ORF%20c10144_g1_i2%7Cg.10929%20c10144_g1_i2%7Cm.10929%20type%3Acomplete%20len%3A125%20%28%2B%29
c10144_g1_i2	transdecoder	mRNA	1	723	.	+	.	ID=c10144_g1_i2|m.10929;Parent=c10144_g1_i2|g.10929;Name=ORF%20c10144_g1_i2%7Cg.10929%20c10144_g1_i2%7Cm.10929%20type%3Acomplete%20len%3A125%20%28%2B%29
c10144_g1_i2	transdecoder	five_prime_UTR	1	196	.	+	.	ID=c10144_g1_i2|m.10929.utr5p1;Parent=c10144_g1_i2|m.10929
c10144_g1_i2	transdecoder	exon	1	723	.	+	.	ID=c10144_g1_i2|m.10929.exon1;Parent=c10144_g1_i2|m.10929
c10144_g1_i2	transdecoder	CDS	197	571	.	+	.	ID=cds.c10144_g1_i2|m.10929;Parent=c10144_g1_i2|m.10929
c10144_g1_i2	transdecoder	three_prime_UTR	572	723	.	+	.	ID=c10144_g1_i2|m.10929.utr3p1;Parent=c10144_g1_i2|m.10929
c10146_g1_i1	transdecoder	gene	1	2494	.	+	.	ID=c10146_g1_i1|g.10930;Name=ORF%20c10146_g1_i1%7Cg.10930%20c10146_g1_i1%7Cm.10930%20type%3A5prime_partial%20len%3A506%20%28%2B%29
c10146_g1_i1	transdecoder	mRNA	1	2494	.	+	.	ID=c10146_g1_i1|m.10930;Parent=c10146_g1_i1|g.10930;Name=ORF%20c10146_g1_i1%7Cg.10930%20c10146_g1_i1%7Cm.10930%20type%3A5prime_partial%20len%3A506%20%28%2B%29
c10146_g1_i1	transdecoder	exon	1	2494	.	+	.	ID=c10146_g1_i1|m.10930.exon1;Parent=c10146_g1_i1|m.10930
c10146_g1_i1	transdecoder	CDS	1	1518	.	+	.	ID=cds.c10146_g1_i1|m.10930;Parent=c10146_g1_i1|m.10930
c10146_g1_i1	transdecoder	three_prime_UTR	1519	2494	.	+	.	ID=c10146_g1_i1|m.10930.utr3p1;Parent=c10146_g1_i1|m.10930
c10148_g1_i1	transdecoder	gene	1	4210	.	-	.	ID=c10148_g1_i1|g.10932;Name=ORF%20c10148_g1_i1%7Cg.10932%20c10148_g1_i1%7Cm.10932%20type%3A5prime_partial%20len%3A595%20%28-%29
c10148_g1_i1	transdecoder	mRNA	1	4210	.	-	.	ID=c10148_g1_i1|m.10932;Parent=c10148_g1_i1|g.10932;Name=ORF%20c10148_g1_i1%7Cg.10932%20c10148_g1_i1%7Cm.10932%20type%3A5prime_partial%20len%3A595%20%28-%29
c10148_g1_i1	transdecoder	five_prime_UTR	4210	4210	.	-	.	ID=c10148_g1_i1|m.10932.utr5p1;Parent=c10148_g1_i1|m.10932
c10148_g1_i1	transdecoder	exon	1	4210	.	-	.	ID=c10148_g1_i1|m.10932.exon1;Parent=c10148_g1_i1|m.10932
c10148_g1_i1	transdecoder	CDS	2425	4209	.	-	.	ID=cds.c10148_g1_i1|m.10932;Parent=c10148_g1_i1|m.10932
c10148_g1_i1	transdecoder	three_prime_UTR	1	2424	.	-	.	ID=c10148_g1_i1|m.10932.utr3p1;Parent=c10148_g1_i1|m.10932
c10149_g1_i1	transdecoder	gene	1	1215	.	+	.	ID=c10149_g1_i1|g.10934;Name=ORF%20c10149_g1_i1%7Cg.10934%20c10149_g1_i1%7Cm.10934%20type%3Ainternal%20len%3A406%20%28%2B%29
c10149_g1_i1	transdecoder	mRNA	1	1215	.	+	.	ID=c10149_g1_i1|m.10934;Parent=c10149_g1_i1|g.10934;Name=ORF%20c10149_g1_i1%7Cg.10934%20c10149_g1_i1%7Cm.10934%20type%3Ainternal%20len%3A406%20%28%2B%29
c10149_g1_i1	transdecoder	exon	1	1215	.	+	.	ID=c10149_g1_i1|m.10934.exon1;Parent=c10149_g1_i1|m.10934
c10149_g1_i1	transdecoder	CDS	1	1215	.	+	.	ID=cds.c10149_g1_i1|m.10934;Parent=c10149_g1_i1|m.10934
c10150_g1_i1	transdecoder	gene	1	1519	.	+	.	ID=c10150_g1_i1|g.10937;Name=ORF%20c10150_g1_i1%7Cg.10937%20c10150_g1_i1%7Cm.10937%20type%3Acomplete%20len%3A139%20%28%2B%29
c10150_g1_i1	transdecoder	mRNA	1	1519	.	+	.	ID=c10150_g1_i1|m.10937;Parent=c10150_g1_i1|g.10937;Name=ORF%20c10150_g1_i1%7Cg.10937%20c10150_g1_i1%7Cm.10937%20type%3Acomplete%20len%3A139%20%28%2B%29
c10150_g1_i1	transdecoder	five_prime_UTR	1	131	.	+	.	ID=c10150_g1_i1|m.10937.utr5p1;Parent=c10150_g1_i1|m.10937
c10150_g1_i1	transdecoder	exon	1	1519	.	+	.	ID=c10150_g1_i1|m.10937.exon1;Parent=c10150_g1_i1|m.10937
c10150_g1_i1	transdecoder	CDS	132	548	.	+	.	ID=cds.c10150_g1_i1|m.10937;Parent=c10150_g1_i1|m.10937
c10150_g1_i1	transdecoder	three_prime_UTR	549	1519	.	+	.	ID=c10150_g1_i1|m.10937.utr3p1;Parent=c10150_g1_i1|m.10937
c10150_g1_i1	transdecoder	gene	1	1519	.	+	.	ID=c10150_g1_i1|g.10936;Name=ORF%20c10150_g1_i1%7Cg.10936%20c10150_g1_i1%7Cm.10936%20type%3Acomplete%20len%3A146%20%28%2B%29
c10150_g1_i1	transdecoder	mRNA	1	1519	.	+	.	ID=c10150_g1_i1|m.10936;Parent=c10150_g1_i1|g.10936;Name=ORF%20c10150_g1_i1%7Cg.10936%20c10150_g1_i1%7Cm.10936%20type%3Acomplete%20len%3A146%20%28%2B%29
c10150_g1_i1	transdecoder	five_prime_UTR	1	556	.	+	.	ID=c10150_g1_i1|m.10936.utr5p1;Parent=c10150_g1_i1|m.10936
c10150_g1_i1	transdecoder	exon	1	1519	.	+	.	ID=c10150_g1_i1|m.10936.exon1;Parent=c10150_g1_i1|m.10936
c10150_g1_i1	transdecoder	CDS	557	994	.	+	.	ID=cds.c10150_g1_i1|m.10936;Parent=c10150_g1_i1|m.10936
c10150_g1_i1	transdecoder	three_prime_UTR	995	1519	.	+	.	ID=c10150_g1_i1|m.10936.utr3p1;Parent=c10150_g1_i1|m.10936
c10150_g1_i2	transdecoder	gene	1	1598	.	+	.	ID=c10150_g1_i2|g.10938;Name=ORF%20c10150_g1_i2%7Cg.10938%20c10150_g1_i2%7Cm.10938%20type%3Acomplete%20len%3A314%20%28%2B%29
c10150_g1_i2	transdecoder	mRNA	1	1598	.	+	.	ID=c10150_g1_i2|m.10938;Parent=c10150_g1_i2|g.10938;Name=ORF%20c10150_g1_i2%7Cg.10938%20c10150_g1_i2%7Cm.10938%20type%3Acomplete%20len%3A314%20%28%2B%29
c10150_g1_i2	transdecoder	five_prime_UTR	1	131	.	+	.	ID=c10150_g1_i2|m.10938.utr5p1;Parent=c10150_g1_i2|m.10938
c10150_g1_i2	transdecoder	exon	1	1598	.	+	.	ID=c10150_g1_i2|m.10938.exon1;Parent=c10150_g1_i2|m.10938
c10150_g1_i2	transdecoder	CDS	132	1073	.	+	.	ID=cds.c10150_g1_i2|m.10938;Parent=c10150_g1_i2|m.10938
c10150_g1_i2	transdecoder	three_prime_UTR	1074	1598	.	+	.	ID=c10150_g1_i2|m.10938.utr3p1;Parent=c10150_g1_i2|m.10938
c10153_g1_i1	transdecoder	gene	1	1421	.	+	.	ID=c10153_g1_i1|g.10940;Name=ORF%20c10153_g1_i1%7Cg.10940%20c10153_g1_i1%7Cm.10940%20type%3Acomplete%20len%3A335%20%28%2B%29
c10153_g1_i1	transdecoder	mRNA	1	1421	.	+	.	ID=c10153_g1_i1|m.10940;Parent=c10153_g1_i1|g.10940;Name=ORF%20c10153_g1_i1%7Cg.10940%20c10153_g1_i1%7Cm.10940%20type%3Acomplete%20len%3A335%20%28%2B%29
c10153_g1_i1	transdecoder	five_prime_UTR	1	232	.	+	.	ID=c10153_g1_i1|m.10940.utr5p1;Parent=c10153_g1_i1|m.10940
c10153_g1_i1	transdecoder	exon	1	1421	.	+	.	ID=c10153_g1_i1|m.10940.exon1;Parent=c10153_g1_i1|m.10940
c10153_g1_i1	transdecoder	CDS	233	1237	.	+	.	ID=cds.c10153_g1_i1|m.10940;Parent=c10153_g1_i1|m.10940
c10153_g1_i1	transdecoder	three_prime_UTR	1238	1421	.	+	.	ID=c10153_g1_i1|m.10940.utr3p1;Parent=c10153_g1_i1|m.10940
c10153_g1_i2	transdecoder	gene	1	1367	.	+	.	ID=c10153_g1_i2|g.10942;Name=ORF%20c10153_g1_i2%7Cg.10942%20c10153_g1_i2%7Cm.10942%20type%3Acomplete%20len%3A366%20%28%2B%29
c10153_g1_i2	transdecoder	mRNA	1	1367	.	+	.	ID=c10153_g1_i2|m.10942;Parent=c10153_g1_i2|g.10942;Name=ORF%20c10153_g1_i2%7Cg.10942%20c10153_g1_i2%7Cm.10942%20type%3Acomplete%20len%3A366%20%28%2B%29
c10153_g1_i2	transdecoder	five_prime_UTR	1	85	.	+	.	ID=c10153_g1_i2|m.10942.utr5p1;Parent=c10153_g1_i2|m.10942
c10153_g1_i2	transdecoder	exon	1	1367	.	+	.	ID=c10153_g1_i2|m.10942.exon1;Parent=c10153_g1_i2|m.10942
c10153_g1_i2	transdecoder	CDS	86	1183	.	+	.	ID=cds.c10153_g1_i2|m.10942;Parent=c10153_g1_i2|m.10942
c10153_g1_i2	transdecoder	three_prime_UTR	1184	1367	.	+	.	ID=c10153_g1_i2|m.10942.utr3p1;Parent=c10153_g1_i2|m.10942
c10153_g1_i3	transdecoder	gene	1	663	.	+	.	ID=c10153_g1_i3|g.10945;Name=ORF%20c10153_g1_i3%7Cg.10945%20c10153_g1_i3%7Cm.10945%20type%3A5prime_partial%20len%3A159%20%28%2B%29
c10153_g1_i3	transdecoder	mRNA	1	663	.	+	.	ID=c10153_g1_i3|m.10945;Parent=c10153_g1_i3|g.10945;Name=ORF%20c10153_g1_i3%7Cg.10945%20c10153_g1_i3%7Cm.10945%20type%3A5prime_partial%20len%3A159%20%28%2B%29
c10153_g1_i3	transdecoder	five_prime_UTR	1	2	.	+	.	ID=c10153_g1_i3|m.10945.utr5p1;Parent=c10153_g1_i3|m.10945
c10153_g1_i3	transdecoder	exon	1	663	.	+	.	ID=c10153_g1_i3|m.10945.exon1;Parent=c10153_g1_i3|m.10945
c10153_g1_i3	transdecoder	CDS	3	479	.	+	.	ID=cds.c10153_g1_i3|m.10945;Parent=c10153_g1_i3|m.10945
c10153_g1_i3	transdecoder	three_prime_UTR	480	663	.	+	.	ID=c10153_g1_i3|m.10945.utr3p1;Parent=c10153_g1_i3|m.10945
c10155_g1_i1	transdecoder	gene	1	2349	.	-	.	ID=c10155_g1_i1|g.10947;Name=ORF%20c10155_g1_i1%7Cg.10947%20c10155_g1_i1%7Cm.10947%20type%3Acomplete%20len%3A266%20%28-%29
c10155_g1_i1	transdecoder	mRNA	1	2349	.	-	.	ID=c10155_g1_i1|m.10947;Parent=c10155_g1_i1|g.10947;Name=ORF%20c10155_g1_i1%7Cg.10947%20c10155_g1_i1%7Cm.10947%20type%3Acomplete%20len%3A266%20%28-%29
c10155_g1_i1	transdecoder	five_prime_UTR	2348	2349	.	-	.	ID=c10155_g1_i1|m.10947.utr5p1;Parent=c10155_g1_i1|m.10947
c10155_g1_i1	transdecoder	exon	1	2349	.	-	.	ID=c10155_g1_i1|m.10947.exon1;Parent=c10155_g1_i1|m.10947
c10155_g1_i1	transdecoder	CDS	1550	2347	.	-	.	ID=cds.c10155_g1_i1|m.10947;Parent=c10155_g1_i1|m.10947
c10155_g1_i1	transdecoder	three_prime_UTR	1	1549	.	-	.	ID=c10155_g1_i1|m.10947.utr3p1;Parent=c10155_g1_i1|m.10947
c10157_g1_i1	transdecoder	gene	1	2050	.	-	.	ID=c10157_g1_i1|g.10953;Name=ORF%20c10157_g1_i1%7Cg.10953%20c10157_g1_i1%7Cm.10953%20type%3A5prime_partial%20len%3A199%20%28-%29
c10157_g1_i1	transdecoder	mRNA	1	2050	.	-	.	ID=c10157_g1_i1|m.10953;Parent=c10157_g1_i1|g.10953;Name=ORF%20c10157_g1_i1%7Cg.10953%20c10157_g1_i1%7Cm.10953%20type%3A5prime_partial%20len%3A199%20%28-%29
c10157_g1_i1	transdecoder	exon	1	2050	.	-	.	ID=c10157_g1_i1|m.10953.exon1;Parent=c10157_g1_i1|m.10953
c10157_g1_i1	transdecoder	CDS	1454	2050	.	-	.	ID=cds.c10157_g1_i1|m.10953;Parent=c10157_g1_i1|m.10953
c10157_g1_i1	transdecoder	three_prime_UTR	1	1453	.	-	.	ID=c10157_g1_i1|m.10953.utr3p1;Parent=c10157_g1_i1|m.10953
c10157_g1_i1	transdecoder	gene	1	2050	.	-	.	ID=c10157_g1_i1|g.10956;Name=ORF%20c10157_g1_i1%7Cg.10956%20c10157_g1_i1%7Cm.10956%20type%3Acomplete%20len%3A107%20%28-%29
c10157_g1_i1	transdecoder	mRNA	1	2050	.	-	.	ID=c10157_g1_i1|m.10956;Parent=c10157_g1_i1|g.10956;Name=ORF%20c10157_g1_i1%7Cg.10956%20c10157_g1_i1%7Cm.10956%20type%3Acomplete%20len%3A107%20%28-%29
c10157_g1_i1	transdecoder	five_prime_UTR	1629	2050	.	-	.	ID=c10157_g1_i1|m.10956.utr5p1;Parent=c10157_g1_i1|m.10956
c10157_g1_i1	transdecoder	exon	1	2050	.	-	.	ID=c10157_g1_i1|m.10956.exon1;Parent=c10157_g1_i1|m.10956
c10157_g1_i1	transdecoder	CDS	1308	1628	.	-	.	ID=cds.c10157_g1_i1|m.10956;Parent=c10157_g1_i1|m.10956
c10157_g1_i1	transdecoder	three_prime_UTR	1	1307	.	-	.	ID=c10157_g1_i1|m.10956.utr3p1;Parent=c10157_g1_i1|m.10956
c10157_g1_i1	transdecoder	gene	1	2050	.	+	.	ID=c10157_g1_i1|g.10951;Name=ORF%20c10157_g1_i1%7Cg.10951%20c10157_g1_i1%7Cm.10951%20type%3A5prime_partial%20len%3A447%20%28%2B%29
c10157_g1_i1	transdecoder	mRNA	1	2050	.	+	.	ID=c10157_g1_i1|m.10951;Parent=c10157_g1_i1|g.10951;Name=ORF%20c10157_g1_i1%7Cg.10951%20c10157_g1_i1%7Cm.10951%20type%3A5prime_partial%20len%3A447%20%28%2B%29
c10157_g1_i1	transdecoder	five_prime_UTR	1	2	.	+	.	ID=c10157_g1_i1|m.10951.utr5p1;Parent=c10157_g1_i1|m.10951
c10157_g1_i1	transdecoder	exon	1	2050	.	+	.	ID=c10157_g1_i1|m.10951.exon1;Parent=c10157_g1_i1|m.10951
c10157_g1_i1	transdecoder	CDS	3	1343	.	+	.	ID=cds.c10157_g1_i1|m.10951;Parent=c10157_g1_i1|m.10951
c10157_g1_i1	transdecoder	three_prime_UTR	1344	2050	.	+	.	ID=c10157_g1_i1|m.10951.utr3p1;Parent=c10157_g1_i1|m.10951
c10157_g1_i2	transdecoder	gene	1	2032	.	-	.	ID=c10157_g1_i2|g.10963;Name=ORF%20c10157_g1_i2%7Cg.10963%20c10157_g1_i2%7Cm.10963%20type%3Acomplete%20len%3A107%20%28-%29
c10157_g1_i2	transdecoder	mRNA	1	2032	.	-	.	ID=c10157_g1_i2|m.10963;Parent=c10157_g1_i2|g.10963;Name=ORF%20c10157_g1_i2%7Cg.10963%20c10157_g1_i2%7Cm.10963%20type%3Acomplete%20len%3A107%20%28-%29
c10157_g1_i2	transdecoder	five_prime_UTR	1611	2032	.	-	.	ID=c10157_g1_i2|m.10963.utr5p1;Parent=c10157_g1_i2|m.10963
c10157_g1_i2	transdecoder	exon	1	2032	.	-	.	ID=c10157_g1_i2|m.10963.exon1;Parent=c10157_g1_i2|m.10963
c10157_g1_i2	transdecoder	CDS	1290	1610	.	-	.	ID=cds.c10157_g1_i2|m.10963;Parent=c10157_g1_i2|m.10963
c10157_g1_i2	transdecoder	three_prime_UTR	1	1289	.	-	.	ID=c10157_g1_i2|m.10963.utr3p1;Parent=c10157_g1_i2|m.10963
c10157_g1_i2	transdecoder	gene	1	2032	.	-	.	ID=c10157_g1_i2|g.10959;Name=ORF%20c10157_g1_i2%7Cg.10959%20c10157_g1_i2%7Cm.10959%20type%3A5prime_partial%20len%3A199%20%28-%29
c10157_g1_i2	transdecoder	mRNA	1	2032	.	-	.	ID=c10157_g1_i2|m.10959;Parent=c10157_g1_i2|g.10959;Name=ORF%20c10157_g1_i2%7Cg.10959%20c10157_g1_i2%7Cm.10959%20type%3A5prime_partial%20len%3A199%20%28-%29
c10157_g1_i2	transdecoder	exon	1	2032	.	-	.	ID=c10157_g1_i2|m.10959.exon1;Parent=c10157_g1_i2|m.10959
c10157_g1_i2	transdecoder	CDS	1436	2032	.	-	.	ID=cds.c10157_g1_i2|m.10959;Parent=c10157_g1_i2|m.10959
c10157_g1_i2	transdecoder	three_prime_UTR	1	1435	.	-	.	ID=c10157_g1_i2|m.10959.utr3p1;Parent=c10157_g1_i2|m.10959
c10157_g1_i2	transdecoder	gene	1	2032	.	+	.	ID=c10157_g1_i2|g.10957;Name=ORF%20c10157_g1_i2%7Cg.10957%20c10157_g1_i2%7Cm.10957%20type%3A5prime_partial%20len%3A441%20%28%2B%29
c10157_g1_i2	transdecoder	mRNA	1	2032	.	+	.	ID=c10157_g1_i2|m.10957;Parent=c10157_g1_i2|g.10957;Name=ORF%20c10157_g1_i2%7Cg.10957%20c10157_g1_i2%7Cm.10957%20type%3A5prime_partial%20len%3A441%20%28%2B%29
c10157_g1_i2	transdecoder	five_prime_UTR	1	2	.	+	.	ID=c10157_g1_i2|m.10957.utr5p1;Parent=c10157_g1_i2|m.10957
c10157_g1_i2	transdecoder	exon	1	2032	.	+	.	ID=c10157_g1_i2|m.10957.exon1;Parent=c10157_g1_i2|m.10957
c10157_g1_i2	transdecoder	CDS	3	1325	.	+	.	ID=cds.c10157_g1_i2|m.10957;Parent=c10157_g1_i2|m.10957
c10157_g1_i2	transdecoder	three_prime_UTR	1326	2032	.	+	.	ID=c10157_g1_i2|m.10957.utr3p1;Parent=c10157_g1_i2|m.10957
c10158_g1_i1	transdecoder	gene	1	1070	.	+	.	ID=c10158_g1_i1|g.10964;Name=ORF%20c10158_g1_i1%7Cg.10964%20c10158_g1_i1%7Cm.10964%20type%3A5prime_partial%20len%3A303%20%28%2B%29
c10158_g1_i1	transdecoder	mRNA	1	1070	.	+	.	ID=c10158_g1_i1|m.10964;Parent=c10158_g1_i1|g.10964;Name=ORF%20c10158_g1_i1%7Cg.10964%20c10158_g1_i1%7Cm.10964%20type%3A5prime_partial%20len%3A303%20%28%2B%29
c10158_g1_i1	transdecoder	five_prime_UTR	1	1	.	+	.	ID=c10158_g1_i1|m.10964.utr5p1;Parent=c10158_g1_i1|m.10964
c10158_g1_i1	transdecoder	exon	1	1070	.	+	.	ID=c10158_g1_i1|m.10964.exon1;Parent=c10158_g1_i1|m.10964
c10158_g1_i1	transdecoder	CDS	2	910	.	+	.	ID=cds.c10158_g1_i1|m.10964;Parent=c10158_g1_i1|m.10964
c10158_g1_i1	transdecoder	three_prime_UTR	911	1070	.	+	.	ID=c10158_g1_i1|m.10964.utr3p1;Parent=c10158_g1_i1|m.10964
c10158_g1_i4	transdecoder	gene	1	1141	.	+	.	ID=c10158_g1_i4|g.10973;Name=ORF%20c10158_g1_i4%7Cg.10973%20c10158_g1_i4%7Cm.10973%20type%3A5prime_partial%20len%3A245%20%28%2B%29
c10158_g1_i4	transdecoder	mRNA	1	1141	.	+	.	ID=c10158_g1_i4|m.10973;Parent=c10158_g1_i4|g.10973;Name=ORF%20c10158_g1_i4%7Cg.10973%20c10158_g1_i4%7Cm.10973%20type%3A5prime_partial%20len%3A245%20%28%2B%29
c10158_g1_i4	transdecoder	five_prime_UTR	1	1	.	+	.	ID=c10158_g1_i4|m.10973.utr5p1;Parent=c10158_g1_i4|m.10973
c10158_g1_i4	transdecoder	exon	1	1141	.	+	.	ID=c10158_g1_i4|m.10973.exon1;Parent=c10158_g1_i4|m.10973
c10158_g1_i4	transdecoder	CDS	2	736	.	+	.	ID=cds.c10158_g1_i4|m.10973;Parent=c10158_g1_i4|m.10973
c10158_g1_i4	transdecoder	three_prime_UTR	737	1141	.	+	.	ID=c10158_g1_i4|m.10973.utr3p1;Parent=c10158_g1_i4|m.10973
c1015_g1_i1	transdecoder	gene	1	565	.	+	.	ID=c1015_g1_i1|g.917;Name=ORF%20c1015_g1_i1%7Cg.917%20c1015_g1_i1%7Cm.917%20type%3Ainternal%20len%3A189%20%28%2B%29
c1015_g1_i1	transdecoder	mRNA	1	565	.	+	.	ID=c1015_g1_i1|m.917;Parent=c1015_g1_i1|g.917;Name=ORF%20c1015_g1_i1%7Cg.917%20c1015_g1_i1%7Cm.917%20type%3Ainternal%20len%3A189%20%28%2B%29
c1015_g1_i1	transdecoder	five_prime_UTR	1	1	.	+	.	ID=c1015_g1_i1|m.917.utr5p1;Parent=c1015_g1_i1|m.917
c1015_g1_i1	transdecoder	exon	1	565	.	+	.	ID=c1015_g1_i1|m.917.exon1;Parent=c1015_g1_i1|m.917
c1015_g1_i1	transdecoder	CDS	2	565	.	+	.	ID=cds.c1015_g1_i1|m.917;Parent=c1015_g1_i1|m.917
c10160_g1_i1	transdecoder	gene	1	749	.	+	.	ID=c10160_g1_i1|g.10978;Name=ORF%20c10160_g1_i1%7Cg.10978%20c10160_g1_i1%7Cm.10978%20type%3Ainternal%20len%3A250%20%28%2B%29
c10160_g1_i1	transdecoder	mRNA	1	749	.	+	.	ID=c10160_g1_i1|m.10978;Parent=c10160_g1_i1|g.10978;Name=ORF%20c10160_g1_i1%7Cg.10978%20c10160_g1_i1%7Cm.10978%20type%3Ainternal%20len%3A250%20%28%2B%29
c10160_g1_i1	transdecoder	five_prime_UTR	1	2	.	+	.	ID=c10160_g1_i1|m.10978.utr5p1;Parent=c10160_g1_i1|m.10978
c10160_g1_i1	transdecoder	exon	1	749	.	+	.	ID=c10160_g1_i1|m.10978.exon1;Parent=c10160_g1_i1|m.10978
c10160_g1_i1	transdecoder	CDS	3	749	.	+	.	ID=cds.c10160_g1_i1|m.10978;Parent=c10160_g1_i1|m.10978
c10160_g1_i2	transdecoder	gene	1	1081	.	+	.	ID=c10160_g1_i2|g.10981;Name=ORF%20c10160_g1_i2%7Cg.10981%20c10160_g1_i2%7Cm.10981%20type%3Ainternal%20len%3A361%20%28%2B%29
c10160_g1_i2	transdecoder	mRNA	1	1081	.	+	.	ID=c10160_g1_i2|m.10981;Parent=c10160_g1_i2|g.10981;Name=ORF%20c10160_g1_i2%7Cg.10981%20c10160_g1_i2%7Cm.10981%20type%3Ainternal%20len%3A361%20%28%2B%29
c10160_g1_i2	transdecoder	five_prime_UTR	1	1	.	+	.	ID=c10160_g1_i2|m.10981.utr5p1;Parent=c10160_g1_i2|m.10981
c10160_g1_i2	transdecoder	exon	1	1081	.	+	.	ID=c10160_g1_i2|m.10981.exon1;Parent=c10160_g1_i2|m.10981
c10160_g1_i2	transdecoder	CDS	2	1081	.	+	.	ID=cds.c10160_g1_i2|m.10981;Parent=c10160_g1_i2|m.10981
c10160_g1_i3	transdecoder	gene	1	980	.	+	.	ID=c10160_g1_i3|g.10985;Name=ORF%20c10160_g1_i3%7Cg.10985%20c10160_g1_i3%7Cm.10985%20type%3A5prime_partial%20len%3A206%20%28%2B%29
c10160_g1_i3	transdecoder	mRNA	1	980	.	+	.	ID=c10160_g1_i3|m.10985;Parent=c10160_g1_i3|g.10985;Name=ORF%20c10160_g1_i3%7Cg.10985%20c10160_g1_i3%7Cm.10985%20type%3A5prime_partial%20len%3A206%20%28%2B%29
c10160_g1_i3	transdecoder	five_prime_UTR	1	1	.	+	.	ID=c10160_g1_i3|m.10985.utr5p1;Parent=c10160_g1_i3|m.10985
c10160_g1_i3	transdecoder	exon	1	980	.	+	.	ID=c10160_g1_i3|m.10985.exon1;Parent=c10160_g1_i3|m.10985
c10160_g1_i3	transdecoder	CDS	2	619	.	+	.	ID=cds.c10160_g1_i3|m.10985;Parent=c10160_g1_i3|m.10985
c10160_g1_i3	transdecoder	three_prime_UTR	620	980	.	+	.	ID=c10160_g1_i3|m.10985.utr3p1;Parent=c10160_g1_i3|m.10985
c10163_g1_i1	transdecoder	gene	1	1651	.	-	.	ID=c10163_g1_i1|g.10987;Name=ORF%20c10163_g1_i1%7Cg.10987%20c10163_g1_i1%7Cm.10987%20type%3A5prime_partial%20len%3A533%20%28-%29
c10163_g1_i1	transdecoder	mRNA	1	1651	.	-	.	ID=c10163_g1_i1|m.10987;Parent=c10163_g1_i1|g.10987;Name=ORF%20c10163_g1_i1%7Cg.10987%20c10163_g1_i1%7Cm.10987%20type%3A5prime_partial%20len%3A533%20%28-%29
c10163_g1_i1	transdecoder	five_prime_UTR	1651	1651	.	-	.	ID=c10163_g1_i1|m.10987.utr5p1;Parent=c10163_g1_i1|m.10987
c10163_g1_i1	transdecoder	exon	1	1651	.	-	.	ID=c10163_g1_i1|m.10987.exon1;Parent=c10163_g1_i1|m.10987
c10163_g1_i1	transdecoder	CDS	52	1650	.	-	.	ID=cds.c10163_g1_i1|m.10987;Parent=c10163_g1_i1|m.10987
c10163_g1_i1	transdecoder	three_prime_UTR	1	51	.	-	.	ID=c10163_g1_i1|m.10987.utr3p1;Parent=c10163_g1_i1|m.10987
c10163_g1_i2	transdecoder	gene	1	1797	.	-	.	ID=c10163_g1_i2|g.10989;Name=ORF%20c10163_g1_i2%7Cg.10989%20c10163_g1_i2%7Cm.10989%20type%3A5prime_partial%20len%3A582%20%28-%29
c10163_g1_i2	transdecoder	mRNA	1	1797	.	-	.	ID=c10163_g1_i2|m.10989;Parent=c10163_g1_i2|g.10989;Name=ORF%20c10163_g1_i2%7Cg.10989%20c10163_g1_i2%7Cm.10989%20type%3A5prime_partial%20len%3A582%20%28-%29
c10163_g1_i2	transdecoder	five_prime_UTR	1797	1797	.	-	.	ID=c10163_g1_i2|m.10989.utr5p1;Parent=c10163_g1_i2|m.10989
c10163_g1_i2	transdecoder	exon	1	1797	.	-	.	ID=c10163_g1_i2|m.10989.exon1;Parent=c10163_g1_i2|m.10989
c10163_g1_i2	transdecoder	CDS	51	1796	.	-	.	ID=cds.c10163_g1_i2|m.10989;Parent=c10163_g1_i2|m.10989
c10163_g1_i2	transdecoder	three_prime_UTR	1	50	.	-	.	ID=c10163_g1_i2|m.10989.utr3p1;Parent=c10163_g1_i2|m.10989
c10164_g1_i1	transdecoder	gene	1	1606	.	+	.	ID=c10164_g1_i1|g.10993;Name=ORF%20c10164_g1_i1%7Cg.10993%20c10164_g1_i1%7Cm.10993%20type%3A5prime_partial%20len%3A339%20%28%2B%29
c10164_g1_i1	transdecoder	mRNA	1	1606	.	+	.	ID=c10164_g1_i1|m.10993;Parent=c10164_g1_i1|g.10993;Name=ORF%20c10164_g1_i1%7Cg.10993%20c10164_g1_i1%7Cm.10993%20type%3A5prime_partial%20len%3A339%20%28%2B%29
c10164_g1_i1	transdecoder	five_prime_UTR	1	1	.	+	.	ID=c10164_g1_i1|m.10993.utr5p1;Parent=c10164_g1_i1|m.10993
c10164_g1_i1	transdecoder	exon	1	1606	.	+	.	ID=c10164_g1_i1|m.10993.exon1;Parent=c10164_g1_i1|m.10993
c10164_g1_i1	transdecoder	CDS	2	1018	.	+	.	ID=cds.c10164_g1_i1|m.10993;Parent=c10164_g1_i1|m.10993
c10164_g1_i1	transdecoder	three_prime_UTR	1019	1606	.	+	.	ID=c10164_g1_i1|m.10993.utr3p1;Parent=c10164_g1_i1|m.10993
c10164_g1_i2	transdecoder	gene	1	1046	.	+	.	ID=c10164_g1_i2|g.10996;Name=ORF%20c10164_g1_i2%7Cg.10996%20c10164_g1_i2%7Cm.10996%20type%3Acomplete%20len%3A111%20%28%2B%29
c10164_g1_i2	transdecoder	mRNA	1	1046	.	+	.	ID=c10164_g1_i2|m.10996;Parent=c10164_g1_i2|g.10996;Name=ORF%20c10164_g1_i2%7Cg.10996%20c10164_g1_i2%7Cm.10996%20type%3Acomplete%20len%3A111%20%28%2B%29
c10164_g1_i2	transdecoder	five_prime_UTR	1	125	.	+	.	ID=c10164_g1_i2|m.10996.utr5p1;Parent=c10164_g1_i2|m.10996
c10164_g1_i2	transdecoder	exon	1	1046	.	+	.	ID=c10164_g1_i2|m.10996.exon1;Parent=c10164_g1_i2|m.10996
c10164_g1_i2	transdecoder	CDS	126	458	.	+	.	ID=cds.c10164_g1_i2|m.10996;Parent=c10164_g1_i2|m.10996
c10164_g1_i2	transdecoder	three_prime_UTR	459	1046	.	+	.	ID=c10164_g1_i2|m.10996.utr3p1;Parent=c10164_g1_i2|m.10996
c10166_g1_i1	transdecoder	gene	1	1337	.	+	.	ID=c10166_g1_i1|g.10997;Name=ORF%20c10166_g1_i1%7Cg.10997%20c10166_g1_i1%7Cm.10997%20type%3Acomplete%20len%3A109%20%28%2B%29
c10166_g1_i1	transdecoder	mRNA	1	1337	.	+	.	ID=c10166_g1_i1|m.10997;Parent=c10166_g1_i1|g.10997;Name=ORF%20c10166_g1_i1%7Cg.10997%20c10166_g1_i1%7Cm.10997%20type%3Acomplete%20len%3A109%20%28%2B%29
c10166_g1_i1	transdecoder	five_prime_UTR	1	773	.	+	.	ID=c10166_g1_i1|m.10997.utr5p1;Parent=c10166_g1_i1|m.10997
c10166_g1_i1	transdecoder	exon	1	1337	.	+	.	ID=c10166_g1_i1|m.10997.exon1;Parent=c10166_g1_i1|m.10997
c10166_g1_i1	transdecoder	CDS	774	1100	.	+	.	ID=cds.c10166_g1_i1|m.10997;Parent=c10166_g1_i1|m.10997
c10166_g1_i1	transdecoder	three_prime_UTR	1101	1337	.	+	.	ID=c10166_g1_i1|m.10997.utr3p1;Parent=c10166_g1_i1|m.10997
c10167_g1_i1	transdecoder	gene	1	1043	.	+	.	ID=c10167_g1_i1|g.10998;Name=ORF%20c10167_g1_i1%7Cg.10998%20c10167_g1_i1%7Cm.10998%20type%3Ainternal%20len%3A348%20%28%2B%29
c10167_g1_i1	transdecoder	mRNA	1	1043	.	+	.	ID=c10167_g1_i1|m.10998;Parent=c10167_g1_i1|g.10998;Name=ORF%20c10167_g1_i1%7Cg.10998%20c10167_g1_i1%7Cm.10998%20type%3Ainternal%20len%3A348%20%28%2B%29
c10167_g1_i1	transdecoder	five_prime_UTR	1	1	.	+	.	ID=c10167_g1_i1|m.10998.utr5p1;Parent=c10167_g1_i1|m.10998
c10167_g1_i1	transdecoder	exon	1	1043	.	+	.	ID=c10167_g1_i1|m.10998.exon1;Parent=c10167_g1_i1|m.10998
c10167_g1_i1	transdecoder	CDS	2	1042	.	+	.	ID=cds.c10167_g1_i1|m.10998;Parent=c10167_g1_i1|m.10998
c10167_g1_i1	transdecoder	three_prime_UTR	1043	1043	.	+	.	ID=c10167_g1_i1|m.10998.utr3p1;Parent=c10167_g1_i1|m.10998
c10168_g1_i1	transdecoder	gene	1	359	.	+	.	ID=c10168_g1_i1|g.10999;Name=ORF%20c10168_g1_i1%7Cg.10999%20c10168_g1_i1%7Cm.10999%20type%3Ainternal%20len%3A120%20%28%2B%29
c10168_g1_i1	transdecoder	mRNA	1	359	.	+	.	ID=c10168_g1_i1|m.10999;Parent=c10168_g1_i1|g.10999;Name=ORF%20c10168_g1_i1%7Cg.10999%20c10168_g1_i1%7Cm.10999%20type%3Ainternal%20len%3A120%20%28%2B%29
c10168_g1_i1	transdecoder	exon	1	359	.	+	.	ID=c10168_g1_i1|m.10999.exon1;Parent=c10168_g1_i1|m.10999
c10168_g1_i1	transdecoder	CDS	1	357	.	+	.	ID=cds.c10168_g1_i1|m.10999;Parent=c10168_g1_i1|m.10999
c10168_g1_i1	transdecoder	three_prime_UTR	358	359	.	+	.	ID=c10168_g1_i1|m.10999.utr3p1;Parent=c10168_g1_i1|m.10999
c10169_g1_i1	transdecoder	gene	1	1241	.	-	.	ID=c10169_g1_i1|g.11002;Name=ORF%20c10169_g1_i1%7Cg.11002%20c10169_g1_i1%7Cm.11002%20type%3A5prime_partial%20len%3A212%20%28-%29
c10169_g1_i1	transdecoder	mRNA	1	1241	.	-	.	ID=c10169_g1_i1|m.11002;Parent=c10169_g1_i1|g.11002;Name=ORF%20c10169_g1_i1%7Cg.11002%20c10169_g1_i1%7Cm.11002%20type%3A5prime_partial%20len%3A212%20%28-%29
c10169_g1_i1	transdecoder	five_prime_UTR	1240	1241	.	-	.	ID=c10169_g1_i1|m.11002.utr5p1;Parent=c10169_g1_i1|m.11002
c10169_g1_i1	transdecoder	exon	1	1241	.	-	.	ID=c10169_g1_i1|m.11002.exon1;Parent=c10169_g1_i1|m.11002
c10169_g1_i1	transdecoder	CDS	604	1239	.	-	.	ID=cds.c10169_g1_i1|m.11002;Parent=c10169_g1_i1|m.11002
c10169_g1_i1	transdecoder	three_prime_UTR	1	603	.	-	.	ID=c10169_g1_i1|m.11002.utr3p1;Parent=c10169_g1_i1|m.11002
c10170_g1_i1	transdecoder	gene	1	1054	.	-	.	ID=c10170_g1_i1|g.11005;Name=ORF%20c10170_g1_i1%7Cg.11005%20c10170_g1_i1%7Cm.11005%20type%3Acomplete%20len%3A305%20%28-%29
c10170_g1_i1	transdecoder	mRNA	1	1054	.	-	.	ID=c10170_g1_i1|m.11005;Parent=c10170_g1_i1|g.11005;Name=ORF%20c10170_g1_i1%7Cg.11005%20c10170_g1_i1%7Cm.11005%20type%3Acomplete%20len%3A305%20%28-%29
c10170_g1_i1	transdecoder	five_prime_UTR	1051	1054	.	-	.	ID=c10170_g1_i1|m.11005.utr5p1;Parent=c10170_g1_i1|m.11005
c10170_g1_i1	transdecoder	exon	1	1054	.	-	.	ID=c10170_g1_i1|m.11005.exon1;Parent=c10170_g1_i1|m.11005
c10170_g1_i1	transdecoder	CDS	136	1050	.	-	.	ID=cds.c10170_g1_i1|m.11005;Parent=c10170_g1_i1|m.11005
c10170_g1_i1	transdecoder	three_prime_UTR	1	135	.	-	.	ID=c10170_g1_i1|m.11005.utr3p1;Parent=c10170_g1_i1|m.11005
c10170_g1_i2	transdecoder	gene	1	2320	.	-	.	ID=c10170_g1_i2|g.11006;Name=ORF%20c10170_g1_i2%7Cg.11006%20c10170_g1_i2%7Cm.11006%20type%3A3prime_partial%20len%3A730%20%28-%29
c10170_g1_i2	transdecoder	mRNA	1	2320	.	-	.	ID=c10170_g1_i2|m.11006;Parent=c10170_g1_i2|g.11006;Name=ORF%20c10170_g1_i2%7Cg.11006%20c10170_g1_i2%7Cm.11006%20type%3A3prime_partial%20len%3A730%20%28-%29
c10170_g1_i2	transdecoder	five_prime_UTR	2188	2320	.	-	.	ID=c10170_g1_i2|m.11006.utr5p1;Parent=c10170_g1_i2|m.11006
c10170_g1_i2	transdecoder	exon	1	2320	.	-	.	ID=c10170_g1_i2|m.11006.exon1;Parent=c10170_g1_i2|m.11006
c10170_g1_i2	transdecoder	CDS	1	2187	.	-	.	ID=cds.c10170_g1_i2|m.11006;Parent=c10170_g1_i2|m.11006
c10170_g1_i3	transdecoder	gene	1	1660	.	-	.	ID=c10170_g1_i3|g.11008;Name=ORF%20c10170_g1_i3%7Cg.11008%20c10170_g1_i3%7Cm.11008%20type%3Acomplete%20len%3A464%20%28-%29
c10170_g1_i3	transdecoder	mRNA	1	1660	.	-	.	ID=c10170_g1_i3|m.11008;Parent=c10170_g1_i3|g.11008;Name=ORF%20c10170_g1_i3%7Cg.11008%20c10170_g1_i3%7Cm.11008%20type%3Acomplete%20len%3A464%20%28-%29
c10170_g1_i3	transdecoder	five_prime_UTR	1528	1660	.	-	.	ID=c10170_g1_i3|m.11008.utr5p1;Parent=c10170_g1_i3|m.11008
c10170_g1_i3	transdecoder	exon	1	1660	.	-	.	ID=c10170_g1_i3|m.11008.exon1;Parent=c10170_g1_i3|m.11008
c10170_g1_i3	transdecoder	CDS	136	1527	.	-	.	ID=cds.c10170_g1_i3|m.11008;Parent=c10170_g1_i3|m.11008
c10170_g1_i3	transdecoder	three_prime_UTR	1	135	.	-	.	ID=c10170_g1_i3|m.11008.utr3p1;Parent=c10170_g1_i3|m.11008
c10172_g1_i1	transdecoder	gene	1	2765	.	-	.	ID=c10172_g1_i1|g.11010;Name=ORF%20c10172_g1_i1%7Cg.11010%20c10172_g1_i1%7Cm.11010%20type%3A5prime_partial%20len%3A695%20%28-%29
c10172_g1_i1	transdecoder	mRNA	1	2765	.	-	.	ID=c10172_g1_i1|m.11010;Parent=c10172_g1_i1|g.11010;Name=ORF%20c10172_g1_i1%7Cg.11010%20c10172_g1_i1%7Cm.11010%20type%3A5prime_partial%20len%3A695%20%28-%29
c10172_g1_i1	transdecoder	five_prime_UTR	2764	2765	.	-	.	ID=c10172_g1_i1|m.11010.utr5p1;Parent=c10172_g1_i1|m.11010
c10172_g1_i1	transdecoder	exon	1	2765	.	-	.	ID=c10172_g1_i1|m.11010.exon1;Parent=c10172_g1_i1|m.11010
c10172_g1_i1	transdecoder	CDS	679	2763	.	-	.	ID=cds.c10172_g1_i1|m.11010;Parent=c10172_g1_i1|m.11010
c10172_g1_i1	transdecoder	three_prime_UTR	1	678	.	-	.	ID=c10172_g1_i1|m.11010.utr3p1;Parent=c10172_g1_i1|m.11010
c10172_g1_i2	transdecoder	gene	1	2131	.	-	.	ID=c10172_g1_i2|g.11013;Name=ORF%20c10172_g1_i2%7Cg.11013%20c10172_g1_i2%7Cm.11013%20type%3A5prime_partial%20len%3A675%20%28-%29
c10172_g1_i2	transdecoder	mRNA	1	2131	.	-	.	ID=c10172_g1_i2|m.11013;Parent=c10172_g1_i2|g.11013;Name=ORF%20c10172_g1_i2%7Cg.11013%20c10172_g1_i2%7Cm.11013%20type%3A5prime_partial%20len%3A675%20%28-%29
c10172_g1_i2	transdecoder	five_prime_UTR	2130	2131	.	-	.	ID=c10172_g1_i2|m.11013.utr5p1;Parent=c10172_g1_i2|m.11013
c10172_g1_i2	transdecoder	exon	1	2131	.	-	.	ID=c10172_g1_i2|m.11013.exon1;Parent=c10172_g1_i2|m.11013
c10172_g1_i2	transdecoder	CDS	105	2129	.	-	.	ID=cds.c10172_g1_i2|m.11013;Parent=c10172_g1_i2|m.11013
c10172_g1_i2	transdecoder	three_prime_UTR	1	104	.	-	.	ID=c10172_g1_i2|m.11013.utr3p1;Parent=c10172_g1_i2|m.11013
c10172_g1_i3	transdecoder	gene	1	2709	.	-	.	ID=c10172_g1_i3|g.11017;Name=ORF%20c10172_g1_i3%7Cg.11017%20c10172_g1_i3%7Cm.11017%20type%3Acomplete%20len%3A509%20%28-%29
c10172_g1_i3	transdecoder	mRNA	1	2709	.	-	.	ID=c10172_g1_i3|m.11017;Parent=c10172_g1_i3|g.11017;Name=ORF%20c10172_g1_i3%7Cg.11017%20c10172_g1_i3%7Cm.11017%20type%3Acomplete%20len%3A509%20%28-%29
c10172_g1_i3	transdecoder	five_prime_UTR	2206	2709	.	-	.	ID=c10172_g1_i3|m.11017.utr5p1;Parent=c10172_g1_i3|m.11017
c10172_g1_i3	transdecoder	exon	1	2709	.	-	.	ID=c10172_g1_i3|m.11017.exon1;Parent=c10172_g1_i3|m.11017
c10172_g1_i3	transdecoder	CDS	679	2205	.	-	.	ID=cds.c10172_g1_i3|m.11017;Parent=c10172_g1_i3|m.11017
c10172_g1_i3	transdecoder	three_prime_UTR	1	678	.	-	.	ID=c10172_g1_i3|m.11017.utr3p1;Parent=c10172_g1_i3|m.11017
c10172_g1_i3	transdecoder	gene	1	2709	.	-	.	ID=c10172_g1_i3|g.11018;Name=ORF%20c10172_g1_i3%7Cg.11018%20c10172_g1_i3%7Cm.11018%20type%3A5prime_partial%20len%3A280%20%28-%29
c10172_g1_i3	transdecoder	mRNA	1	2709	.	-	.	ID=c10172_g1_i3|m.11018;Parent=c10172_g1_i3|g.11018;Name=ORF%20c10172_g1_i3%7Cg.11018%20c10172_g1_i3%7Cm.11018%20type%3A5prime_partial%20len%3A280%20%28-%29
c10172_g1_i3	transdecoder	five_prime_UTR	2708	2709	.	-	.	ID=c10172_g1_i3|m.11018.utr5p1;Parent=c10172_g1_i3|m.11018
c10172_g1_i3	transdecoder	exon	1	2709	.	-	.	ID=c10172_g1_i3|m.11018.exon1;Parent=c10172_g1_i3|m.11018
c10172_g1_i3	transdecoder	CDS	1868	2707	.	-	.	ID=cds.c10172_g1_i3|m.11018;Parent=c10172_g1_i3|m.11018
c10172_g1_i3	transdecoder	three_prime_UTR	1	1867	.	-	.	ID=c10172_g1_i3|m.11018.utr3p1;Parent=c10172_g1_i3|m.11018
c10173_g1_i1	transdecoder	gene	1	1522	.	-	.	ID=c10173_g1_i1|g.11020;Name=ORF%20c10173_g1_i1%7Cg.11020%20c10173_g1_i1%7Cm.11020%20type%3Acomplete%20len%3A107%20%28-%29
c10173_g1_i1	transdecoder	mRNA	1	1522	.	-	.	ID=c10173_g1_i1|m.11020;Parent=c10173_g1_i1|g.11020;Name=ORF%20c10173_g1_i1%7Cg.11020%20c10173_g1_i1%7Cm.11020%20type%3Acomplete%20len%3A107%20%28-%29
c10173_g1_i1	transdecoder	five_prime_UTR	832	1522	.	-	.	ID=c10173_g1_i1|m.11020.utr5p1;Parent=c10173_g1_i1|m.11020
c10173_g1_i1	transdecoder	exon	1	1522	.	-	.	ID=c10173_g1_i1|m.11020.exon1;Parent=c10173_g1_i1|m.11020
c10173_g1_i1	transdecoder	CDS	511	831	.	-	.	ID=cds.c10173_g1_i1|m.11020;Parent=c10173_g1_i1|m.11020
c10173_g1_i1	transdecoder	three_prime_UTR	1	510	.	-	.	ID=c10173_g1_i1|m.11020.utr3p1;Parent=c10173_g1_i1|m.11020
c10174_g1_i1	transdecoder	gene	1	1378	.	+	.	ID=c10174_g1_i1|g.11021;Name=ORF%20c10174_g1_i1%7Cg.11021%20c10174_g1_i1%7Cm.11021%20type%3A5prime_partial%20len%3A261%20%28%2B%29
c10174_g1_i1	transdecoder	mRNA	1	1378	.	+	.	ID=c10174_g1_i1|m.11021;Parent=c10174_g1_i1|g.11021;Name=ORF%20c10174_g1_i1%7Cg.11021%20c10174_g1_i1%7Cm.11021%20type%3A5prime_partial%20len%3A261%20%28%2B%29
c10174_g1_i1	transdecoder	five_prime_UTR	1	1	.	+	.	ID=c10174_g1_i1|m.11021.utr5p1;Parent=c10174_g1_i1|m.11021
c10174_g1_i1	transdecoder	exon	1	1378	.	+	.	ID=c10174_g1_i1|m.11021.exon1;Parent=c10174_g1_i1|m.11021
c10174_g1_i1	transdecoder	CDS	2	784	.	+	.	ID=cds.c10174_g1_i1|m.11021;Parent=c10174_g1_i1|m.11021
c10174_g1_i1	transdecoder	three_prime_UTR	785	1378	.	+	.	ID=c10174_g1_i1|m.11021.utr3p1;Parent=c10174_g1_i1|m.11021
c10174_g1_i1	transdecoder	gene	1	1378	.	-	.	ID=c10174_g1_i1|g.11022;Name=ORF%20c10174_g1_i1%7Cg.11022%20c10174_g1_i1%7Cm.11022%20type%3Acomplete%20len%3A136%20%28-%29
c10174_g1_i1	transdecoder	mRNA	1	1378	.	-	.	ID=c10174_g1_i1|m.11022;Parent=c10174_g1_i1|g.11022;Name=ORF%20c10174_g1_i1%7Cg.11022%20c10174_g1_i1%7Cm.11022%20type%3Acomplete%20len%3A136%20%28-%29
c10174_g1_i1	transdecoder	five_prime_UTR	1184	1378	.	-	.	ID=c10174_g1_i1|m.11022.utr5p1;Parent=c10174_g1_i1|m.11022
c10174_g1_i1	transdecoder	exon	1	1378	.	-	.	ID=c10174_g1_i1|m.11022.exon1;Parent=c10174_g1_i1|m.11022
c10174_g1_i1	transdecoder	CDS	776	1183	.	-	.	ID=cds.c10174_g1_i1|m.11022;Parent=c10174_g1_i1|m.11022
c10174_g1_i1	transdecoder	three_prime_UTR	1	775	.	-	.	ID=c10174_g1_i1|m.11022.utr3p1;Parent=c10174_g1_i1|m.11022
c10174_g1_i2	transdecoder	gene	1	1468	.	+	.	ID=c10174_g1_i2|g.11024;Name=ORF%20c10174_g1_i2%7Cg.11024%20c10174_g1_i2%7Cm.11024%20type%3A5prime_partial%20len%3A291%20%28%2B%29
c10174_g1_i2	transdecoder	mRNA	1	1468	.	+	.	ID=c10174_g1_i2|m.11024;Parent=c10174_g1_i2|g.11024;Name=ORF%20c10174_g1_i2%7Cg.11024%20c10174_g1_i2%7Cm.11024%20type%3A5prime_partial%20len%3A291%20%28%2B%29
c10174_g1_i2	transdecoder	five_prime_UTR	1	1	.	+	.	ID=c10174_g1_i2|m.11024.utr5p1;Parent=c10174_g1_i2|m.11024
c10174_g1_i2	transdecoder	exon	1	1468	.	+	.	ID=c10174_g1_i2|m.11024.exon1;Parent=c10174_g1_i2|m.11024
c10174_g1_i2	transdecoder	CDS	2	874	.	+	.	ID=cds.c10174_g1_i2|m.11024;Parent=c10174_g1_i2|m.11024
c10174_g1_i2	transdecoder	three_prime_UTR	875	1468	.	+	.	ID=c10174_g1_i2|m.11024.utr3p1;Parent=c10174_g1_i2|m.11024
c10174_g1_i2	transdecoder	gene	1	1468	.	-	.	ID=c10174_g1_i2|g.11025;Name=ORF%20c10174_g1_i2%7Cg.11025%20c10174_g1_i2%7Cm.11025%20type%3Acomplete%20len%3A136%20%28-%29
c10174_g1_i2	transdecoder	mRNA	1	1468	.	-	.	ID=c10174_g1_i2|m.11025;Parent=c10174_g1_i2|g.11025;Name=ORF%20c10174_g1_i2%7Cg.11025%20c10174_g1_i2%7Cm.11025%20type%3Acomplete%20len%3A136%20%28-%29
c10174_g1_i2	transdecoder	five_prime_UTR	1274	1468	.	-	.	ID=c10174_g1_i2|m.11025.utr5p1;Parent=c10174_g1_i2|m.11025
c10174_g1_i2	transdecoder	exon	1	1468	.	-	.	ID=c10174_g1_i2|m.11025.exon1;Parent=c10174_g1_i2|m.11025
c10174_g1_i2	transdecoder	CDS	866	1273	.	-	.	ID=cds.c10174_g1_i2|m.11025;Parent=c10174_g1_i2|m.11025
c10174_g1_i2	transdecoder	three_prime_UTR	1	865	.	-	.	ID=c10174_g1_i2|m.11025.utr3p1;Parent=c10174_g1_i2|m.11025
c10174_g1_i3	transdecoder	gene	1	670	.	+	.	ID=c10174_g1_i3|g.11027;Name=ORF%20c10174_g1_i3%7Cg.11027%20c10174_g1_i3%7Cm.11027%20type%3Ainternal%20len%3A224%20%28%2B%29
c10174_g1_i3	transdecoder	mRNA	1	670	.	+	.	ID=c10174_g1_i3|m.11027;Parent=c10174_g1_i3|g.11027;Name=ORF%20c10174_g1_i3%7Cg.11027%20c10174_g1_i3%7Cm.11027%20type%3Ainternal%20len%3A224%20%28%2B%29
c10174_g1_i3	transdecoder	five_prime_UTR	1	1	.	+	.	ID=c10174_g1_i3|m.11027.utr5p1;Parent=c10174_g1_i3|m.11027
c10174_g1_i3	transdecoder	exon	1	670	.	+	.	ID=c10174_g1_i3|m.11027.exon1;Parent=c10174_g1_i3|m.11027
c10174_g1_i3	transdecoder	CDS	2	670	.	+	.	ID=cds.c10174_g1_i3|m.11027;Parent=c10174_g1_i3|m.11027
c10179_g1_i1	transdecoder	gene	1	2049	.	+	.	ID=c10179_g1_i1|g.11029;Name=ORF%20c10179_g1_i1%7Cg.11029%20c10179_g1_i1%7Cm.11029%20type%3A3prime_partial%20len%3A645%20%28%2B%29
c10179_g1_i1	transdecoder	mRNA	1	2049	.	+	.	ID=c10179_g1_i1|m.11029;Parent=c10179_g1_i1|g.11029;Name=ORF%20c10179_g1_i1%7Cg.11029%20c10179_g1_i1%7Cm.11029%20type%3A3prime_partial%20len%3A645%20%28%2B%29
c10179_g1_i1	transdecoder	five_prime_UTR	1	115	.	+	.	ID=c10179_g1_i1|m.11029.utr5p1;Parent=c10179_g1_i1|m.11029
c10179_g1_i1	transdecoder	exon	1	2049	.	+	.	ID=c10179_g1_i1|m.11029.exon1;Parent=c10179_g1_i1|m.11029
c10179_g1_i1	transdecoder	CDS	116	2047	.	+	.	ID=cds.c10179_g1_i1|m.11029;Parent=c10179_g1_i1|m.11029
c10179_g1_i1	transdecoder	three_prime_UTR	2048	2049	.	+	.	ID=c10179_g1_i1|m.11029.utr3p1;Parent=c10179_g1_i1|m.11029
c10179_g1_i2	transdecoder	gene	1	2351	.	+	.	ID=c10179_g1_i2|g.11030;Name=ORF%20c10179_g1_i2%7Cg.11030%20c10179_g1_i2%7Cm.11030%20type%3A3prime_partial%20len%3A645%20%28%2B%29
c10179_g1_i2	transdecoder	mRNA	1	2351	.	+	.	ID=c10179_g1_i2|m.11030;Parent=c10179_g1_i2|g.11030;Name=ORF%20c10179_g1_i2%7Cg.11030%20c10179_g1_i2%7Cm.11030%20type%3A3prime_partial%20len%3A645%20%28%2B%29
c10179_g1_i2	transdecoder	five_prime_UTR	1	417	.	+	.	ID=c10179_g1_i2|m.11030.utr5p1;Parent=c10179_g1_i2|m.11030
c10179_g1_i2	transdecoder	exon	1	2351	.	+	.	ID=c10179_g1_i2|m.11030.exon1;Parent=c10179_g1_i2|m.11030
c10179_g1_i2	transdecoder	CDS	418	2349	.	+	.	ID=cds.c10179_g1_i2|m.11030;Parent=c10179_g1_i2|m.11030
c10179_g1_i2	transdecoder	three_prime_UTR	2350	2351	.	+	.	ID=c10179_g1_i2|m.11030.utr3p1;Parent=c10179_g1_i2|m.11030
c10180_g1_i1	transdecoder	gene	1	372	.	-	.	ID=c10180_g1_i1|g.11031;Name=ORF%20c10180_g1_i1%7Cg.11031%20c10180_g1_i1%7Cm.11031%20type%3A5prime_partial%20len%3A106%20%28-%29
c10180_g1_i1	transdecoder	mRNA	1	372	.	-	.	ID=c10180_g1_i1|m.11031;Parent=c10180_g1_i1|g.11031;Name=ORF%20c10180_g1_i1%7Cg.11031%20c10180_g1_i1%7Cm.11031%20type%3A5prime_partial%20len%3A106%20%28-%29
c10180_g1_i1	transdecoder	five_prime_UTR	372	372	.	-	.	ID=c10180_g1_i1|m.11031.utr5p1;Parent=c10180_g1_i1|m.11031
c10180_g1_i1	transdecoder	exon	1	372	.	-	.	ID=c10180_g1_i1|m.11031.exon1;Parent=c10180_g1_i1|m.11031
c10180_g1_i1	transdecoder	CDS	54	371	.	-	.	ID=cds.c10180_g1_i1|m.11031;Parent=c10180_g1_i1|m.11031
c10180_g1_i1	transdecoder	three_prime_UTR	1	53	.	-	.	ID=c10180_g1_i1|m.11031.utr3p1;Parent=c10180_g1_i1|m.11031
c10181_g1_i1	transdecoder	gene	1	787	.	+	.	ID=c10181_g1_i1|g.11032;Name=ORF%20c10181_g1_i1%7Cg.11032%20c10181_g1_i1%7Cm.11032%20type%3A5prime_partial%20len%3A207%20%28%2B%29
c10181_g1_i1	transdecoder	mRNA	1	787	.	+	.	ID=c10181_g1_i1|m.11032;Parent=c10181_g1_i1|g.11032;Name=ORF%20c10181_g1_i1%7Cg.11032%20c10181_g1_i1%7Cm.11032%20type%3A5prime_partial%20len%3A207%20%28%2B%29
c10181_g1_i1	transdecoder	five_prime_UTR	1	1	.	+	.	ID=c10181_g1_i1|m.11032.utr5p1;Parent=c10181_g1_i1|m.11032
c10181_g1_i1	transdecoder	exon	1	787	.	+	.	ID=c10181_g1_i1|m.11032.exon1;Parent=c10181_g1_i1|m.11032
c10181_g1_i1	transdecoder	CDS	2	622	.	+	.	ID=cds.c10181_g1_i1|m.11032;Parent=c10181_g1_i1|m.11032
c10181_g1_i1	transdecoder	three_prime_UTR	623	787	.	+	.	ID=c10181_g1_i1|m.11032.utr3p1;Parent=c10181_g1_i1|m.11032
c10182_g1_i1	transdecoder	gene	1	1154	.	+	.	ID=c10182_g1_i1|g.11034;Name=ORF%20c10182_g1_i1%7Cg.11034%20c10182_g1_i1%7Cm.11034%20type%3Ainternal%20len%3A385%20%28%2B%29
c10182_g1_i1	transdecoder	mRNA	1	1154	.	+	.	ID=c10182_g1_i1|m.11034;Parent=c10182_g1_i1|g.11034;Name=ORF%20c10182_g1_i1%7Cg.11034%20c10182_g1_i1%7Cm.11034%20type%3Ainternal%20len%3A385%20%28%2B%29
c10182_g1_i1	transdecoder	five_prime_UTR	1	2	.	+	.	ID=c10182_g1_i1|m.11034.utr5p1;Parent=c10182_g1_i1|m.11034
c10182_g1_i1	transdecoder	exon	1	1154	.	+	.	ID=c10182_g1_i1|m.11034.exon1;Parent=c10182_g1_i1|m.11034
c10182_g1_i1	transdecoder	CDS	3	1154	.	+	.	ID=cds.c10182_g1_i1|m.11034;Parent=c10182_g1_i1|m.11034
c10182_g1_i2	transdecoder	gene	1	1128	.	+	.	ID=c10182_g1_i2|g.11035;Name=ORF%20c10182_g1_i2%7Cg.11035%20c10182_g1_i2%7Cm.11035%20type%3A5prime_partial%20len%3A346%20%28%2B%29
c10182_g1_i2	transdecoder	mRNA	1	1128	.	+	.	ID=c10182_g1_i2|m.11035;Parent=c10182_g1_i2|g.11035;Name=ORF%20c10182_g1_i2%7Cg.11035%20c10182_g1_i2%7Cm.11035%20type%3A5prime_partial%20len%3A346%20%28%2B%29
c10182_g1_i2	transdecoder	five_prime_UTR	1	2	.	+	.	ID=c10182_g1_i2|m.11035.utr5p1;Parent=c10182_g1_i2|m.11035
c10182_g1_i2	transdecoder	exon	1	1128	.	+	.	ID=c10182_g1_i2|m.11035.exon1;Parent=c10182_g1_i2|m.11035
c10182_g1_i2	transdecoder	CDS	3	1040	.	+	.	ID=cds.c10182_g1_i2|m.11035;Parent=c10182_g1_i2|m.11035
c10182_g1_i2	transdecoder	three_prime_UTR	1041	1128	.	+	.	ID=c10182_g1_i2|m.11035.utr3p1;Parent=c10182_g1_i2|m.11035
c10184_g1_i1	transdecoder	gene	1	1822	.	-	.	ID=c10184_g1_i1|g.11036;Name=ORF%20c10184_g1_i1%7Cg.11036%20c10184_g1_i1%7Cm.11036%20type%3Acomplete%20len%3A157%20%28-%29
c10184_g1_i1	transdecoder	mRNA	1	1822	.	-	.	ID=c10184_g1_i1|m.11036;Parent=c10184_g1_i1|g.11036;Name=ORF%20c10184_g1_i1%7Cg.11036%20c10184_g1_i1%7Cm.11036%20type%3Acomplete%20len%3A157%20%28-%29
c10184_g1_i1	transdecoder	five_prime_UTR	1601	1822	.	-	.	ID=c10184_g1_i1|m.11036.utr5p1;Parent=c10184_g1_i1|m.11036
c10184_g1_i1	transdecoder	exon	1	1822	.	-	.	ID=c10184_g1_i1|m.11036.exon1;Parent=c10184_g1_i1|m.11036
c10184_g1_i1	transdecoder	CDS	1130	1600	.	-	.	ID=cds.c10184_g1_i1|m.11036;Parent=c10184_g1_i1|m.11036
c10184_g1_i1	transdecoder	three_prime_UTR	1	1129	.	-	.	ID=c10184_g1_i1|m.11036.utr3p1;Parent=c10184_g1_i1|m.11036
c10185_g1_i1	transdecoder	gene	1	2113	.	+	.	ID=c10185_g1_i1|g.11038;Name=ORF%20c10185_g1_i1%7Cg.11038%20c10185_g1_i1%7Cm.11038%20type%3Acomplete%20len%3A511%20%28%2B%29
c10185_g1_i1	transdecoder	mRNA	1	2113	.	+	.	ID=c10185_g1_i1|m.11038;Parent=c10185_g1_i1|g.11038;Name=ORF%20c10185_g1_i1%7Cg.11038%20c10185_g1_i1%7Cm.11038%20type%3Acomplete%20len%3A511%20%28%2B%29
c10185_g1_i1	transdecoder	five_prime_UTR	1	109	.	+	.	ID=c10185_g1_i1|m.11038.utr5p1;Parent=c10185_g1_i1|m.11038
c10185_g1_i1	transdecoder	exon	1	2113	.	+	.	ID=c10185_g1_i1|m.11038.exon1;Parent=c10185_g1_i1|m.11038
c10185_g1_i1	transdecoder	CDS	110	1642	.	+	.	ID=cds.c10185_g1_i1|m.11038;Parent=c10185_g1_i1|m.11038
c10185_g1_i1	transdecoder	three_prime_UTR	1643	2113	.	+	.	ID=c10185_g1_i1|m.11038.utr3p1;Parent=c10185_g1_i1|m.11038
c10185_g1_i2	transdecoder	gene	1	2215	.	-	.	ID=c10185_g1_i2|g.11042;Name=ORF%20c10185_g1_i2%7Cg.11042%20c10185_g1_i2%7Cm.11042%20type%3Acomplete%20len%3A315%20%28-%29
c10185_g1_i2	transdecoder	mRNA	1	2215	.	-	.	ID=c10185_g1_i2|m.11042;Parent=c10185_g1_i2|g.11042;Name=ORF%20c10185_g1_i2%7Cg.11042%20c10185_g1_i2%7Cm.11042%20type%3Acomplete%20len%3A315%20%28-%29
c10185_g1_i2	transdecoder	five_prime_UTR	1592	2215	.	-	.	ID=c10185_g1_i2|m.11042.utr5p1;Parent=c10185_g1_i2|m.11042
c10185_g1_i2	transdecoder	exon	1	2215	.	-	.	ID=c10185_g1_i2|m.11042.exon1;Parent=c10185_g1_i2|m.11042
c10185_g1_i2	transdecoder	CDS	647	1591	.	-	.	ID=cds.c10185_g1_i2|m.11042;Parent=c10185_g1_i2|m.11042
c10185_g1_i2	transdecoder	three_prime_UTR	1	646	.	-	.	ID=c10185_g1_i2|m.11042.utr3p1;Parent=c10185_g1_i2|m.11042
c10185_g1_i2	transdecoder	gene	1	2215	.	+	.	ID=c10185_g1_i2|g.11041;Name=ORF%20c10185_g1_i2%7Cg.11041%20c10185_g1_i2%7Cm.11041%20type%3Acomplete%20len%3A545%20%28%2B%29
c10185_g1_i2	transdecoder	mRNA	1	2215	.	+	.	ID=c10185_g1_i2|m.11041;Parent=c10185_g1_i2|g.11041;Name=ORF%20c10185_g1_i2%7Cg.11041%20c10185_g1_i2%7Cm.11041%20type%3Acomplete%20len%3A545%20%28%2B%29
c10185_g1_i2	transdecoder	five_prime_UTR	1	109	.	+	.	ID=c10185_g1_i2|m.11041.utr5p1;Parent=c10185_g1_i2|m.11041
c10185_g1_i2	transdecoder	exon	1	2215	.	+	.	ID=c10185_g1_i2|m.11041.exon1;Parent=c10185_g1_i2|m.11041
c10185_g1_i2	transdecoder	CDS	110	1744	.	+	.	ID=cds.c10185_g1_i2|m.11041;Parent=c10185_g1_i2|m.11041
c10185_g1_i2	transdecoder	three_prime_UTR	1745	2215	.	+	.	ID=c10185_g1_i2|m.11041.utr3p1;Parent=c10185_g1_i2|m.11041
c10186_g1_i1	transdecoder	gene	1	2220	.	-	.	ID=c10186_g1_i1|g.11044;Name=ORF%20c10186_g1_i1%7Cg.11044%20c10186_g1_i1%7Cm.11044%20type%3A5prime_partial%20len%3A484%20%28-%29
c10186_g1_i1	transdecoder	mRNA	1	2220	.	-	.	ID=c10186_g1_i1|m.11044;Parent=c10186_g1_i1|g.11044;Name=ORF%20c10186_g1_i1%7Cg.11044%20c10186_g1_i1%7Cm.11044%20type%3A5prime_partial%20len%3A484%20%28-%29
c10186_g1_i1	transdecoder	five_prime_UTR	2220	2220	.	-	.	ID=c10186_g1_i1|m.11044.utr5p1;Parent=c10186_g1_i1|m.11044
c10186_g1_i1	transdecoder	exon	1	2220	.	-	.	ID=c10186_g1_i1|m.11044.exon1;Parent=c10186_g1_i1|m.11044
c10186_g1_i1	transdecoder	CDS	768	2219	.	-	.	ID=cds.c10186_g1_i1|m.11044;Parent=c10186_g1_i1|m.11044
c10186_g1_i1	transdecoder	three_prime_UTR	1	767	.	-	.	ID=c10186_g1_i1|m.11044.utr3p1;Parent=c10186_g1_i1|m.11044
c10186_g1_i1	transdecoder	gene	1	2220	.	+	.	ID=c10186_g1_i1|g.11045;Name=ORF%20c10186_g1_i1%7Cg.11045%20c10186_g1_i1%7Cm.11045%20type%3A5prime_partial%20len%3A138%20%28%2B%29
c10186_g1_i1	transdecoder	mRNA	1	2220	.	+	.	ID=c10186_g1_i1|m.11045;Parent=c10186_g1_i1|g.11045;Name=ORF%20c10186_g1_i1%7Cg.11045%20c10186_g1_i1%7Cm.11045%20type%3A5prime_partial%20len%3A138%20%28%2B%29
c10186_g1_i1	transdecoder	five_prime_UTR	1	2	.	+	.	ID=c10186_g1_i1|m.11045.utr5p1;Parent=c10186_g1_i1|m.11045
c10186_g1_i1	transdecoder	exon	1	2220	.	+	.	ID=c10186_g1_i1|m.11045.exon1;Parent=c10186_g1_i1|m.11045
c10186_g1_i1	transdecoder	CDS	3	416	.	+	.	ID=cds.c10186_g1_i1|m.11045;Parent=c10186_g1_i1|m.11045
c10186_g1_i1	transdecoder	three_prime_UTR	417	2220	.	+	.	ID=c10186_g1_i1|m.11045.utr3p1;Parent=c10186_g1_i1|m.11045
c10188_g1_i1	transdecoder	gene	1	656	.	-	.	ID=c10188_g1_i1|g.11048;Name=ORF%20c10188_g1_i1%7Cg.11048%20c10188_g1_i1%7Cm.11048%20type%3Ainternal%20len%3A219%20%28-%29
c10188_g1_i1	transdecoder	mRNA	1	656	.	-	.	ID=c10188_g1_i1|m.11048;Parent=c10188_g1_i1|g.11048;Name=ORF%20c10188_g1_i1%7Cg.11048%20c10188_g1_i1%7Cm.11048%20type%3Ainternal%20len%3A219%20%28-%29
c10188_g1_i1	transdecoder	exon	1	656	.	-	.	ID=c10188_g1_i1|m.11048.exon1;Parent=c10188_g1_i1|m.11048
c10188_g1_i1	transdecoder	CDS	3	656	.	-	.	ID=cds.c10188_g1_i1|m.11048;Parent=c10188_g1_i1|m.11048
c10188_g1_i1	transdecoder	three_prime_UTR	1	2	.	-	.	ID=c10188_g1_i1|m.11048.utr3p1;Parent=c10188_g1_i1|m.11048
c10189_g1_i1	transdecoder	gene	1	2461	.	+	.	ID=c10189_g1_i1|g.11050;Name=ORF%20c10189_g1_i1%7Cg.11050%20c10189_g1_i1%7Cm.11050%20type%3Acomplete%20len%3A143%20%28%2B%29
c10189_g1_i1	transdecoder	mRNA	1	2461	.	+	.	ID=c10189_g1_i1|m.11050;Parent=c10189_g1_i1|g.11050;Name=ORF%20c10189_g1_i1%7Cg.11050%20c10189_g1_i1%7Cm.11050%20type%3Acomplete%20len%3A143%20%28%2B%29
c10189_g1_i1	transdecoder	five_prime_UTR	1	189	.	+	.	ID=c10189_g1_i1|m.11050.utr5p1;Parent=c10189_g1_i1|m.11050
c10189_g1_i1	transdecoder	exon	1	2461	.	+	.	ID=c10189_g1_i1|m.11050.exon1;Parent=c10189_g1_i1|m.11050
c10189_g1_i1	transdecoder	CDS	190	618	.	+	.	ID=cds.c10189_g1_i1|m.11050;Parent=c10189_g1_i1|m.11050
c10189_g1_i1	transdecoder	three_prime_UTR	619	2461	.	+	.	ID=c10189_g1_i1|m.11050.utr3p1;Parent=c10189_g1_i1|m.11050
c10189_g1_i1	transdecoder	gene	1	2461	.	-	.	ID=c10189_g1_i1|g.11051;Name=ORF%20c10189_g1_i1%7Cg.11051%20c10189_g1_i1%7Cm.11051%20type%3Acomplete%20len%3A131%20%28-%29
c10189_g1_i1	transdecoder	mRNA	1	2461	.	-	.	ID=c10189_g1_i1|m.11051;Parent=c10189_g1_i1|g.11051;Name=ORF%20c10189_g1_i1%7Cg.11051%20c10189_g1_i1%7Cm.11051%20type%3Acomplete%20len%3A131%20%28-%29
c10189_g1_i1	transdecoder	five_prime_UTR	1439	2461	.	-	.	ID=c10189_g1_i1|m.11051.utr5p1;Parent=c10189_g1_i1|m.11051
c10189_g1_i1	transdecoder	exon	1	2461	.	-	.	ID=c10189_g1_i1|m.11051.exon1;Parent=c10189_g1_i1|m.11051
c10189_g1_i1	transdecoder	CDS	1046	1438	.	-	.	ID=cds.c10189_g1_i1|m.11051;Parent=c10189_g1_i1|m.11051
c10189_g1_i1	transdecoder	three_prime_UTR	1	1045	.	-	.	ID=c10189_g1_i1|m.11051.utr3p1;Parent=c10189_g1_i1|m.11051
c10189_g1_i1	transdecoder	gene	1	2461	.	-	.	ID=c10189_g1_i1|g.11053;Name=ORF%20c10189_g1_i1%7Cg.11053%20c10189_g1_i1%7Cm.11053%20type%3Acomplete%20len%3A103%20%28-%29
c10189_g1_i1	transdecoder	mRNA	1	2461	.	-	.	ID=c10189_g1_i1|m.11053;Parent=c10189_g1_i1|g.11053;Name=ORF%20c10189_g1_i1%7Cg.11053%20c10189_g1_i1%7Cm.11053%20type%3Acomplete%20len%3A103%20%28-%29
c10189_g1_i1	transdecoder	five_prime_UTR	1578	2461	.	-	.	ID=c10189_g1_i1|m.11053.utr5p1;Parent=c10189_g1_i1|m.11053
c10189_g1_i1	transdecoder	exon	1	2461	.	-	.	ID=c10189_g1_i1|m.11053.exon1;Parent=c10189_g1_i1|m.11053
c10189_g1_i1	transdecoder	CDS	1269	1577	.	-	.	ID=cds.c10189_g1_i1|m.11053;Parent=c10189_g1_i1|m.11053
c10189_g1_i1	transdecoder	three_prime_UTR	1	1268	.	-	.	ID=c10189_g1_i1|m.11053.utr3p1;Parent=c10189_g1_i1|m.11053
c1018_g1_i1	transdecoder	gene	1	977	.	+	.	ID=c1018_g1_i1|g.918;Name=ORF%20c1018_g1_i1%7Cg.918%20c1018_g1_i1%7Cm.918%20type%3A5prime_partial%20len%3A305%20%28%2B%29
c1018_g1_i1	transdecoder	mRNA	1	977	.	+	.	ID=c1018_g1_i1|m.918;Parent=c1018_g1_i1|g.918;Name=ORF%20c1018_g1_i1%7Cg.918%20c1018_g1_i1%7Cm.918%20type%3A5prime_partial%20len%3A305%20%28%2B%29
c1018_g1_i1	transdecoder	five_prime_UTR	1	1	.	+	.	ID=c1018_g1_i1|m.918.utr5p1;Parent=c1018_g1_i1|m.918
c1018_g1_i1	transdecoder	exon	1	977	.	+	.	ID=c1018_g1_i1|m.918.exon1;Parent=c1018_g1_i1|m.918
c1018_g1_i1	transdecoder	CDS	2	916	.	+	.	ID=cds.c1018_g1_i1|m.918;Parent=c1018_g1_i1|m.918
c1018_g1_i1	transdecoder	three_prime_UTR	917	977	.	+	.	ID=c1018_g1_i1|m.918.utr3p1;Parent=c1018_g1_i1|m.918
c10190_g1_i2	transdecoder	gene	1	522	.	-	.	ID=c10190_g1_i2|g.11054;Name=ORF%20c10190_g1_i2%7Cg.11054%20c10190_g1_i2%7Cm.11054%20type%3A5prime_partial%20len%3A101%20%28-%29
c10190_g1_i2	transdecoder	mRNA	1	522	.	-	.	ID=c10190_g1_i2|m.11054;Parent=c10190_g1_i2|g.11054;Name=ORF%20c10190_g1_i2%7Cg.11054%20c10190_g1_i2%7Cm.11054%20type%3A5prime_partial%20len%3A101%20%28-%29
c10190_g1_i2	transdecoder	exon	1	522	.	-	.	ID=c10190_g1_i2|m.11054.exon1;Parent=c10190_g1_i2|m.11054
c10190_g1_i2	transdecoder	CDS	220	522	.	-	.	ID=cds.c10190_g1_i2|m.11054;Parent=c10190_g1_i2|m.11054
c10190_g1_i2	transdecoder	three_prime_UTR	1	219	.	-	.	ID=c10190_g1_i2|m.11054.utr3p1;Parent=c10190_g1_i2|m.11054
c10191_g2_i1	transdecoder	gene	1	1123	.	+	.	ID=c10191_g2_i1|g.11055;Name=ORF%20c10191_g2_i1%7Cg.11055%20c10191_g2_i1%7Cm.11055%20type%3A5prime_partial%20len%3A242%20%28%2B%29
c10191_g2_i1	transdecoder	mRNA	1	1123	.	+	.	ID=c10191_g2_i1|m.11055;Parent=c10191_g2_i1|g.11055;Name=ORF%20c10191_g2_i1%7Cg.11055%20c10191_g2_i1%7Cm.11055%20type%3A5prime_partial%20len%3A242%20%28%2B%29
c10191_g2_i1	transdecoder	five_prime_UTR	1	2	.	+	.	ID=c10191_g2_i1|m.11055.utr5p1;Parent=c10191_g2_i1|m.11055
c10191_g2_i1	transdecoder	exon	1	1123	.	+	.	ID=c10191_g2_i1|m.11055.exon1;Parent=c10191_g2_i1|m.11055
c10191_g2_i1	transdecoder	CDS	3	728	.	+	.	ID=cds.c10191_g2_i1|m.11055;Parent=c10191_g2_i1|m.11055
c10191_g2_i1	transdecoder	three_prime_UTR	729	1123	.	+	.	ID=c10191_g2_i1|m.11055.utr3p1;Parent=c10191_g2_i1|m.11055
c10192_g1_i1	transdecoder	gene	1	1183	.	+	.	ID=c10192_g1_i1|g.11057;Name=ORF%20c10192_g1_i1%7Cg.11057%20c10192_g1_i1%7Cm.11057%20type%3A5prime_partial%20len%3A199%20%28%2B%29
c10192_g1_i1	transdecoder	mRNA	1	1183	.	+	.	ID=c10192_g1_i1|m.11057;Parent=c10192_g1_i1|g.11057;Name=ORF%20c10192_g1_i1%7Cg.11057%20c10192_g1_i1%7Cm.11057%20type%3A5prime_partial%20len%3A199%20%28%2B%29
c10192_g1_i1	transdecoder	exon	1	1183	.	+	.	ID=c10192_g1_i1|m.11057.exon1;Parent=c10192_g1_i1|m.11057
c10192_g1_i1	transdecoder	CDS	1	597	.	+	.	ID=cds.c10192_g1_i1|m.11057;Parent=c10192_g1_i1|m.11057
c10192_g1_i1	transdecoder	three_prime_UTR	598	1183	.	+	.	ID=c10192_g1_i1|m.11057.utr3p1;Parent=c10192_g1_i1|m.11057
c10192_g1_i2	transdecoder	gene	1	1302	.	+	.	ID=c10192_g1_i2|g.11058;Name=ORF%20c10192_g1_i2%7Cg.11058%20c10192_g1_i2%7Cm.11058%20type%3Acomplete%20len%3A116%20%28%2B%29
c10192_g1_i2	transdecoder	mRNA	1	1302	.	+	.	ID=c10192_g1_i2|m.11058;Parent=c10192_g1_i2|g.11058;Name=ORF%20c10192_g1_i2%7Cg.11058%20c10192_g1_i2%7Cm.11058%20type%3Acomplete%20len%3A116%20%28%2B%29
c10192_g1_i2	transdecoder	five_prime_UTR	1	368	.	+	.	ID=c10192_g1_i2|m.11058.utr5p1;Parent=c10192_g1_i2|m.11058
c10192_g1_i2	transdecoder	exon	1	1302	.	+	.	ID=c10192_g1_i2|m.11058.exon1;Parent=c10192_g1_i2|m.11058
c10192_g1_i2	transdecoder	CDS	369	716	.	+	.	ID=cds.c10192_g1_i2|m.11058;Parent=c10192_g1_i2|m.11058
c10192_g1_i2	transdecoder	three_prime_UTR	717	1302	.	+	.	ID=c10192_g1_i2|m.11058.utr3p1;Parent=c10192_g1_i2|m.11058
c10195_g1_i1	transdecoder	gene	1	2363	.	-	.	ID=c10195_g1_i1|g.11060;Name=ORF%20c10195_g1_i1%7Cg.11060%20c10195_g1_i1%7Cm.11060%20type%3A5prime_partial%20len%3A452%20%28-%29
c10195_g1_i1	transdecoder	mRNA	1	2363	.	-	.	ID=c10195_g1_i1|m.11060;Parent=c10195_g1_i1|g.11060;Name=ORF%20c10195_g1_i1%7Cg.11060%20c10195_g1_i1%7Cm.11060%20type%3A5prime_partial%20len%3A452%20%28-%29
c10195_g1_i1	transdecoder	five_prime_UTR	2362	2363	.	-	.	ID=c10195_g1_i1|m.11060.utr5p1;Parent=c10195_g1_i1|m.11060
c10195_g1_i1	transdecoder	exon	1	2363	.	-	.	ID=c10195_g1_i1|m.11060.exon1;Parent=c10195_g1_i1|m.11060
c10195_g1_i1	transdecoder	CDS	1006	2361	.	-	.	ID=cds.c10195_g1_i1|m.11060;Parent=c10195_g1_i1|m.11060
c10195_g1_i1	transdecoder	three_prime_UTR	1	1005	.	-	.	ID=c10195_g1_i1|m.11060.utr3p1;Parent=c10195_g1_i1|m.11060
c10196_g1_i1	transdecoder	gene	1	1407	.	+	.	ID=c10196_g1_i1|g.11062;Name=ORF%20c10196_g1_i1%7Cg.11062%20c10196_g1_i1%7Cm.11062%20type%3Acomplete%20len%3A158%20%28%2B%29
c10196_g1_i1	transdecoder	mRNA	1	1407	.	+	.	ID=c10196_g1_i1|m.11062;Parent=c10196_g1_i1|g.11062;Name=ORF%20c10196_g1_i1%7Cg.11062%20c10196_g1_i1%7Cm.11062%20type%3Acomplete%20len%3A158%20%28%2B%29
c10196_g1_i1	transdecoder	five_prime_UTR	1	513	.	+	.	ID=c10196_g1_i1|m.11062.utr5p1;Parent=c10196_g1_i1|m.11062
c10196_g1_i1	transdecoder	exon	1	1407	.	+	.	ID=c10196_g1_i1|m.11062.exon1;Parent=c10196_g1_i1|m.11062
c10196_g1_i1	transdecoder	CDS	514	987	.	+	.	ID=cds.c10196_g1_i1|m.11062;Parent=c10196_g1_i1|m.11062
c10196_g1_i1	transdecoder	three_prime_UTR	988	1407	.	+	.	ID=c10196_g1_i1|m.11062.utr3p1;Parent=c10196_g1_i1|m.11062
c10196_g1_i2	transdecoder	gene	1	2220	.	+	.	ID=c10196_g1_i2|g.11063;Name=ORF%20c10196_g1_i2%7Cg.11063%20c10196_g1_i2%7Cm.11063%20type%3A5prime_partial%20len%3A600%20%28%2B%29
c10196_g1_i2	transdecoder	mRNA	1	2220	.	+	.	ID=c10196_g1_i2|m.11063;Parent=c10196_g1_i2|g.11063;Name=ORF%20c10196_g1_i2%7Cg.11063%20c10196_g1_i2%7Cm.11063%20type%3A5prime_partial%20len%3A600%20%28%2B%29
c10196_g1_i2	transdecoder	exon	1	2220	.	+	.	ID=c10196_g1_i2|m.11063.exon1;Parent=c10196_g1_i2|m.11063
c10196_g1_i2	transdecoder	CDS	1	1800	.	+	.	ID=cds.c10196_g1_i2|m.11063;Parent=c10196_g1_i2|m.11063
c10196_g1_i2	transdecoder	three_prime_UTR	1801	2220	.	+	.	ID=c10196_g1_i2|m.11063.utr3p1;Parent=c10196_g1_i2|m.11063
c10199_g1_i1	transdecoder	gene	1	577	.	+	.	ID=c10199_g1_i1|g.11066;Name=ORF%20c10199_g1_i1%7Cg.11066%20c10199_g1_i1%7Cm.11066%20type%3A5prime_partial%20len%3A108%20%28%2B%29
c10199_g1_i1	transdecoder	mRNA	1	577	.	+	.	ID=c10199_g1_i1|m.11066;Parent=c10199_g1_i1|g.11066;Name=ORF%20c10199_g1_i1%7Cg.11066%20c10199_g1_i1%7Cm.11066%20type%3A5prime_partial%20len%3A108%20%28%2B%29
c10199_g1_i1	transdecoder	exon	1	577	.	+	.	ID=c10199_g1_i1|m.11066.exon1;Parent=c10199_g1_i1|m.11066
c10199_g1_i1	transdecoder	CDS	1	324	.	+	.	ID=cds.c10199_g1_i1|m.11066;Parent=c10199_g1_i1|m.11066
c10199_g1_i1	transdecoder	three_prime_UTR	325	577	.	+	.	ID=c10199_g1_i1|m.11066.utr3p1;Parent=c10199_g1_i1|m.11066
c10200_g1_i1	transdecoder	gene	1	1447	.	+	.	ID=c10200_g1_i1|g.11068;Name=ORF%20c10200_g1_i1%7Cg.11068%20c10200_g1_i1%7Cm.11068%20type%3A5prime_partial%20len%3A212%20%28%2B%29
c10200_g1_i1	transdecoder	mRNA	1	1447	.	+	.	ID=c10200_g1_i1|m.11068;Parent=c10200_g1_i1|g.11068;Name=ORF%20c10200_g1_i1%7Cg.11068%20c10200_g1_i1%7Cm.11068%20type%3A5prime_partial%20len%3A212%20%28%2B%29
c10200_g1_i1	transdecoder	five_prime_UTR	1	2	.	+	.	ID=c10200_g1_i1|m.11068.utr5p1;Parent=c10200_g1_i1|m.11068
c10200_g1_i1	transdecoder	exon	1	1447	.	+	.	ID=c10200_g1_i1|m.11068.exon1;Parent=c10200_g1_i1|m.11068
c10200_g1_i1	transdecoder	CDS	3	638	.	+	.	ID=cds.c10200_g1_i1|m.11068;Parent=c10200_g1_i1|m.11068
c10200_g1_i1	transdecoder	three_prime_UTR	639	1447	.	+	.	ID=c10200_g1_i1|m.11068.utr3p1;Parent=c10200_g1_i1|m.11068
c10202_g1_i2	transdecoder	gene	1	1185	.	-	.	ID=c10202_g1_i2|g.11072;Name=ORF%20c10202_g1_i2%7Cg.11072%20c10202_g1_i2%7Cm.11072%20type%3Acomplete%20len%3A110%20%28-%29
c10202_g1_i2	transdecoder	mRNA	1	1185	.	-	.	ID=c10202_g1_i2|m.11072;Parent=c10202_g1_i2|g.11072;Name=ORF%20c10202_g1_i2%7Cg.11072%20c10202_g1_i2%7Cm.11072%20type%3Acomplete%20len%3A110%20%28-%29
c10202_g1_i2	transdecoder	five_prime_UTR	1018	1185	.	-	.	ID=c10202_g1_i2|m.11072.utr5p1;Parent=c10202_g1_i2|m.11072
c10202_g1_i2	transdecoder	exon	1	1185	.	-	.	ID=c10202_g1_i2|m.11072.exon1;Parent=c10202_g1_i2|m.11072
c10202_g1_i2	transdecoder	CDS	688	1017	.	-	.	ID=cds.c10202_g1_i2|m.11072;Parent=c10202_g1_i2|m.11072
c10202_g1_i2	transdecoder	three_prime_UTR	1	687	.	-	.	ID=c10202_g1_i2|m.11072.utr3p1;Parent=c10202_g1_i2|m.11072
c10203_g1_i1	transdecoder	gene	1	2046	.	+	.	ID=c10203_g1_i1|g.11073;Name=ORF%20c10203_g1_i1%7Cg.11073%20c10203_g1_i1%7Cm.11073%20type%3Acomplete%20len%3A284%20%28%2B%29
c10203_g1_i1	transdecoder	mRNA	1	2046	.	+	.	ID=c10203_g1_i1|m.11073;Parent=c10203_g1_i1|g.11073;Name=ORF%20c10203_g1_i1%7Cg.11073%20c10203_g1_i1%7Cm.11073%20type%3Acomplete%20len%3A284%20%28%2B%29
c10203_g1_i1	transdecoder	five_prime_UTR	1	149	.	+	.	ID=c10203_g1_i1|m.11073.utr5p1;Parent=c10203_g1_i1|m.11073
c10203_g1_i1	transdecoder	exon	1	2046	.	+	.	ID=c10203_g1_i1|m.11073.exon1;Parent=c10203_g1_i1|m.11073
c10203_g1_i1	transdecoder	CDS	150	1001	.	+	.	ID=cds.c10203_g1_i1|m.11073;Parent=c10203_g1_i1|m.11073
c10203_g1_i1	transdecoder	three_prime_UTR	1002	2046	.	+	.	ID=c10203_g1_i1|m.11073.utr3p1;Parent=c10203_g1_i1|m.11073
c10204_g1_i1	transdecoder	gene	1	962	.	-	.	ID=c10204_g1_i1|g.11074;Name=ORF%20c10204_g1_i1%7Cg.11074%20c10204_g1_i1%7Cm.11074%20type%3A3prime_partial%20len%3A270%20%28-%29
c10204_g1_i1	transdecoder	mRNA	1	962	.	-	.	ID=c10204_g1_i1|m.11074;Parent=c10204_g1_i1|g.11074;Name=ORF%20c10204_g1_i1%7Cg.11074%20c10204_g1_i1%7Cm.11074%20type%3A3prime_partial%20len%3A270%20%28-%29
c10204_g1_i1	transdecoder	five_prime_UTR	808	962	.	-	.	ID=c10204_g1_i1|m.11074.utr5p1;Parent=c10204_g1_i1|m.11074
c10204_g1_i1	transdecoder	exon	1	962	.	-	.	ID=c10204_g1_i1|m.11074.exon1;Parent=c10204_g1_i1|m.11074
c10204_g1_i1	transdecoder	CDS	1	807	.	-	.	ID=cds.c10204_g1_i1|m.11074;Parent=c10204_g1_i1|m.11074
c10204_g1_i2	transdecoder	gene	1	1878	.	-	.	ID=c10204_g1_i2|g.11075;Name=ORF%20c10204_g1_i2%7Cg.11075%20c10204_g1_i2%7Cm.11075%20type%3Acomplete%20len%3A417%20%28-%29
c10204_g1_i2	transdecoder	mRNA	1	1878	.	-	.	ID=c10204_g1_i2|m.11075;Parent=c10204_g1_i2|g.11075;Name=ORF%20c10204_g1_i2%7Cg.11075%20c10204_g1_i2%7Cm.11075%20type%3Acomplete%20len%3A417%20%28-%29
c10204_g1_i2	transdecoder	five_prime_UTR	1724	1878	.	-	.	ID=c10204_g1_i2|m.11075.utr5p1;Parent=c10204_g1_i2|m.11075
c10204_g1_i2	transdecoder	exon	1	1878	.	-	.	ID=c10204_g1_i2|m.11075.exon1;Parent=c10204_g1_i2|m.11075
c10204_g1_i2	transdecoder	CDS	473	1723	.	-	.	ID=cds.c10204_g1_i2|m.11075;Parent=c10204_g1_i2|m.11075
c10204_g1_i2	transdecoder	three_prime_UTR	1	472	.	-	.	ID=c10204_g1_i2|m.11075.utr3p1;Parent=c10204_g1_i2|m.11075
c10205_g1_i1	transdecoder	gene	1	369	.	-	.	ID=c10205_g1_i1|g.11076;Name=ORF%20c10205_g1_i1%7Cg.11076%20c10205_g1_i1%7Cm.11076%20type%3Ainternal%20len%3A123%20%28-%29
c10205_g1_i1	transdecoder	mRNA	1	369	.	-	.	ID=c10205_g1_i1|m.11076;Parent=c10205_g1_i1|g.11076;Name=ORF%20c10205_g1_i1%7Cg.11076%20c10205_g1_i1%7Cm.11076%20type%3Ainternal%20len%3A123%20%28-%29
c10205_g1_i1	transdecoder	five_prime_UTR	368	369	.	-	.	ID=c10205_g1_i1|m.11076.utr5p1;Parent=c10205_g1_i1|m.11076
c10205_g1_i1	transdecoder	exon	1	369	.	-	.	ID=c10205_g1_i1|m.11076.exon1;Parent=c10205_g1_i1|m.11076
c10205_g1_i1	transdecoder	CDS	2	367	.	-	.	ID=cds.c10205_g1_i1|m.11076;Parent=c10205_g1_i1|m.11076
c10205_g1_i1	transdecoder	three_prime_UTR	1	1	.	-	.	ID=c10205_g1_i1|m.11076.utr3p1;Parent=c10205_g1_i1|m.11076
c10205_g1_i2	transdecoder	gene	1	397	.	-	.	ID=c10205_g1_i2|g.11077;Name=ORF%20c10205_g1_i2%7Cg.11077%20c10205_g1_i2%7Cm.11077%20type%3Ainternal%20len%3A132%20%28-%29
c10205_g1_i2	transdecoder	mRNA	1	397	.	-	.	ID=c10205_g1_i2|m.11077;Parent=c10205_g1_i2|g.11077;Name=ORF%20c10205_g1_i2%7Cg.11077%20c10205_g1_i2%7Cm.11077%20type%3Ainternal%20len%3A132%20%28-%29
c10205_g1_i2	transdecoder	five_prime_UTR	396	397	.	-	.	ID=c10205_g1_i2|m.11077.utr5p1;Parent=c10205_g1_i2|m.11077
c10205_g1_i2	transdecoder	exon	1	397	.	-	.	ID=c10205_g1_i2|m.11077.exon1;Parent=c10205_g1_i2|m.11077
c10205_g1_i2	transdecoder	CDS	3	395	.	-	.	ID=cds.c10205_g1_i2|m.11077;Parent=c10205_g1_i2|m.11077
c10205_g1_i2	transdecoder	three_prime_UTR	1	2	.	-	.	ID=c10205_g1_i2|m.11077.utr3p1;Parent=c10205_g1_i2|m.11077
c10206_g1_i1	transdecoder	gene	1	961	.	-	.	ID=c10206_g1_i1|g.11078;Name=ORF%20c10206_g1_i1%7Cg.11078%20c10206_g1_i1%7Cm.11078%20type%3Ainternal%20len%3A320%20%28-%29
c10206_g1_i1	transdecoder	mRNA	1	961	.	-	.	ID=c10206_g1_i1|m.11078;Parent=c10206_g1_i1|g.11078;Name=ORF%20c10206_g1_i1%7Cg.11078%20c10206_g1_i1%7Cm.11078%20type%3Ainternal%20len%3A320%20%28-%29
c10206_g1_i1	transdecoder	five_prime_UTR	960	961	.	-	.	ID=c10206_g1_i1|m.11078.utr5p1;Parent=c10206_g1_i1|m.11078
c10206_g1_i1	transdecoder	exon	1	961	.	-	.	ID=c10206_g1_i1|m.11078.exon1;Parent=c10206_g1_i1|m.11078
c10206_g1_i1	transdecoder	CDS	3	959	.	-	.	ID=cds.c10206_g1_i1|m.11078;Parent=c10206_g1_i1|m.11078
c10206_g1_i1	transdecoder	three_prime_UTR	1	2	.	-	.	ID=c10206_g1_i1|m.11078.utr3p1;Parent=c10206_g1_i1|m.11078
c10207_g1_i1	transdecoder	gene	1	1237	.	+	.	ID=c10207_g1_i1|g.11080;Name=ORF%20c10207_g1_i1%7Cg.11080%20c10207_g1_i1%7Cm.11080%20type%3Acomplete%20len%3A209%20%28%2B%29
c10207_g1_i1	transdecoder	mRNA	1	1237	.	+	.	ID=c10207_g1_i1|m.11080;Parent=c10207_g1_i1|g.11080;Name=ORF%20c10207_g1_i1%7Cg.11080%20c10207_g1_i1%7Cm.11080%20type%3Acomplete%20len%3A209%20%28%2B%29
c10207_g1_i1	transdecoder	five_prime_UTR	1	126	.	+	.	ID=c10207_g1_i1|m.11080.utr5p1;Parent=c10207_g1_i1|m.11080
c10207_g1_i1	transdecoder	exon	1	1237	.	+	.	ID=c10207_g1_i1|m.11080.exon1;Parent=c10207_g1_i1|m.11080
c10207_g1_i1	transdecoder	CDS	127	753	.	+	.	ID=cds.c10207_g1_i1|m.11080;Parent=c10207_g1_i1|m.11080
c10207_g1_i1	transdecoder	three_prime_UTR	754	1237	.	+	.	ID=c10207_g1_i1|m.11080.utr3p1;Parent=c10207_g1_i1|m.11080
c10207_g1_i2	transdecoder	gene	1	661	.	+	.	ID=c10207_g1_i2|g.11081;Name=ORF%20c10207_g1_i2%7Cg.11081%20c10207_g1_i2%7Cm.11081%20type%3A3prime_partial%20len%3A179%20%28%2B%29
c10207_g1_i2	transdecoder	mRNA	1	661	.	+	.	ID=c10207_g1_i2|m.11081;Parent=c10207_g1_i2|g.11081;Name=ORF%20c10207_g1_i2%7Cg.11081%20c10207_g1_i2%7Cm.11081%20type%3A3prime_partial%20len%3A179%20%28%2B%29
c10207_g1_i2	transdecoder	five_prime_UTR	1	126	.	+	.	ID=c10207_g1_i2|m.11081.utr5p1;Parent=c10207_g1_i2|m.11081
c10207_g1_i2	transdecoder	exon	1	661	.	+	.	ID=c10207_g1_i2|m.11081.exon1;Parent=c10207_g1_i2|m.11081
c10207_g1_i2	transdecoder	CDS	127	660	.	+	.	ID=cds.c10207_g1_i2|m.11081;Parent=c10207_g1_i2|m.11081
c10207_g1_i2	transdecoder	three_prime_UTR	661	661	.	+	.	ID=c10207_g1_i2|m.11081.utr3p1;Parent=c10207_g1_i2|m.11081
c10208_g1_i1	transdecoder	gene	1	2150	.	-	.	ID=c10208_g1_i1|g.11082;Name=ORF%20c10208_g1_i1%7Cg.11082%20c10208_g1_i1%7Cm.11082%20type%3A5prime_partial%20len%3A505%20%28-%29
c10208_g1_i1	transdecoder	mRNA	1	2150	.	-	.	ID=c10208_g1_i1|m.11082;Parent=c10208_g1_i1|g.11082;Name=ORF%20c10208_g1_i1%7Cg.11082%20c10208_g1_i1%7Cm.11082%20type%3A5prime_partial%20len%3A505%20%28-%29
c10208_g1_i1	transdecoder	five_prime_UTR	2149	2150	.	-	.	ID=c10208_g1_i1|m.11082.utr5p1;Parent=c10208_g1_i1|m.11082
c10208_g1_i1	transdecoder	exon	1	2150	.	-	.	ID=c10208_g1_i1|m.11082.exon1;Parent=c10208_g1_i1|m.11082
c10208_g1_i1	transdecoder	CDS	634	2148	.	-	.	ID=cds.c10208_g1_i1|m.11082;Parent=c10208_g1_i1|m.11082
c10208_g1_i1	transdecoder	three_prime_UTR	1	633	.	-	.	ID=c10208_g1_i1|m.11082.utr3p1;Parent=c10208_g1_i1|m.11082
c10209_g1_i1	transdecoder	gene	1	1267	.	+	.	ID=c10209_g1_i1|g.11084;Name=ORF%20c10209_g1_i1%7Cg.11084%20c10209_g1_i1%7Cm.11084%20type%3Acomplete%20len%3A145%20%28%2B%29
c10209_g1_i1	transdecoder	mRNA	1	1267	.	+	.	ID=c10209_g1_i1|m.11084;Parent=c10209_g1_i1|g.11084;Name=ORF%20c10209_g1_i1%7Cg.11084%20c10209_g1_i1%7Cm.11084%20type%3Acomplete%20len%3A145%20%28%2B%29
c10209_g1_i1	transdecoder	five_prime_UTR	1	605	.	+	.	ID=c10209_g1_i1|m.11084.utr5p1;Parent=c10209_g1_i1|m.11084
c10209_g1_i1	transdecoder	exon	1	1267	.	+	.	ID=c10209_g1_i1|m.11084.exon1;Parent=c10209_g1_i1|m.11084
c10209_g1_i1	transdecoder	CDS	606	1040	.	+	.	ID=cds.c10209_g1_i1|m.11084;Parent=c10209_g1_i1|m.11084
c10209_g1_i1	transdecoder	three_prime_UTR	1041	1267	.	+	.	ID=c10209_g1_i1|m.11084.utr3p1;Parent=c10209_g1_i1|m.11084
c10209_g1_i2	transdecoder	gene	1	1124	.	+	.	ID=c10209_g1_i2|g.11086;Name=ORF%20c10209_g1_i2%7Cg.11086%20c10209_g1_i2%7Cm.11086%20type%3Acomplete%20len%3A145%20%28%2B%29
c10209_g1_i2	transdecoder	mRNA	1	1124	.	+	.	ID=c10209_g1_i2|m.11086;Parent=c10209_g1_i2|g.11086;Name=ORF%20c10209_g1_i2%7Cg.11086%20c10209_g1_i2%7Cm.11086%20type%3Acomplete%20len%3A145%20%28%2B%29
c10209_g1_i2	transdecoder	five_prime_UTR	1	462	.	+	.	ID=c10209_g1_i2|m.11086.utr5p1;Parent=c10209_g1_i2|m.11086
c10209_g1_i2	transdecoder	exon	1	1124	.	+	.	ID=c10209_g1_i2|m.11086.exon1;Parent=c10209_g1_i2|m.11086
c10209_g1_i2	transdecoder	CDS	463	897	.	+	.	ID=cds.c10209_g1_i2|m.11086;Parent=c10209_g1_i2|m.11086
c10209_g1_i2	transdecoder	three_prime_UTR	898	1124	.	+	.	ID=c10209_g1_i2|m.11086.utr3p1;Parent=c10209_g1_i2|m.11086
c10209_g1_i3	transdecoder	gene	1	1117	.	+	.	ID=c10209_g1_i3|g.11088;Name=ORF%20c10209_g1_i3%7Cg.11088%20c10209_g1_i3%7Cm.11088%20type%3A5prime_partial%20len%3A296%20%28%2B%29
c10209_g1_i3	transdecoder	mRNA	1	1117	.	+	.	ID=c10209_g1_i3|m.11088;Parent=c10209_g1_i3|g.11088;Name=ORF%20c10209_g1_i3%7Cg.11088%20c10209_g1_i3%7Cm.11088%20type%3A5prime_partial%20len%3A296%20%28%2B%29
c10209_g1_i3	transdecoder	five_prime_UTR	1	2	.	+	.	ID=c10209_g1_i3|m.11088.utr5p1;Parent=c10209_g1_i3|m.11088
c10209_g1_i3	transdecoder	exon	1	1117	.	+	.	ID=c10209_g1_i3|m.11088.exon1;Parent=c10209_g1_i3|m.11088
c10209_g1_i3	transdecoder	CDS	3	890	.	+	.	ID=cds.c10209_g1_i3|m.11088;Parent=c10209_g1_i3|m.11088
c10209_g1_i3	transdecoder	three_prime_UTR	891	1117	.	+	.	ID=c10209_g1_i3|m.11088.utr3p1;Parent=c10209_g1_i3|m.11088
c10211_g1_i1	transdecoder	gene	1	2582	.	+	.	ID=c10211_g1_i1|g.11090;Name=ORF%20c10211_g1_i1%7Cg.11090%20c10211_g1_i1%7Cm.11090%20type%3Acomplete%20len%3A737%20%28%2B%29
c10211_g1_i1	transdecoder	mRNA	1	2582	.	+	.	ID=c10211_g1_i1|m.11090;Parent=c10211_g1_i1|g.11090;Name=ORF%20c10211_g1_i1%7Cg.11090%20c10211_g1_i1%7Cm.11090%20type%3Acomplete%20len%3A737%20%28%2B%29
c10211_g1_i1	transdecoder	five_prime_UTR	1	103	.	+	.	ID=c10211_g1_i1|m.11090.utr5p1;Parent=c10211_g1_i1|m.11090
c10211_g1_i1	transdecoder	exon	1	2582	.	+	.	ID=c10211_g1_i1|m.11090.exon1;Parent=c10211_g1_i1|m.11090
c10211_g1_i1	transdecoder	CDS	104	2314	.	+	.	ID=cds.c10211_g1_i1|m.11090;Parent=c10211_g1_i1|m.11090
c10211_g1_i1	transdecoder	three_prime_UTR	2315	2582	.	+	.	ID=c10211_g1_i1|m.11090.utr3p1;Parent=c10211_g1_i1|m.11090
c10211_g1_i2	transdecoder	gene	1	1712	.	+	.	ID=c10211_g1_i2|g.11092;Name=ORF%20c10211_g1_i2%7Cg.11092%20c10211_g1_i2%7Cm.11092%20type%3A3prime_partial%20len%3A537%20%28%2B%29
c10211_g1_i2	transdecoder	mRNA	1	1712	.	+	.	ID=c10211_g1_i2|m.11092;Parent=c10211_g1_i2|g.11092;Name=ORF%20c10211_g1_i2%7Cg.11092%20c10211_g1_i2%7Cm.11092%20type%3A3prime_partial%20len%3A537%20%28%2B%29
c10211_g1_i2	transdecoder	five_prime_UTR	1	103	.	+	.	ID=c10211_g1_i2|m.11092.utr5p1;Parent=c10211_g1_i2|m.11092
c10211_g1_i2	transdecoder	exon	1	1712	.	+	.	ID=c10211_g1_i2|m.11092.exon1;Parent=c10211_g1_i2|m.11092
c10211_g1_i2	transdecoder	CDS	104	1711	.	+	.	ID=cds.c10211_g1_i2|m.11092;Parent=c10211_g1_i2|m.11092
c10211_g1_i2	transdecoder	three_prime_UTR	1712	1712	.	+	.	ID=c10211_g1_i2|m.11092.utr3p1;Parent=c10211_g1_i2|m.11092
c10213_g1_i2	transdecoder	gene	1	1447	.	+	.	ID=c10213_g1_i2|g.11093;Name=ORF%20c10213_g1_i2%7Cg.11093%20c10213_g1_i2%7Cm.11093%20type%3Acomplete%20len%3A331%20%28%2B%29
c10213_g1_i2	transdecoder	mRNA	1	1447	.	+	.	ID=c10213_g1_i2|m.11093;Parent=c10213_g1_i2|g.11093;Name=ORF%20c10213_g1_i2%7Cg.11093%20c10213_g1_i2%7Cm.11093%20type%3Acomplete%20len%3A331%20%28%2B%29
c10213_g1_i2	transdecoder	five_prime_UTR	1	233	.	+	.	ID=c10213_g1_i2|m.11093.utr5p1;Parent=c10213_g1_i2|m.11093
c10213_g1_i2	transdecoder	exon	1	1447	.	+	.	ID=c10213_g1_i2|m.11093.exon1;Parent=c10213_g1_i2|m.11093
c10213_g1_i2	transdecoder	CDS	234	1226	.	+	.	ID=cds.c10213_g1_i2|m.11093;Parent=c10213_g1_i2|m.11093
c10213_g1_i2	transdecoder	three_prime_UTR	1227	1447	.	+	.	ID=c10213_g1_i2|m.11093.utr3p1;Parent=c10213_g1_i2|m.11093
c10214_g1_i1	transdecoder	gene	1	2350	.	+	.	ID=c10214_g1_i1|g.11094;Name=ORF%20c10214_g1_i1%7Cg.11094%20c10214_g1_i1%7Cm.11094%20type%3A5prime_partial%20len%3A603%20%28%2B%29
c10214_g1_i1	transdecoder	mRNA	1	2350	.	+	.	ID=c10214_g1_i1|m.11094;Parent=c10214_g1_i1|g.11094;Name=ORF%20c10214_g1_i1%7Cg.11094%20c10214_g1_i1%7Cm.11094%20type%3A5prime_partial%20len%3A603%20%28%2B%29
c10214_g1_i1	transdecoder	five_prime_UTR	1	1	.	+	.	ID=c10214_g1_i1|m.11094.utr5p1;Parent=c10214_g1_i1|m.11094
c10214_g1_i1	transdecoder	exon	1	2350	.	+	.	ID=c10214_g1_i1|m.11094.exon1;Parent=c10214_g1_i1|m.11094
c10214_g1_i1	transdecoder	CDS	2	1810	.	+	.	ID=cds.c10214_g1_i1|m.11094;Parent=c10214_g1_i1|m.11094
c10214_g1_i1	transdecoder	three_prime_UTR	1811	2350	.	+	.	ID=c10214_g1_i1|m.11094.utr3p1;Parent=c10214_g1_i1|m.11094
c10215_g1_i1	transdecoder	gene	1	2184	.	+	.	ID=c10215_g1_i1|g.11100;Name=ORF%20c10215_g1_i1%7Cg.11100%20c10215_g1_i1%7Cm.11100%20type%3Acomplete%20len%3A125%20%28%2B%29
c10215_g1_i1	transdecoder	mRNA	1	2184	.	+	.	ID=c10215_g1_i1|m.11100;Parent=c10215_g1_i1|g.11100;Name=ORF%20c10215_g1_i1%7Cg.11100%20c10215_g1_i1%7Cm.11100%20type%3Acomplete%20len%3A125%20%28%2B%29
c10215_g1_i1	transdecoder	five_prime_UTR	1	816	.	+	.	ID=c10215_g1_i1|m.11100.utr5p1;Parent=c10215_g1_i1|m.11100
c10215_g1_i1	transdecoder	exon	1	2184	.	+	.	ID=c10215_g1_i1|m.11100.exon1;Parent=c10215_g1_i1|m.11100
c10215_g1_i1	transdecoder	CDS	817	1191	.	+	.	ID=cds.c10215_g1_i1|m.11100;Parent=c10215_g1_i1|m.11100
c10215_g1_i1	transdecoder	three_prime_UTR	1192	2184	.	+	.	ID=c10215_g1_i1|m.11100.utr3p1;Parent=c10215_g1_i1|m.11100
c10215_g1_i1	transdecoder	gene	1	2184	.	-	.	ID=c10215_g1_i1|g.11099;Name=ORF%20c10215_g1_i1%7Cg.11099%20c10215_g1_i1%7Cm.11099%20type%3Acomplete%20len%3A141%20%28-%29
c10215_g1_i1	transdecoder	mRNA	1	2184	.	-	.	ID=c10215_g1_i1|m.11099;Parent=c10215_g1_i1|g.11099;Name=ORF%20c10215_g1_i1%7Cg.11099%20c10215_g1_i1%7Cm.11099%20type%3Acomplete%20len%3A141%20%28-%29
c10215_g1_i1	transdecoder	five_prime_UTR	789	2184	.	-	.	ID=c10215_g1_i1|m.11099.utr5p1;Parent=c10215_g1_i1|m.11099
c10215_g1_i1	transdecoder	exon	1	2184	.	-	.	ID=c10215_g1_i1|m.11099.exon1;Parent=c10215_g1_i1|m.11099
c10215_g1_i1	transdecoder	CDS	366	788	.	-	.	ID=cds.c10215_g1_i1|m.11099;Parent=c10215_g1_i1|m.11099
c10215_g1_i1	transdecoder	three_prime_UTR	1	365	.	-	.	ID=c10215_g1_i1|m.11099.utr3p1;Parent=c10215_g1_i1|m.11099
c10215_g1_i1	transdecoder	gene	1	2184	.	-	.	ID=c10215_g1_i1|g.11097;Name=ORF%20c10215_g1_i1%7Cg.11097%20c10215_g1_i1%7Cm.11097%20type%3Acomplete%20len%3A196%20%28-%29
c10215_g1_i1	transdecoder	mRNA	1	2184	.	-	.	ID=c10215_g1_i1|m.11097;Parent=c10215_g1_i1|g.11097;Name=ORF%20c10215_g1_i1%7Cg.11097%20c10215_g1_i1%7Cm.11097%20type%3Acomplete%20len%3A196%20%28-%29
c10215_g1_i1	transdecoder	five_prime_UTR	2073	2184	.	-	.	ID=c10215_g1_i1|m.11097.utr5p1;Parent=c10215_g1_i1|m.11097
c10215_g1_i1	transdecoder	exon	1	2184	.	-	.	ID=c10215_g1_i1|m.11097.exon1;Parent=c10215_g1_i1|m.11097
c10215_g1_i1	transdecoder	CDS	1485	2072	.	-	.	ID=cds.c10215_g1_i1|m.11097;Parent=c10215_g1_i1|m.11097
c10215_g1_i1	transdecoder	three_prime_UTR	1	1484	.	-	.	ID=c10215_g1_i1|m.11097.utr3p1;Parent=c10215_g1_i1|m.11097
c10216_g1_i2	transdecoder	gene	1	342	.	+	.	ID=c10216_g1_i2|g.11101;Name=ORF%20c10216_g1_i2%7Cg.11101%20c10216_g1_i2%7Cm.11101%20type%3Ainternal%20len%3A114%20%28%2B%29
c10216_g1_i2	transdecoder	mRNA	1	342	.	+	.	ID=c10216_g1_i2|m.11101;Parent=c10216_g1_i2|g.11101;Name=ORF%20c10216_g1_i2%7Cg.11101%20c10216_g1_i2%7Cm.11101%20type%3Ainternal%20len%3A114%20%28%2B%29
c10216_g1_i2	transdecoder	five_prime_UTR	1	1	.	+	.	ID=c10216_g1_i2|m.11101.utr5p1;Parent=c10216_g1_i2|m.11101
c10216_g1_i2	transdecoder	exon	1	342	.	+	.	ID=c10216_g1_i2|m.11101.exon1;Parent=c10216_g1_i2|m.11101
c10216_g1_i2	transdecoder	CDS	2	340	.	+	.	ID=cds.c10216_g1_i2|m.11101;Parent=c10216_g1_i2|m.11101
c10216_g1_i2	transdecoder	three_prime_UTR	341	342	.	+	.	ID=c10216_g1_i2|m.11101.utr3p1;Parent=c10216_g1_i2|m.11101
c10217_g1_i1	transdecoder	gene	1	965	.	-	.	ID=c10217_g1_i1|g.11102;Name=ORF%20c10217_g1_i1%7Cg.11102%20c10217_g1_i1%7Cm.11102%20type%3Acomplete%20len%3A181%20%28-%29
c10217_g1_i1	transdecoder	mRNA	1	965	.	-	.	ID=c10217_g1_i1|m.11102;Parent=c10217_g1_i1|g.11102;Name=ORF%20c10217_g1_i1%7Cg.11102%20c10217_g1_i1%7Cm.11102%20type%3Acomplete%20len%3A181%20%28-%29
c10217_g1_i1	transdecoder	five_prime_UTR	659	965	.	-	.	ID=c10217_g1_i1|m.11102.utr5p1;Parent=c10217_g1_i1|m.11102
c10217_g1_i1	transdecoder	exon	1	965	.	-	.	ID=c10217_g1_i1|m.11102.exon1;Parent=c10217_g1_i1|m.11102
c10217_g1_i1	transdecoder	CDS	116	658	.	-	.	ID=cds.c10217_g1_i1|m.11102;Parent=c10217_g1_i1|m.11102
c10217_g1_i1	transdecoder	three_prime_UTR	1	115	.	-	.	ID=c10217_g1_i1|m.11102.utr3p1;Parent=c10217_g1_i1|m.11102
c10217_g1_i1	transdecoder	gene	1	965	.	-	.	ID=c10217_g1_i1|g.11103;Name=ORF%20c10217_g1_i1%7Cg.11103%20c10217_g1_i1%7Cm.11103%20type%3A5prime_partial%20len%3A109%20%28-%29
c10217_g1_i1	transdecoder	mRNA	1	965	.	-	.	ID=c10217_g1_i1|m.11103;Parent=c10217_g1_i1|g.11103;Name=ORF%20c10217_g1_i1%7Cg.11103%20c10217_g1_i1%7Cm.11103%20type%3A5prime_partial%20len%3A109%20%28-%29
c10217_g1_i1	transdecoder	five_prime_UTR	964	965	.	-	.	ID=c10217_g1_i1|m.11103.utr5p1;Parent=c10217_g1_i1|m.11103
c10217_g1_i1	transdecoder	exon	1	965	.	-	.	ID=c10217_g1_i1|m.11103.exon1;Parent=c10217_g1_i1|m.11103
c10217_g1_i1	transdecoder	CDS	637	963	.	-	.	ID=cds.c10217_g1_i1|m.11103;Parent=c10217_g1_i1|m.11103
c10217_g1_i1	transdecoder	three_prime_UTR	1	636	.	-	.	ID=c10217_g1_i1|m.11103.utr3p1;Parent=c10217_g1_i1|m.11103
c10217_g1_i2	transdecoder	gene	1	1100	.	-	.	ID=c10217_g1_i2|g.11105;Name=ORF%20c10217_g1_i2%7Cg.11105%20c10217_g1_i2%7Cm.11105%20type%3A5prime_partial%20len%3A109%20%28-%29
c10217_g1_i2	transdecoder	mRNA	1	1100	.	-	.	ID=c10217_g1_i2|m.11105;Parent=c10217_g1_i2|g.11105;Name=ORF%20c10217_g1_i2%7Cg.11105%20c10217_g1_i2%7Cm.11105%20type%3A5prime_partial%20len%3A109%20%28-%29
c10217_g1_i2	transdecoder	five_prime_UTR	1099	1100	.	-	.	ID=c10217_g1_i2|m.11105.utr5p1;Parent=c10217_g1_i2|m.11105
c10217_g1_i2	transdecoder	exon	1	1100	.	-	.	ID=c10217_g1_i2|m.11105.exon1;Parent=c10217_g1_i2|m.11105
c10217_g1_i2	transdecoder	CDS	772	1098	.	-	.	ID=cds.c10217_g1_i2|m.11105;Parent=c10217_g1_i2|m.11105
c10217_g1_i2	transdecoder	three_prime_UTR	1	771	.	-	.	ID=c10217_g1_i2|m.11105.utr3p1;Parent=c10217_g1_i2|m.11105
c10217_g1_i2	transdecoder	gene	1	1100	.	-	.	ID=c10217_g1_i2|g.11104;Name=ORF%20c10217_g1_i2%7Cg.11104%20c10217_g1_i2%7Cm.11104%20type%3Acomplete%20len%3A226%20%28-%29
c10217_g1_i2	transdecoder	mRNA	1	1100	.	-	.	ID=c10217_g1_i2|m.11104;Parent=c10217_g1_i2|g.11104;Name=ORF%20c10217_g1_i2%7Cg.11104%20c10217_g1_i2%7Cm.11104%20type%3Acomplete%20len%3A226%20%28-%29
c10217_g1_i2	transdecoder	five_prime_UTR	794	1100	.	-	.	ID=c10217_g1_i2|m.11104.utr5p1;Parent=c10217_g1_i2|m.11104
c10217_g1_i2	transdecoder	exon	1	1100	.	-	.	ID=c10217_g1_i2|m.11104.exon1;Parent=c10217_g1_i2|m.11104
c10217_g1_i2	transdecoder	CDS	116	793	.	-	.	ID=cds.c10217_g1_i2|m.11104;Parent=c10217_g1_i2|m.11104
c10217_g1_i2	transdecoder	three_prime_UTR	1	115	.	-	.	ID=c10217_g1_i2|m.11104.utr3p1;Parent=c10217_g1_i2|m.11104
c10217_g1_i3	transdecoder	gene	1	1459	.	-	.	ID=c10217_g1_i3|g.11107;Name=ORF%20c10217_g1_i3%7Cg.11107%20c10217_g1_i3%7Cm.11107%20type%3Acomplete%20len%3A226%20%28-%29
c10217_g1_i3	transdecoder	mRNA	1	1459	.	-	.	ID=c10217_g1_i3|m.11107;Parent=c10217_g1_i3|g.11107;Name=ORF%20c10217_g1_i3%7Cg.11107%20c10217_g1_i3%7Cm.11107%20type%3Acomplete%20len%3A226%20%28-%29
c10217_g1_i3	transdecoder	five_prime_UTR	794	1459	.	-	.	ID=c10217_g1_i3|m.11107.utr5p1;Parent=c10217_g1_i3|m.11107
c10217_g1_i3	transdecoder	exon	1	1459	.	-	.	ID=c10217_g1_i3|m.11107.exon1;Parent=c10217_g1_i3|m.11107
c10217_g1_i3	transdecoder	CDS	116	793	.	-	.	ID=cds.c10217_g1_i3|m.11107;Parent=c10217_g1_i3|m.11107
c10217_g1_i3	transdecoder	three_prime_UTR	1	115	.	-	.	ID=c10217_g1_i3|m.11107.utr3p1;Parent=c10217_g1_i3|m.11107
c10219_g1_i1	transdecoder	gene	1	727	.	-	.	ID=c10219_g1_i1|g.11113;Name=ORF%20c10219_g1_i1%7Cg.11113%20c10219_g1_i1%7Cm.11113%20type%3A5prime_partial%20len%3A165%20%28-%29
c10219_g1_i1	transdecoder	mRNA	1	727	.	-	.	ID=c10219_g1_i1|m.11113;Parent=c10219_g1_i1|g.11113;Name=ORF%20c10219_g1_i1%7Cg.11113%20c10219_g1_i1%7Cm.11113%20type%3A5prime_partial%20len%3A165%20%28-%29
c10219_g1_i1	transdecoder	five_prime_UTR	727	727	.	-	.	ID=c10219_g1_i1|m.11113.utr5p1;Parent=c10219_g1_i1|m.11113
c10219_g1_i1	transdecoder	exon	1	727	.	-	.	ID=c10219_g1_i1|m.11113.exon1;Parent=c10219_g1_i1|m.11113
c10219_g1_i1	transdecoder	CDS	232	726	.	-	.	ID=cds.c10219_g1_i1|m.11113;Parent=c10219_g1_i1|m.11113
c10219_g1_i1	transdecoder	three_prime_UTR	1	231	.	-	.	ID=c10219_g1_i1|m.11113.utr3p1;Parent=c10219_g1_i1|m.11113
c10223_g1_i1	transdecoder	gene	1	335	.	-	.	ID=c10223_g1_i1|g.11114;Name=ORF%20c10223_g1_i1%7Cg.11114%20c10223_g1_i1%7Cm.11114%20type%3Ainternal%20len%3A112%20%28-%29
c10223_g1_i1	transdecoder	mRNA	1	335	.	-	.	ID=c10223_g1_i1|m.11114;Parent=c10223_g1_i1|g.11114;Name=ORF%20c10223_g1_i1%7Cg.11114%20c10223_g1_i1%7Cm.11114%20type%3Ainternal%20len%3A112%20%28-%29
c10223_g1_i1	transdecoder	exon	1	335	.	-	.	ID=c10223_g1_i1|m.11114.exon1;Parent=c10223_g1_i1|m.11114
c10223_g1_i1	transdecoder	CDS	3	335	.	-	.	ID=cds.c10223_g1_i1|m.11114;Parent=c10223_g1_i1|m.11114
c10223_g1_i1	transdecoder	three_prime_UTR	1	2	.	-	.	ID=c10223_g1_i1|m.11114.utr3p1;Parent=c10223_g1_i1|m.11114
c10223_g1_i3	transdecoder	gene	1	330	.	-	.	ID=c10223_g1_i3|g.11116;Name=ORF%20c10223_g1_i3%7Cg.11116%20c10223_g1_i3%7Cm.11116%20type%3Ainternal%20len%3A111%20%28-%29
c10223_g1_i3	transdecoder	mRNA	1	330	.	-	.	ID=c10223_g1_i3|m.11116;Parent=c10223_g1_i3|g.11116;Name=ORF%20c10223_g1_i3%7Cg.11116%20c10223_g1_i3%7Cm.11116%20type%3Ainternal%20len%3A111%20%28-%29
c10223_g1_i3	transdecoder	exon	1	330	.	-	.	ID=c10223_g1_i3|m.11116.exon1;Parent=c10223_g1_i3|m.11116
c10223_g1_i3	transdecoder	CDS	1	330	.	-	.	ID=cds.c10223_g1_i3|m.11116;Parent=c10223_g1_i3|m.11116
c10224_g1_i1	transdecoder	gene	1	3027	.	+	.	ID=c10224_g1_i1|g.11118;Name=ORF%20c10224_g1_i1%7Cg.11118%20c10224_g1_i1%7Cm.11118%20type%3Acomplete%20len%3A260%20%28%2B%29
c10224_g1_i1	transdecoder	mRNA	1	3027	.	+	.	ID=c10224_g1_i1|m.11118;Parent=c10224_g1_i1|g.11118;Name=ORF%20c10224_g1_i1%7Cg.11118%20c10224_g1_i1%7Cm.11118%20type%3Acomplete%20len%3A260%20%28%2B%29
c10224_g1_i1	transdecoder	five_prime_UTR	1	143	.	+	.	ID=c10224_g1_i1|m.11118.utr5p1;Parent=c10224_g1_i1|m.11118
c10224_g1_i1	transdecoder	exon	1	3027	.	+	.	ID=c10224_g1_i1|m.11118.exon1;Parent=c10224_g1_i1|m.11118
c10224_g1_i1	transdecoder	CDS	144	923	.	+	.	ID=cds.c10224_g1_i1|m.11118;Parent=c10224_g1_i1|m.11118
c10224_g1_i1	transdecoder	three_prime_UTR	924	3027	.	+	.	ID=c10224_g1_i1|m.11118.utr3p1;Parent=c10224_g1_i1|m.11118
c10225_g1_i2	transdecoder	gene	1	1142	.	+	.	ID=c10225_g1_i2|g.11119;Name=ORF%20c10225_g1_i2%7Cg.11119%20c10225_g1_i2%7Cm.11119%20type%3Acomplete%20len%3A170%20%28%2B%29
c10225_g1_i2	transdecoder	mRNA	1	1142	.	+	.	ID=c10225_g1_i2|m.11119;Parent=c10225_g1_i2|g.11119;Name=ORF%20c10225_g1_i2%7Cg.11119%20c10225_g1_i2%7Cm.11119%20type%3Acomplete%20len%3A170%20%28%2B%29
c10225_g1_i2	transdecoder	five_prime_UTR	1	60	.	+	.	ID=c10225_g1_i2|m.11119.utr5p1;Parent=c10225_g1_i2|m.11119
c10225_g1_i2	transdecoder	exon	1	1142	.	+	.	ID=c10225_g1_i2|m.11119.exon1;Parent=c10225_g1_i2|m.11119
c10225_g1_i2	transdecoder	CDS	61	570	.	+	.	ID=cds.c10225_g1_i2|m.11119;Parent=c10225_g1_i2|m.11119
c10225_g1_i2	transdecoder	three_prime_UTR	571	1142	.	+	.	ID=c10225_g1_i2|m.11119.utr3p1;Parent=c10225_g1_i2|m.11119
c10227_g1_i1	transdecoder	gene	1	2708	.	-	.	ID=c10227_g1_i1|g.11120;Name=ORF%20c10227_g1_i1%7Cg.11120%20c10227_g1_i1%7Cm.11120%20type%3Acomplete%20len%3A533%20%28-%29
c10227_g1_i1	transdecoder	mRNA	1	2708	.	-	.	ID=c10227_g1_i1|m.11120;Parent=c10227_g1_i1|g.11120;Name=ORF%20c10227_g1_i1%7Cg.11120%20c10227_g1_i1%7Cm.11120%20type%3Acomplete%20len%3A533%20%28-%29
c10227_g1_i1	transdecoder	five_prime_UTR	2603	2708	.	-	.	ID=c10227_g1_i1|m.11120.utr5p1;Parent=c10227_g1_i1|m.11120
c10227_g1_i1	transdecoder	exon	1	2708	.	-	.	ID=c10227_g1_i1|m.11120.exon1;Parent=c10227_g1_i1|m.11120
c10227_g1_i1	transdecoder	CDS	1004	2602	.	-	.	ID=cds.c10227_g1_i1|m.11120;Parent=c10227_g1_i1|m.11120
c10227_g1_i1	transdecoder	three_prime_UTR	1	1003	.	-	.	ID=c10227_g1_i1|m.11120.utr3p1;Parent=c10227_g1_i1|m.11120
c10227_g1_i2	transdecoder	gene	1	2806	.	-	.	ID=c10227_g1_i2|g.11121;Name=ORF%20c10227_g1_i2%7Cg.11121%20c10227_g1_i2%7Cm.11121%20type%3A5prime_partial%20len%3A601%20%28-%29
c10227_g1_i2	transdecoder	mRNA	1	2806	.	-	.	ID=c10227_g1_i2|m.11121;Parent=c10227_g1_i2|g.11121;Name=ORF%20c10227_g1_i2%7Cg.11121%20c10227_g1_i2%7Cm.11121%20type%3A5prime_partial%20len%3A601%20%28-%29
c10227_g1_i2	transdecoder	exon	1	2806	.	-	.	ID=c10227_g1_i2|m.11121.exon1;Parent=c10227_g1_i2|m.11121
c10227_g1_i2	transdecoder	CDS	1004	2806	.	-	.	ID=cds.c10227_g1_i2|m.11121;Parent=c10227_g1_i2|m.11121
c10227_g1_i2	transdecoder	three_prime_UTR	1	1003	.	-	.	ID=c10227_g1_i2|m.11121.utr3p1;Parent=c10227_g1_i2|m.11121
c10229_g1_i1	transdecoder	gene	1	801	.	+	.	ID=c10229_g1_i1|g.11122;Name=ORF%20c10229_g1_i1%7Cg.11122%20c10229_g1_i1%7Cm.11122%20type%3A5prime_partial%20len%3A229%20%28%2B%29
c10229_g1_i1	transdecoder	mRNA	1	801	.	+	.	ID=c10229_g1_i1|m.11122;Parent=c10229_g1_i1|g.11122;Name=ORF%20c10229_g1_i1%7Cg.11122%20c10229_g1_i1%7Cm.11122%20type%3A5prime_partial%20len%3A229%20%28%2B%29
c10229_g1_i1	transdecoder	exon	1	801	.	+	.	ID=c10229_g1_i1|m.11122.exon1;Parent=c10229_g1_i1|m.11122
c10229_g1_i1	transdecoder	CDS	1	687	.	+	.	ID=cds.c10229_g1_i1|m.11122;Parent=c10229_g1_i1|m.11122
c10229_g1_i1	transdecoder	three_prime_UTR	688	801	.	+	.	ID=c10229_g1_i1|m.11122.utr3p1;Parent=c10229_g1_i1|m.11122
c10229_g1_i2	transdecoder	gene	1	2077	.	+	.	ID=c10229_g1_i2|g.11123;Name=ORF%20c10229_g1_i2%7Cg.11123%20c10229_g1_i2%7Cm.11123%20type%3A5prime_partial%20len%3A232%20%28%2B%29
c10229_g1_i2	transdecoder	mRNA	1	2077	.	+	.	ID=c10229_g1_i2|m.11123;Parent=c10229_g1_i2|g.11123;Name=ORF%20c10229_g1_i2%7Cg.11123%20c10229_g1_i2%7Cm.11123%20type%3A5prime_partial%20len%3A232%20%28%2B%29
c10229_g1_i2	transdecoder	exon	1	2077	.	+	.	ID=c10229_g1_i2|m.11123.exon1;Parent=c10229_g1_i2|m.11123
c10229_g1_i2	transdecoder	CDS	1	696	.	+	.	ID=cds.c10229_g1_i2|m.11123;Parent=c10229_g1_i2|m.11123
c10229_g1_i2	transdecoder	three_prime_UTR	697	2077	.	+	.	ID=c10229_g1_i2|m.11123.utr3p1;Parent=c10229_g1_i2|m.11123
c10230_g1_i1	transdecoder	gene	1	2239	.	+	.	ID=c10230_g1_i1|g.11125;Name=ORF%20c10230_g1_i1%7Cg.11125%20c10230_g1_i1%7Cm.11125%20type%3A5prime_partial%20len%3A622%20%28%2B%29
c10230_g1_i1	transdecoder	mRNA	1	2239	.	+	.	ID=c10230_g1_i1|m.11125;Parent=c10230_g1_i1|g.11125;Name=ORF%20c10230_g1_i1%7Cg.11125%20c10230_g1_i1%7Cm.11125%20type%3A5prime_partial%20len%3A622%20%28%2B%29
c10230_g1_i1	transdecoder	exon	1	2239	.	+	.	ID=c10230_g1_i1|m.11125.exon1;Parent=c10230_g1_i1|m.11125
c10230_g1_i1	transdecoder	CDS	1	1866	.	+	.	ID=cds.c10230_g1_i1|m.11125;Parent=c10230_g1_i1|m.11125
c10230_g1_i1	transdecoder	three_prime_UTR	1867	2239	.	+	.	ID=c10230_g1_i1|m.11125.utr3p1;Parent=c10230_g1_i1|m.11125
c10232_g2_i1	transdecoder	gene	1	635	.	+	.	ID=c10232_g2_i1|g.11132;Name=ORF%20c10232_g2_i1%7Cg.11132%20c10232_g2_i1%7Cm.11132%20type%3A5prime_partial%20len%3A111%20%28%2B%29
c10232_g2_i1	transdecoder	mRNA	1	635	.	+	.	ID=c10232_g2_i1|m.11132;Parent=c10232_g2_i1|g.11132;Name=ORF%20c10232_g2_i1%7Cg.11132%20c10232_g2_i1%7Cm.11132%20type%3A5prime_partial%20len%3A111%20%28%2B%29
c10232_g2_i1	transdecoder	five_prime_UTR	1	2	.	+	.	ID=c10232_g2_i1|m.11132.utr5p1;Parent=c10232_g2_i1|m.11132
c10232_g2_i1	transdecoder	exon	1	635	.	+	.	ID=c10232_g2_i1|m.11132.exon1;Parent=c10232_g2_i1|m.11132
c10232_g2_i1	transdecoder	CDS	3	335	.	+	.	ID=cds.c10232_g2_i1|m.11132;Parent=c10232_g2_i1|m.11132
c10232_g2_i1	transdecoder	three_prime_UTR	336	635	.	+	.	ID=c10232_g2_i1|m.11132.utr3p1;Parent=c10232_g2_i1|m.11132
c10236_g1_i1	transdecoder	gene	1	2752	.	-	.	ID=c10236_g1_i1|g.11133;Name=ORF%20c10236_g1_i1%7Cg.11133%20c10236_g1_i1%7Cm.11133%20type%3Acomplete%20len%3A861%20%28-%29
c10236_g1_i1	transdecoder	mRNA	1	2752	.	-	.	ID=c10236_g1_i1|m.11133;Parent=c10236_g1_i1|g.11133;Name=ORF%20c10236_g1_i1%7Cg.11133%20c10236_g1_i1%7Cm.11133%20type%3Acomplete%20len%3A861%20%28-%29
c10236_g1_i1	transdecoder	five_prime_UTR	2598	2752	.	-	.	ID=c10236_g1_i1|m.11133.utr5p1;Parent=c10236_g1_i1|m.11133
c10236_g1_i1	transdecoder	exon	1	2752	.	-	.	ID=c10236_g1_i1|m.11133.exon1;Parent=c10236_g1_i1|m.11133
c10236_g1_i1	transdecoder	CDS	15	2597	.	-	.	ID=cds.c10236_g1_i1|m.11133;Parent=c10236_g1_i1|m.11133
c10236_g1_i1	transdecoder	three_prime_UTR	1	14	.	-	.	ID=c10236_g1_i1|m.11133.utr3p1;Parent=c10236_g1_i1|m.11133
c10236_g1_i1	transdecoder	gene	1	2752	.	-	.	ID=c10236_g1_i1|g.11135;Name=ORF%20c10236_g1_i1%7Cg.11135%20c10236_g1_i1%7Cm.11135%20type%3A5prime_partial%20len%3A122%20%28-%29
c10236_g1_i1	transdecoder	mRNA	1	2752	.	-	.	ID=c10236_g1_i1|m.11135;Parent=c10236_g1_i1|g.11135;Name=ORF%20c10236_g1_i1%7Cg.11135%20c10236_g1_i1%7Cm.11135%20type%3A5prime_partial%20len%3A122%20%28-%29
c10236_g1_i1	transdecoder	five_prime_UTR	2752	2752	.	-	.	ID=c10236_g1_i1|m.11135.utr5p1;Parent=c10236_g1_i1|m.11135
c10236_g1_i1	transdecoder	exon	1	2752	.	-	.	ID=c10236_g1_i1|m.11135.exon1;Parent=c10236_g1_i1|m.11135
c10236_g1_i1	transdecoder	CDS	2386	2751	.	-	.	ID=cds.c10236_g1_i1|m.11135;Parent=c10236_g1_i1|m.11135
c10236_g1_i1	transdecoder	three_prime_UTR	1	2385	.	-	.	ID=c10236_g1_i1|m.11135.utr3p1;Parent=c10236_g1_i1|m.11135
c10236_g1_i2	transdecoder	gene	1	2480	.	-	.	ID=c10236_g1_i2|g.11138;Name=ORF%20c10236_g1_i2%7Cg.11138%20c10236_g1_i2%7Cm.11138%20type%3A5prime_partial%20len%3A122%20%28-%29
c10236_g1_i2	transdecoder	mRNA	1	2480	.	-	.	ID=c10236_g1_i2|m.11138;Parent=c10236_g1_i2|g.11138;Name=ORF%20c10236_g1_i2%7Cg.11138%20c10236_g1_i2%7Cm.11138%20type%3A5prime_partial%20len%3A122%20%28-%29
c10236_g1_i2	transdecoder	five_prime_UTR	2480	2480	.	-	.	ID=c10236_g1_i2|m.11138.utr5p1;Parent=c10236_g1_i2|m.11138
c10236_g1_i2	transdecoder	exon	1	2480	.	-	.	ID=c10236_g1_i2|m.11138.exon1;Parent=c10236_g1_i2|m.11138
c10236_g1_i2	transdecoder	CDS	2114	2479	.	-	.	ID=cds.c10236_g1_i2|m.11138;Parent=c10236_g1_i2|m.11138
c10236_g1_i2	transdecoder	three_prime_UTR	1	2113	.	-	.	ID=c10236_g1_i2|m.11138.utr3p1;Parent=c10236_g1_i2|m.11138
c10236_g1_i2	transdecoder	gene	1	2480	.	-	.	ID=c10236_g1_i2|g.11136;Name=ORF%20c10236_g1_i2%7Cg.11136%20c10236_g1_i2%7Cm.11136%20type%3Acomplete%20len%3A767%20%28-%29
c10236_g1_i2	transdecoder	mRNA	1	2480	.	-	.	ID=c10236_g1_i2|m.11136;Parent=c10236_g1_i2|g.11136;Name=ORF%20c10236_g1_i2%7Cg.11136%20c10236_g1_i2%7Cm.11136%20type%3Acomplete%20len%3A767%20%28-%29
c10236_g1_i2	transdecoder	five_prime_UTR	2326	2480	.	-	.	ID=c10236_g1_i2|m.11136.utr5p1;Parent=c10236_g1_i2|m.11136
c10236_g1_i2	transdecoder	exon	1	2480	.	-	.	ID=c10236_g1_i2|m.11136.exon1;Parent=c10236_g1_i2|m.11136
c10236_g1_i2	transdecoder	CDS	25	2325	.	-	.	ID=cds.c10236_g1_i2|m.11136;Parent=c10236_g1_i2|m.11136
c10236_g1_i2	transdecoder	three_prime_UTR	1	24	.	-	.	ID=c10236_g1_i2|m.11136.utr3p1;Parent=c10236_g1_i2|m.11136
c10238_g1_i1	transdecoder	gene	1	1916	.	+	.	ID=c10238_g1_i1|g.11139;Name=ORF%20c10238_g1_i1%7Cg.11139%20c10238_g1_i1%7Cm.11139%20type%3A5prime_partial%20len%3A566%20%28%2B%29
c10238_g1_i1	transdecoder	mRNA	1	1916	.	+	.	ID=c10238_g1_i1|m.11139;Parent=c10238_g1_i1|g.11139;Name=ORF%20c10238_g1_i1%7Cg.11139%20c10238_g1_i1%7Cm.11139%20type%3A5prime_partial%20len%3A566%20%28%2B%29
c10238_g1_i1	transdecoder	five_prime_UTR	1	1	.	+	.	ID=c10238_g1_i1|m.11139.utr5p1;Parent=c10238_g1_i1|m.11139
c10238_g1_i1	transdecoder	exon	1	1916	.	+	.	ID=c10238_g1_i1|m.11139.exon1;Parent=c10238_g1_i1|m.11139
c10238_g1_i1	transdecoder	CDS	2	1699	.	+	.	ID=cds.c10238_g1_i1|m.11139;Parent=c10238_g1_i1|m.11139
c10238_g1_i1	transdecoder	three_prime_UTR	1700	1916	.	+	.	ID=c10238_g1_i1|m.11139.utr3p1;Parent=c10238_g1_i1|m.11139
c10240_g1_i1	transdecoder	gene	1	1118	.	-	.	ID=c10240_g1_i1|g.11140;Name=ORF%20c10240_g1_i1%7Cg.11140%20c10240_g1_i1%7Cm.11140%20type%3Ainternal%20len%3A373%20%28-%29
c10240_g1_i1	transdecoder	mRNA	1	1118	.	-	.	ID=c10240_g1_i1|m.11140;Parent=c10240_g1_i1|g.11140;Name=ORF%20c10240_g1_i1%7Cg.11140%20c10240_g1_i1%7Cm.11140%20type%3Ainternal%20len%3A373%20%28-%29
c10240_g1_i1	transdecoder	five_prime_UTR	1117	1118	.	-	.	ID=c10240_g1_i1|m.11140.utr5p1;Parent=c10240_g1_i1|m.11140
c10240_g1_i1	transdecoder	exon	1	1118	.	-	.	ID=c10240_g1_i1|m.11140.exon1;Parent=c10240_g1_i1|m.11140
c10240_g1_i1	transdecoder	CDS	1	1116	.	-	.	ID=cds.c10240_g1_i1|m.11140;Parent=c10240_g1_i1|m.11140
c10242_g1_i1	transdecoder	gene	1	2491	.	+	.	ID=c10242_g1_i1|g.11142;Name=ORF%20c10242_g1_i1%7Cg.11142%20c10242_g1_i1%7Cm.11142%20type%3Acomplete%20len%3A175%20%28%2B%29
c10242_g1_i1	transdecoder	mRNA	1	2491	.	+	.	ID=c10242_g1_i1|m.11142;Parent=c10242_g1_i1|g.11142;Name=ORF%20c10242_g1_i1%7Cg.11142%20c10242_g1_i1%7Cm.11142%20type%3Acomplete%20len%3A175%20%28%2B%29
c10242_g1_i1	transdecoder	five_prime_UTR	1	1819	.	+	.	ID=c10242_g1_i1|m.11142.utr5p1;Parent=c10242_g1_i1|m.11142
c10242_g1_i1	transdecoder	exon	1	2491	.	+	.	ID=c10242_g1_i1|m.11142.exon1;Parent=c10242_g1_i1|m.11142
c10242_g1_i1	transdecoder	CDS	1820	2344	.	+	.	ID=cds.c10242_g1_i1|m.11142;Parent=c10242_g1_i1|m.11142
c10242_g1_i1	transdecoder	three_prime_UTR	2345	2491	.	+	.	ID=c10242_g1_i1|m.11142.utr3p1;Parent=c10242_g1_i1|m.11142
c10244_g1_i2	transdecoder	gene	1	1144	.	+	.	ID=c10244_g1_i2|g.11144;Name=ORF%20c10244_g1_i2%7Cg.11144%20c10244_g1_i2%7Cm.11144%20type%3A5prime_partial%20len%3A336%20%28%2B%29
c10244_g1_i2	transdecoder	mRNA	1	1144	.	+	.	ID=c10244_g1_i2|m.11144;Parent=c10244_g1_i2|g.11144;Name=ORF%20c10244_g1_i2%7Cg.11144%20c10244_g1_i2%7Cm.11144%20type%3A5prime_partial%20len%3A336%20%28%2B%29
c10244_g1_i2	transdecoder	five_prime_UTR	1	2	.	+	.	ID=c10244_g1_i2|m.11144.utr5p1;Parent=c10244_g1_i2|m.11144
c10244_g1_i2	transdecoder	exon	1	1144	.	+	.	ID=c10244_g1_i2|m.11144.exon1;Parent=c10244_g1_i2|m.11144
c10244_g1_i2	transdecoder	CDS	3	1010	.	+	.	ID=cds.c10244_g1_i2|m.11144;Parent=c10244_g1_i2|m.11144
c10244_g1_i2	transdecoder	three_prime_UTR	1011	1144	.	+	.	ID=c10244_g1_i2|m.11144.utr3p1;Parent=c10244_g1_i2|m.11144
c10244_g1_i3	transdecoder	gene	1	339	.	+	.	ID=c10244_g1_i3|g.11146;Name=ORF%20c10244_g1_i3%7Cg.11146%20c10244_g1_i3%7Cm.11146%20type%3Ainternal%20len%3A113%20%28%2B%29
c10244_g1_i3	transdecoder	mRNA	1	339	.	+	.	ID=c10244_g1_i3|m.11146;Parent=c10244_g1_i3|g.11146;Name=ORF%20c10244_g1_i3%7Cg.11146%20c10244_g1_i3%7Cm.11146%20type%3Ainternal%20len%3A113%20%28%2B%29
c10244_g1_i3	transdecoder	five_prime_UTR	1	2	.	+	.	ID=c10244_g1_i3|m.11146.utr5p1;Parent=c10244_g1_i3|m.11146
c10244_g1_i3	transdecoder	exon	1	339	.	+	.	ID=c10244_g1_i3|m.11146.exon1;Parent=c10244_g1_i3|m.11146
c10244_g1_i3	transdecoder	CDS	3	338	.	+	.	ID=cds.c10244_g1_i3|m.11146;Parent=c10244_g1_i3|m.11146
c10244_g1_i3	transdecoder	three_prime_UTR	339	339	.	+	.	ID=c10244_g1_i3|m.11146.utr3p1;Parent=c10244_g1_i3|m.11146
c10245_g1_i1	transdecoder	gene	1	1325	.	-	.	ID=c10245_g1_i1|g.11147;Name=ORF%20c10245_g1_i1%7Cg.11147%20c10245_g1_i1%7Cm.11147%20type%3A5prime_partial%20len%3A282%20%28-%29
c10245_g1_i1	transdecoder	mRNA	1	1325	.	-	.	ID=c10245_g1_i1|m.11147;Parent=c10245_g1_i1|g.11147;Name=ORF%20c10245_g1_i1%7Cg.11147%20c10245_g1_i1%7Cm.11147%20type%3A5prime_partial%20len%3A282%20%28-%29
c10245_g1_i1	transdecoder	five_prime_UTR	1325	1325	.	-	.	ID=c10245_g1_i1|m.11147.utr5p1;Parent=c10245_g1_i1|m.11147
c10245_g1_i1	transdecoder	exon	1	1325	.	-	.	ID=c10245_g1_i1|m.11147.exon1;Parent=c10245_g1_i1|m.11147
c10245_g1_i1	transdecoder	CDS	479	1324	.	-	.	ID=cds.c10245_g1_i1|m.11147;Parent=c10245_g1_i1|m.11147
c10245_g1_i1	transdecoder	three_prime_UTR	1	478	.	-	.	ID=c10245_g1_i1|m.11147.utr3p1;Parent=c10245_g1_i1|m.11147
c10245_g1_i2	transdecoder	gene	1	1544	.	-	.	ID=c10245_g1_i2|g.11149;Name=ORF%20c10245_g1_i2%7Cg.11149%20c10245_g1_i2%7Cm.11149%20type%3A5prime_partial%20len%3A355%20%28-%29
c10245_g1_i2	transdecoder	mRNA	1	1544	.	-	.	ID=c10245_g1_i2|m.11149;Parent=c10245_g1_i2|g.11149;Name=ORF%20c10245_g1_i2%7Cg.11149%20c10245_g1_i2%7Cm.11149%20type%3A5prime_partial%20len%3A355%20%28-%29
c10245_g1_i2	transdecoder	five_prime_UTR	1544	1544	.	-	.	ID=c10245_g1_i2|m.11149.utr5p1;Parent=c10245_g1_i2|m.11149
c10245_g1_i2	transdecoder	exon	1	1544	.	-	.	ID=c10245_g1_i2|m.11149.exon1;Parent=c10245_g1_i2|m.11149
c10245_g1_i2	transdecoder	CDS	479	1543	.	-	.	ID=cds.c10245_g1_i2|m.11149;Parent=c10245_g1_i2|m.11149
c10245_g1_i2	transdecoder	three_prime_UTR	1	478	.	-	.	ID=c10245_g1_i2|m.11149.utr3p1;Parent=c10245_g1_i2|m.11149
c10246_g1_i1	transdecoder	gene	1	1542	.	-	.	ID=c10246_g1_i1|g.11152;Name=ORF%20c10246_g1_i1%7Cg.11152%20c10246_g1_i1%7Cm.11152%20type%3Acomplete%20len%3A204%20%28-%29
c10246_g1_i1	transdecoder	mRNA	1	1542	.	-	.	ID=c10246_g1_i1|m.11152;Parent=c10246_g1_i1|g.11152;Name=ORF%20c10246_g1_i1%7Cg.11152%20c10246_g1_i1%7Cm.11152%20type%3Acomplete%20len%3A204%20%28-%29
c10246_g1_i1	transdecoder	five_prime_UTR	1295	1542	.	-	.	ID=c10246_g1_i1|m.11152.utr5p1;Parent=c10246_g1_i1|m.11152
c10246_g1_i1	transdecoder	exon	1	1542	.	-	.	ID=c10246_g1_i1|m.11152.exon1;Parent=c10246_g1_i1|m.11152
c10246_g1_i1	transdecoder	CDS	683	1294	.	-	.	ID=cds.c10246_g1_i1|m.11152;Parent=c10246_g1_i1|m.11152
c10246_g1_i1	transdecoder	three_prime_UTR	1	682	.	-	.	ID=c10246_g1_i1|m.11152.utr3p1;Parent=c10246_g1_i1|m.11152
c10248_g1_i1	transdecoder	gene	1	1312	.	-	.	ID=c10248_g1_i1|g.11153;Name=ORF%20c10248_g1_i1%7Cg.11153%20c10248_g1_i1%7Cm.11153%20type%3Acomplete%20len%3A339%20%28-%29
c10248_g1_i1	transdecoder	mRNA	1	1312	.	-	.	ID=c10248_g1_i1|m.11153;Parent=c10248_g1_i1|g.11153;Name=ORF%20c10248_g1_i1%7Cg.11153%20c10248_g1_i1%7Cm.11153%20type%3Acomplete%20len%3A339%20%28-%29
c10248_g1_i1	transdecoder	five_prime_UTR	1064	1312	.	-	.	ID=c10248_g1_i1|m.11153.utr5p1;Parent=c10248_g1_i1|m.11153
c10248_g1_i1	transdecoder	exon	1	1312	.	-	.	ID=c10248_g1_i1|m.11153.exon1;Parent=c10248_g1_i1|m.11153
c10248_g1_i1	transdecoder	CDS	47	1063	.	-	.	ID=cds.c10248_g1_i1|m.11153;Parent=c10248_g1_i1|m.11153
c10248_g1_i1	transdecoder	three_prime_UTR	1	46	.	-	.	ID=c10248_g1_i1|m.11153.utr3p1;Parent=c10248_g1_i1|m.11153
c10248_g1_i2	transdecoder	gene	1	1432	.	-	.	ID=c10248_g1_i2|g.11156;Name=ORF%20c10248_g1_i2%7Cg.11156%20c10248_g1_i2%7Cm.11156%20type%3Acomplete%20len%3A378%20%28-%29
c10248_g1_i2	transdecoder	mRNA	1	1432	.	-	.	ID=c10248_g1_i2|m.11156;Parent=c10248_g1_i2|g.11156;Name=ORF%20c10248_g1_i2%7Cg.11156%20c10248_g1_i2%7Cm.11156%20type%3Acomplete%20len%3A378%20%28-%29
c10248_g1_i2	transdecoder	five_prime_UTR	1181	1432	.	-	.	ID=c10248_g1_i2|m.11156.utr5p1;Parent=c10248_g1_i2|m.11156
c10248_g1_i2	transdecoder	exon	1	1432	.	-	.	ID=c10248_g1_i2|m.11156.exon1;Parent=c10248_g1_i2|m.11156
c10248_g1_i2	transdecoder	CDS	47	1180	.	-	.	ID=cds.c10248_g1_i2|m.11156;Parent=c10248_g1_i2|m.11156
c10248_g1_i2	transdecoder	three_prime_UTR	1	46	.	-	.	ID=c10248_g1_i2|m.11156.utr3p1;Parent=c10248_g1_i2|m.11156
c10250_g1_i1	transdecoder	gene	1	3128	.	-	.	ID=c10250_g1_i1|g.11160;Name=ORF%20c10250_g1_i1%7Cg.11160%20c10250_g1_i1%7Cm.11160%20type%3A5prime_partial%20len%3A421%20%28-%29
c10250_g1_i1	transdecoder	mRNA	1	3128	.	-	.	ID=c10250_g1_i1|m.11160;Parent=c10250_g1_i1|g.11160;Name=ORF%20c10250_g1_i1%7Cg.11160%20c10250_g1_i1%7Cm.11160%20type%3A5prime_partial%20len%3A421%20%28-%29
c10250_g1_i1	transdecoder	five_prime_UTR	3128	3128	.	-	.	ID=c10250_g1_i1|m.11160.utr5p1;Parent=c10250_g1_i1|m.11160
c10250_g1_i1	transdecoder	exon	1	3128	.	-	.	ID=c10250_g1_i1|m.11160.exon1;Parent=c10250_g1_i1|m.11160
c10250_g1_i1	transdecoder	CDS	1865	3127	.	-	.	ID=cds.c10250_g1_i1|m.11160;Parent=c10250_g1_i1|m.11160
c10250_g1_i1	transdecoder	three_prime_UTR	1	1864	.	-	.	ID=c10250_g1_i1|m.11160.utr3p1;Parent=c10250_g1_i1|m.11160
c10251_g1_i1	transdecoder	gene	1	2580	.	+	.	ID=c10251_g1_i1|g.11162;Name=ORF%20c10251_g1_i1%7Cg.11162%20c10251_g1_i1%7Cm.11162%20type%3Acomplete%20len%3A505%20%28%2B%29
c10251_g1_i1	transdecoder	mRNA	1	2580	.	+	.	ID=c10251_g1_i1|m.11162;Parent=c10251_g1_i1|g.11162;Name=ORF%20c10251_g1_i1%7Cg.11162%20c10251_g1_i1%7Cm.11162%20type%3Acomplete%20len%3A505%20%28%2B%29
c10251_g1_i1	transdecoder	five_prime_UTR	1	361	.	+	.	ID=c10251_g1_i1|m.11162.utr5p1;Parent=c10251_g1_i1|m.11162
c10251_g1_i1	transdecoder	exon	1	2580	.	+	.	ID=c10251_g1_i1|m.11162.exon1;Parent=c10251_g1_i1|m.11162
c10251_g1_i1	transdecoder	CDS	362	1876	.	+	.	ID=cds.c10251_g1_i1|m.11162;Parent=c10251_g1_i1|m.11162
c10251_g1_i1	transdecoder	three_prime_UTR	1877	2580	.	+	.	ID=c10251_g1_i1|m.11162.utr3p1;Parent=c10251_g1_i1|m.11162
c10251_g1_i2	transdecoder	gene	1	2443	.	+	.	ID=c10251_g1_i2|g.11163;Name=ORF%20c10251_g1_i2%7Cg.11163%20c10251_g1_i2%7Cm.11163%20type%3Acomplete%20len%3A505%20%28%2B%29
c10251_g1_i2	transdecoder	mRNA	1	2443	.	+	.	ID=c10251_g1_i2|m.11163;Parent=c10251_g1_i2|g.11163;Name=ORF%20c10251_g1_i2%7Cg.11163%20c10251_g1_i2%7Cm.11163%20type%3Acomplete%20len%3A505%20%28%2B%29
c10251_g1_i2	transdecoder	five_prime_UTR	1	224	.	+	.	ID=c10251_g1_i2|m.11163.utr5p1;Parent=c10251_g1_i2|m.11163
c10251_g1_i2	transdecoder	exon	1	2443	.	+	.	ID=c10251_g1_i2|m.11163.exon1;Parent=c10251_g1_i2|m.11163
c10251_g1_i2	transdecoder	CDS	225	1739	.	+	.	ID=cds.c10251_g1_i2|m.11163;Parent=c10251_g1_i2|m.11163
c10251_g1_i2	transdecoder	three_prime_UTR	1740	2443	.	+	.	ID=c10251_g1_i2|m.11163.utr3p1;Parent=c10251_g1_i2|m.11163
c10254_g1_i1	transdecoder	gene	1	2822	.	-	.	ID=c10254_g1_i1|g.11165;Name=ORF%20c10254_g1_i1%7Cg.11165%20c10254_g1_i1%7Cm.11165%20type%3A5prime_partial%20len%3A860%20%28-%29
c10254_g1_i1	transdecoder	mRNA	1	2822	.	-	.	ID=c10254_g1_i1|m.11165;Parent=c10254_g1_i1|g.11165;Name=ORF%20c10254_g1_i1%7Cg.11165%20c10254_g1_i1%7Cm.11165%20type%3A5prime_partial%20len%3A860%20%28-%29
c10254_g1_i1	transdecoder	five_prime_UTR	2822	2822	.	-	.	ID=c10254_g1_i1|m.11165.utr5p1;Parent=c10254_g1_i1|m.11165
c10254_g1_i1	transdecoder	exon	1	2822	.	-	.	ID=c10254_g1_i1|m.11165.exon1;Parent=c10254_g1_i1|m.11165
c10254_g1_i1	transdecoder	CDS	242	2821	.	-	.	ID=cds.c10254_g1_i1|m.11165;Parent=c10254_g1_i1|m.11165
c10254_g1_i1	transdecoder	three_prime_UTR	1	241	.	-	.	ID=c10254_g1_i1|m.11165.utr3p1;Parent=c10254_g1_i1|m.11165
c10255_g1_i1	transdecoder	gene	1	1419	.	-	.	ID=c10255_g1_i1|g.11168;Name=ORF%20c10255_g1_i1%7Cg.11168%20c10255_g1_i1%7Cm.11168%20type%3A5prime_partial%20len%3A277%20%28-%29
c10255_g1_i1	transdecoder	mRNA	1	1419	.	-	.	ID=c10255_g1_i1|m.11168;Parent=c10255_g1_i1|g.11168;Name=ORF%20c10255_g1_i1%7Cg.11168%20c10255_g1_i1%7Cm.11168%20type%3A5prime_partial%20len%3A277%20%28-%29
c10255_g1_i1	transdecoder	five_prime_UTR	1418	1419	.	-	.	ID=c10255_g1_i1|m.11168.utr5p1;Parent=c10255_g1_i1|m.11168
c10255_g1_i1	transdecoder	exon	1	1419	.	-	.	ID=c10255_g1_i1|m.11168.exon1;Parent=c10255_g1_i1|m.11168
c10255_g1_i1	transdecoder	CDS	587	1417	.	-	.	ID=cds.c10255_g1_i1|m.11168;Parent=c10255_g1_i1|m.11168
c10255_g1_i1	transdecoder	three_prime_UTR	1	586	.	-	.	ID=c10255_g1_i1|m.11168.utr3p1;Parent=c10255_g1_i1|m.11168
c10256_g1_i1	transdecoder	gene	1	2383	.	-	.	ID=c10256_g1_i1|g.11171;Name=ORF%20c10256_g1_i1%7Cg.11171%20c10256_g1_i1%7Cm.11171%20type%3A5prime_partial%20len%3A462%20%28-%29
c10256_g1_i1	transdecoder	mRNA	1	2383	.	-	.	ID=c10256_g1_i1|m.11171;Parent=c10256_g1_i1|g.11171;Name=ORF%20c10256_g1_i1%7Cg.11171%20c10256_g1_i1%7Cm.11171%20type%3A5prime_partial%20len%3A462%20%28-%29
c10256_g1_i1	transdecoder	five_prime_UTR	2382	2383	.	-	.	ID=c10256_g1_i1|m.11171.utr5p1;Parent=c10256_g1_i1|m.11171
c10256_g1_i1	transdecoder	exon	1	2383	.	-	.	ID=c10256_g1_i1|m.11171.exon1;Parent=c10256_g1_i1|m.11171
c10256_g1_i1	transdecoder	CDS	996	2381	.	-	.	ID=cds.c10256_g1_i1|m.11171;Parent=c10256_g1_i1|m.11171
c10256_g1_i1	transdecoder	three_prime_UTR	1	995	.	-	.	ID=c10256_g1_i1|m.11171.utr3p1;Parent=c10256_g1_i1|m.11171
c10256_g1_i2	transdecoder	gene	1	1556	.	-	.	ID=c10256_g1_i2|g.11173;Name=ORF%20c10256_g1_i2%7Cg.11173%20c10256_g1_i2%7Cm.11173%20type%3A5prime_partial%20len%3A454%20%28-%29
c10256_g1_i2	transdecoder	mRNA	1	1556	.	-	.	ID=c10256_g1_i2|m.11173;Parent=c10256_g1_i2|g.11173;Name=ORF%20c10256_g1_i2%7Cg.11173%20c10256_g1_i2%7Cm.11173%20type%3A5prime_partial%20len%3A454%20%28-%29
c10256_g1_i2	transdecoder	five_prime_UTR	1555	1556	.	-	.	ID=c10256_g1_i2|m.11173.utr5p1;Parent=c10256_g1_i2|m.11173
c10256_g1_i2	transdecoder	exon	1	1556	.	-	.	ID=c10256_g1_i2|m.11173.exon1;Parent=c10256_g1_i2|m.11173
c10256_g1_i2	transdecoder	CDS	193	1554	.	-	.	ID=cds.c10256_g1_i2|m.11173;Parent=c10256_g1_i2|m.11173
c10256_g1_i2	transdecoder	three_prime_UTR	1	192	.	-	.	ID=c10256_g1_i2|m.11173.utr3p1;Parent=c10256_g1_i2|m.11173
c10256_g2_i1	transdecoder	gene	1	392	.	+	.	ID=c10256_g2_i1|g.11172;Name=ORF%20c10256_g2_i1%7Cg.11172%20c10256_g2_i1%7Cm.11172%20type%3Ainternal%20len%3A131%20%28%2B%29
c10256_g2_i1	transdecoder	mRNA	1	392	.	+	.	ID=c10256_g2_i1|m.11172;Parent=c10256_g2_i1|g.11172;Name=ORF%20c10256_g2_i1%7Cg.11172%20c10256_g2_i1%7Cm.11172%20type%3Ainternal%20len%3A131%20%28%2B%29
c10256_g2_i1	transdecoder	exon	1	392	.	+	.	ID=c10256_g2_i1|m.11172.exon1;Parent=c10256_g2_i1|m.11172
c10256_g2_i1	transdecoder	CDS	1	390	.	+	.	ID=cds.c10256_g2_i1|m.11172;Parent=c10256_g2_i1|m.11172
c10256_g2_i1	transdecoder	three_prime_UTR	391	392	.	+	.	ID=c10256_g2_i1|m.11172.utr3p1;Parent=c10256_g2_i1|m.11172
c10256_g2_i2	transdecoder	gene	1	435	.	+	.	ID=c10256_g2_i2|g.11174;Name=ORF%20c10256_g2_i2%7Cg.11174%20c10256_g2_i2%7Cm.11174%20type%3A5prime_partial%20len%3A130%20%28%2B%29
c10256_g2_i2	transdecoder	mRNA	1	435	.	+	.	ID=c10256_g2_i2|m.11174;Parent=c10256_g2_i2|g.11174;Name=ORF%20c10256_g2_i2%7Cg.11174%20c10256_g2_i2%7Cm.11174%20type%3A5prime_partial%20len%3A130%20%28%2B%29
c10256_g2_i2	transdecoder	exon	1	435	.	+	.	ID=c10256_g2_i2|m.11174.exon1;Parent=c10256_g2_i2|m.11174
c10256_g2_i2	transdecoder	CDS	1	390	.	+	.	ID=cds.c10256_g2_i2|m.11174;Parent=c10256_g2_i2|m.11174
c10256_g2_i2	transdecoder	three_prime_UTR	391	435	.	+	.	ID=c10256_g2_i2|m.11174.utr3p1;Parent=c10256_g2_i2|m.11174
c10258_g1_i1	transdecoder	gene	1	1040	.	+	.	ID=c10258_g1_i1|g.11175;Name=ORF%20c10258_g1_i1%7Cg.11175%20c10258_g1_i1%7Cm.11175%20type%3A5prime_partial%20len%3A277%20%28%2B%29
c10258_g1_i1	transdecoder	mRNA	1	1040	.	+	.	ID=c10258_g1_i1|m.11175;Parent=c10258_g1_i1|g.11175;Name=ORF%20c10258_g1_i1%7Cg.11175%20c10258_g1_i1%7Cm.11175%20type%3A5prime_partial%20len%3A277%20%28%2B%29
c10258_g1_i1	transdecoder	exon	1	1040	.	+	.	ID=c10258_g1_i1|m.11175.exon1;Parent=c10258_g1_i1|m.11175
c10258_g1_i1	transdecoder	CDS	1	831	.	+	.	ID=cds.c10258_g1_i1|m.11175;Parent=c10258_g1_i1|m.11175
c10258_g1_i1	transdecoder	three_prime_UTR	832	1040	.	+	.	ID=c10258_g1_i1|m.11175.utr3p1;Parent=c10258_g1_i1|m.11175
c10259_g1_i1	transdecoder	gene	1	1712	.	+	.	ID=c10259_g1_i1|g.11177;Name=ORF%20c10259_g1_i1%7Cg.11177%20c10259_g1_i1%7Cm.11177%20type%3A5prime_partial%20len%3A141%20%28%2B%29
c10259_g1_i1	transdecoder	mRNA	1	1712	.	+	.	ID=c10259_g1_i1|m.11177;Parent=c10259_g1_i1|g.11177;Name=ORF%20c10259_g1_i1%7Cg.11177%20c10259_g1_i1%7Cm.11177%20type%3A5prime_partial%20len%3A141%20%28%2B%29
c10259_g1_i1	transdecoder	five_prime_UTR	1	2	.	+	.	ID=c10259_g1_i1|m.11177.utr5p1;Parent=c10259_g1_i1|m.11177
c10259_g1_i1	transdecoder	exon	1	1712	.	+	.	ID=c10259_g1_i1|m.11177.exon1;Parent=c10259_g1_i1|m.11177
c10259_g1_i1	transdecoder	CDS	3	425	.	+	.	ID=cds.c10259_g1_i1|m.11177;Parent=c10259_g1_i1|m.11177
c10259_g1_i1	transdecoder	three_prime_UTR	426	1712	.	+	.	ID=c10259_g1_i1|m.11177.utr3p1;Parent=c10259_g1_i1|m.11177
c10259_g1_i1	transdecoder	gene	1	1712	.	-	.	ID=c10259_g1_i1|g.11176;Name=ORF%20c10259_g1_i1%7Cg.11176%20c10259_g1_i1%7Cm.11176%20type%3Acomplete%20len%3A143%20%28-%29
c10259_g1_i1	transdecoder	mRNA	1	1712	.	-	.	ID=c10259_g1_i1|m.11176;Parent=c10259_g1_i1|g.11176;Name=ORF%20c10259_g1_i1%7Cg.11176%20c10259_g1_i1%7Cm.11176%20type%3Acomplete%20len%3A143%20%28-%29
c10259_g1_i1	transdecoder	five_prime_UTR	1294	1712	.	-	.	ID=c10259_g1_i1|m.11176.utr5p1;Parent=c10259_g1_i1|m.11176
c10259_g1_i1	transdecoder	exon	1	1712	.	-	.	ID=c10259_g1_i1|m.11176.exon1;Parent=c10259_g1_i1|m.11176
c10259_g1_i1	transdecoder	CDS	865	1293	.	-	.	ID=cds.c10259_g1_i1|m.11176;Parent=c10259_g1_i1|m.11176
c10259_g1_i1	transdecoder	three_prime_UTR	1	864	.	-	.	ID=c10259_g1_i1|m.11176.utr3p1;Parent=c10259_g1_i1|m.11176
c10259_g1_i1	transdecoder	gene	1	1712	.	+	.	ID=c10259_g1_i1|g.11178;Name=ORF%20c10259_g1_i1%7Cg.11178%20c10259_g1_i1%7Cm.11178%20type%3Acomplete%20len%3A123%20%28%2B%29
c10259_g1_i1	transdecoder	mRNA	1	1712	.	+	.	ID=c10259_g1_i1|m.11178;Parent=c10259_g1_i1|g.11178;Name=ORF%20c10259_g1_i1%7Cg.11178%20c10259_g1_i1%7Cm.11178%20type%3Acomplete%20len%3A123%20%28%2B%29
c10259_g1_i1	transdecoder	five_prime_UTR	1	616	.	+	.	ID=c10259_g1_i1|m.11178.utr5p1;Parent=c10259_g1_i1|m.11178
c10259_g1_i1	transdecoder	exon	1	1712	.	+	.	ID=c10259_g1_i1|m.11178.exon1;Parent=c10259_g1_i1|m.11178
c10259_g1_i1	transdecoder	CDS	617	985	.	+	.	ID=cds.c10259_g1_i1|m.11178;Parent=c10259_g1_i1|m.11178
c10259_g1_i1	transdecoder	three_prime_UTR	986	1712	.	+	.	ID=c10259_g1_i1|m.11178.utr3p1;Parent=c10259_g1_i1|m.11178
c10259_g1_i2	transdecoder	gene	1	1767	.	+	.	ID=c10259_g1_i2|g.11179;Name=ORF%20c10259_g1_i2%7Cg.11179%20c10259_g1_i2%7Cm.11179%20type%3A5prime_partial%20len%3A346%20%28%2B%29
c10259_g1_i2	transdecoder	mRNA	1	1767	.	+	.	ID=c10259_g1_i2|m.11179;Parent=c10259_g1_i2|g.11179;Name=ORF%20c10259_g1_i2%7Cg.11179%20c10259_g1_i2%7Cm.11179%20type%3A5prime_partial%20len%3A346%20%28%2B%29
c10259_g1_i2	transdecoder	five_prime_UTR	1	2	.	+	.	ID=c10259_g1_i2|m.11179.utr5p1;Parent=c10259_g1_i2|m.11179
c10259_g1_i2	transdecoder	exon	1	1767	.	+	.	ID=c10259_g1_i2|m.11179.exon1;Parent=c10259_g1_i2|m.11179
c10259_g1_i2	transdecoder	CDS	3	1040	.	+	.	ID=cds.c10259_g1_i2|m.11179;Parent=c10259_g1_i2|m.11179
c10259_g1_i2	transdecoder	three_prime_UTR	1041	1767	.	+	.	ID=c10259_g1_i2|m.11179.utr3p1;Parent=c10259_g1_i2|m.11179
c10259_g1_i2	transdecoder	gene	1	1767	.	-	.	ID=c10259_g1_i2|g.11180;Name=ORF%20c10259_g1_i2%7Cg.11180%20c10259_g1_i2%7Cm.11180%20type%3Acomplete%20len%3A143%20%28-%29
c10259_g1_i2	transdecoder	mRNA	1	1767	.	-	.	ID=c10259_g1_i2|m.11180;Parent=c10259_g1_i2|g.11180;Name=ORF%20c10259_g1_i2%7Cg.11180%20c10259_g1_i2%7Cm.11180%20type%3Acomplete%20len%3A143%20%28-%29
c10259_g1_i2	transdecoder	five_prime_UTR	1349	1767	.	-	.	ID=c10259_g1_i2|m.11180.utr5p1;Parent=c10259_g1_i2|m.11180
c10259_g1_i2	transdecoder	exon	1	1767	.	-	.	ID=c10259_g1_i2|m.11180.exon1;Parent=c10259_g1_i2|m.11180
c10259_g1_i2	transdecoder	CDS	920	1348	.	-	.	ID=cds.c10259_g1_i2|m.11180;Parent=c10259_g1_i2|m.11180
c10259_g1_i2	transdecoder	three_prime_UTR	1	919	.	-	.	ID=c10259_g1_i2|m.11180.utr3p1;Parent=c10259_g1_i2|m.11180
c10261_g1_i2	transdecoder	gene	1	1973	.	+	.	ID=c10261_g1_i2|g.11182;Name=ORF%20c10261_g1_i2%7Cg.11182%20c10261_g1_i2%7Cm.11182%20type%3Ainternal%20len%3A658%20%28%2B%29
c10261_g1_i2	transdecoder	mRNA	1	1973	.	+	.	ID=c10261_g1_i2|m.11182;Parent=c10261_g1_i2|g.11182;Name=ORF%20c10261_g1_i2%7Cg.11182%20c10261_g1_i2%7Cm.11182%20type%3Ainternal%20len%3A658%20%28%2B%29
c10261_g1_i2	transdecoder	five_prime_UTR	1	1	.	+	.	ID=c10261_g1_i2|m.11182.utr5p1;Parent=c10261_g1_i2|m.11182
c10261_g1_i2	transdecoder	exon	1	1973	.	+	.	ID=c10261_g1_i2|m.11182.exon1;Parent=c10261_g1_i2|m.11182
c10261_g1_i2	transdecoder	CDS	2	1972	.	+	.	ID=cds.c10261_g1_i2|m.11182;Parent=c10261_g1_i2|m.11182
c10261_g1_i2	transdecoder	three_prime_UTR	1973	1973	.	+	.	ID=c10261_g1_i2|m.11182.utr3p1;Parent=c10261_g1_i2|m.11182
c10261_g1_i2	transdecoder	gene	1	1973	.	-	.	ID=c10261_g1_i2|g.11185;Name=ORF%20c10261_g1_i2%7Cg.11185%20c10261_g1_i2%7Cm.11185%20type%3Acomplete%20len%3A146%20%28-%29
c10261_g1_i2	transdecoder	mRNA	1	1973	.	-	.	ID=c10261_g1_i2|m.11185;Parent=c10261_g1_i2|g.11185;Name=ORF%20c10261_g1_i2%7Cg.11185%20c10261_g1_i2%7Cm.11185%20type%3Acomplete%20len%3A146%20%28-%29
c10261_g1_i2	transdecoder	five_prime_UTR	442	1973	.	-	.	ID=c10261_g1_i2|m.11185.utr5p1;Parent=c10261_g1_i2|m.11185
c10261_g1_i2	transdecoder	exon	1	1973	.	-	.	ID=c10261_g1_i2|m.11185.exon1;Parent=c10261_g1_i2|m.11185
c10261_g1_i2	transdecoder	CDS	4	441	.	-	.	ID=cds.c10261_g1_i2|m.11185;Parent=c10261_g1_i2|m.11185
c10261_g1_i2	transdecoder	three_prime_UTR	1	3	.	-	.	ID=c10261_g1_i2|m.11185.utr3p1;Parent=c10261_g1_i2|m.11185
c10262_g1_i1	transdecoder	gene	1	3610	.	+	.	ID=c10262_g1_i1|g.11188;Name=ORF%20c10262_g1_i1%7Cg.11188%20c10262_g1_i1%7Cm.11188%20type%3A3prime_partial%20len%3A117%20%28%2B%29
c10262_g1_i1	transdecoder	mRNA	1	3610	.	+	.	ID=c10262_g1_i1|m.11188;Parent=c10262_g1_i1|g.11188;Name=ORF%20c10262_g1_i1%7Cg.11188%20c10262_g1_i1%7Cm.11188%20type%3A3prime_partial%20len%3A117%20%28%2B%29
c10262_g1_i1	transdecoder	five_prime_UTR	1	3261	.	+	.	ID=c10262_g1_i1|m.11188.utr5p1;Parent=c10262_g1_i1|m.11188
c10262_g1_i1	transdecoder	exon	1	3610	.	+	.	ID=c10262_g1_i1|m.11188.exon1;Parent=c10262_g1_i1|m.11188
c10262_g1_i1	transdecoder	CDS	3262	3609	.	+	.	ID=cds.c10262_g1_i1|m.11188;Parent=c10262_g1_i1|m.11188
c10262_g1_i1	transdecoder	three_prime_UTR	3610	3610	.	+	.	ID=c10262_g1_i1|m.11188.utr3p1;Parent=c10262_g1_i1|m.11188
c10262_g1_i1	transdecoder	gene	1	3610	.	+	.	ID=c10262_g1_i1|g.11187;Name=ORF%20c10262_g1_i1%7Cg.11187%20c10262_g1_i1%7Cm.11187%20type%3A5prime_partial%20len%3A456%20%28%2B%29
c10262_g1_i1	transdecoder	mRNA	1	3610	.	+	.	ID=c10262_g1_i1|m.11187;Parent=c10262_g1_i1|g.11187;Name=ORF%20c10262_g1_i1%7Cg.11187%20c10262_g1_i1%7Cm.11187%20type%3A5prime_partial%20len%3A456%20%28%2B%29
c10262_g1_i1	transdecoder	five_prime_UTR	1	1	.	+	.	ID=c10262_g1_i1|m.11187.utr5p1;Parent=c10262_g1_i1|m.11187
c10262_g1_i1	transdecoder	exon	1	3610	.	+	.	ID=c10262_g1_i1|m.11187.exon1;Parent=c10262_g1_i1|m.11187
c10262_g1_i1	transdecoder	CDS	2	1369	.	+	.	ID=cds.c10262_g1_i1|m.11187;Parent=c10262_g1_i1|m.11187
c10262_g1_i1	transdecoder	three_prime_UTR	1370	3610	.	+	.	ID=c10262_g1_i1|m.11187.utr3p1;Parent=c10262_g1_i1|m.11187
c10263_g1_i2	transdecoder	gene	1	1910	.	+	.	ID=c10263_g1_i2|g.11189;Name=ORF%20c10263_g1_i2%7Cg.11189%20c10263_g1_i2%7Cm.11189%20type%3Acomplete%20len%3A159%20%28%2B%29
c10263_g1_i2	transdecoder	mRNA	1	1910	.	+	.	ID=c10263_g1_i2|m.11189;Parent=c10263_g1_i2|g.11189;Name=ORF%20c10263_g1_i2%7Cg.11189%20c10263_g1_i2%7Cm.11189%20type%3Acomplete%20len%3A159%20%28%2B%29
c10263_g1_i2	transdecoder	five_prime_UTR	1	265	.	+	.	ID=c10263_g1_i2|m.11189.utr5p1;Parent=c10263_g1_i2|m.11189
c10263_g1_i2	transdecoder	exon	1	1910	.	+	.	ID=c10263_g1_i2|m.11189.exon1;Parent=c10263_g1_i2|m.11189
c10263_g1_i2	transdecoder	CDS	266	742	.	+	.	ID=cds.c10263_g1_i2|m.11189;Parent=c10263_g1_i2|m.11189
c10263_g1_i2	transdecoder	three_prime_UTR	743	1910	.	+	.	ID=c10263_g1_i2|m.11189.utr3p1;Parent=c10263_g1_i2|m.11189
c10263_g1_i4	transdecoder	gene	1	1691	.	+	.	ID=c10263_g1_i4|g.11191;Name=ORF%20c10263_g1_i4%7Cg.11191%20c10263_g1_i4%7Cm.11191%20type%3A5prime_partial%20len%3A174%20%28%2B%29
c10263_g1_i4	transdecoder	mRNA	1	1691	.	+	.	ID=c10263_g1_i4|m.11191;Parent=c10263_g1_i4|g.11191;Name=ORF%20c10263_g1_i4%7Cg.11191%20c10263_g1_i4%7Cm.11191%20type%3A5prime_partial%20len%3A174%20%28%2B%29
c10263_g1_i4	transdecoder	five_prime_UTR	1	1	.	+	.	ID=c10263_g1_i4|m.11191.utr5p1;Parent=c10263_g1_i4|m.11191
c10263_g1_i4	transdecoder	exon	1	1691	.	+	.	ID=c10263_g1_i4|m.11191.exon1;Parent=c10263_g1_i4|m.11191
c10263_g1_i4	transdecoder	CDS	2	523	.	+	.	ID=cds.c10263_g1_i4|m.11191;Parent=c10263_g1_i4|m.11191
c10263_g1_i4	transdecoder	three_prime_UTR	524	1691	.	+	.	ID=c10263_g1_i4|m.11191.utr3p1;Parent=c10263_g1_i4|m.11191
c10264_g1_i1	transdecoder	gene	1	2000	.	-	.	ID=c10264_g1_i1|g.11192;Name=ORF%20c10264_g1_i1%7Cg.11192%20c10264_g1_i1%7Cm.11192%20type%3A5prime_partial%20len%3A440%20%28-%29
c10264_g1_i1	transdecoder	mRNA	1	2000	.	-	.	ID=c10264_g1_i1|m.11192;Parent=c10264_g1_i1|g.11192;Name=ORF%20c10264_g1_i1%7Cg.11192%20c10264_g1_i1%7Cm.11192%20type%3A5prime_partial%20len%3A440%20%28-%29
c10264_g1_i1	transdecoder	five_prime_UTR	1999	2000	.	-	.	ID=c10264_g1_i1|m.11192.utr5p1;Parent=c10264_g1_i1|m.11192
c10264_g1_i1	transdecoder	exon	1	2000	.	-	.	ID=c10264_g1_i1|m.11192.exon1;Parent=c10264_g1_i1|m.11192
c10264_g1_i1	transdecoder	CDS	679	1998	.	-	.	ID=cds.c10264_g1_i1|m.11192;Parent=c10264_g1_i1|m.11192
c10264_g1_i1	transdecoder	three_prime_UTR	1	678	.	-	.	ID=c10264_g1_i1|m.11192.utr3p1;Parent=c10264_g1_i1|m.11192
c10265_g1_i1	transdecoder	gene	1	1124	.	-	.	ID=c10265_g1_i1|g.11196;Name=ORF%20c10265_g1_i1%7Cg.11196%20c10265_g1_i1%7Cm.11196%20type%3Ainternal%20len%3A375%20%28-%29
c10265_g1_i1	transdecoder	mRNA	1	1124	.	-	.	ID=c10265_g1_i1|m.11196;Parent=c10265_g1_i1|g.11196;Name=ORF%20c10265_g1_i1%7Cg.11196%20c10265_g1_i1%7Cm.11196%20type%3Ainternal%20len%3A375%20%28-%29
c10265_g1_i1	transdecoder	five_prime_UTR	1123	1124	.	-	.	ID=c10265_g1_i1|m.11196.utr5p1;Parent=c10265_g1_i1|m.11196
c10265_g1_i1	transdecoder	exon	1	1124	.	-	.	ID=c10265_g1_i1|m.11196.exon1;Parent=c10265_g1_i1|m.11196
c10265_g1_i1	transdecoder	CDS	1	1122	.	-	.	ID=cds.c10265_g1_i1|m.11196;Parent=c10265_g1_i1|m.11196
c10265_g1_i2	transdecoder	gene	1	1229	.	-	.	ID=c10265_g1_i2|g.11197;Name=ORF%20c10265_g1_i2%7Cg.11197%20c10265_g1_i2%7Cm.11197%20type%3Ainternal%20len%3A410%20%28-%29
c10265_g1_i2	transdecoder	mRNA	1	1229	.	-	.	ID=c10265_g1_i2|m.11197;Parent=c10265_g1_i2|g.11197;Name=ORF%20c10265_g1_i2%7Cg.11197%20c10265_g1_i2%7Cm.11197%20type%3Ainternal%20len%3A410%20%28-%29
c10265_g1_i2	transdecoder	five_prime_UTR	1228	1229	.	-	.	ID=c10265_g1_i2|m.11197.utr5p1;Parent=c10265_g1_i2|m.11197
c10265_g1_i2	transdecoder	exon	1	1229	.	-	.	ID=c10265_g1_i2|m.11197.exon1;Parent=c10265_g1_i2|m.11197
c10265_g1_i2	transdecoder	CDS	1	1227	.	-	.	ID=cds.c10265_g1_i2|m.11197;Parent=c10265_g1_i2|m.11197
c10266_g1_i2	transdecoder	gene	1	829	.	-	.	ID=c10266_g1_i2|g.11200;Name=ORF%20c10266_g1_i2%7Cg.11200%20c10266_g1_i2%7Cm.11200%20type%3Ainternal%20len%3A276%20%28-%29
c10266_g1_i2	transdecoder	mRNA	1	829	.	-	.	ID=c10266_g1_i2|m.11200;Parent=c10266_g1_i2|g.11200;Name=ORF%20c10266_g1_i2%7Cg.11200%20c10266_g1_i2%7Cm.11200%20type%3Ainternal%20len%3A276%20%28-%29
c10266_g1_i2	transdecoder	five_prime_UTR	828	829	.	-	.	ID=c10266_g1_i2|m.11200.utr5p1;Parent=c10266_g1_i2|m.11200
c10266_g1_i2	transdecoder	exon	1	829	.	-	.	ID=c10266_g1_i2|m.11200.exon1;Parent=c10266_g1_i2|m.11200
c10266_g1_i2	transdecoder	CDS	3	827	.	-	.	ID=cds.c10266_g1_i2|m.11200;Parent=c10266_g1_i2|m.11200
c10266_g1_i2	transdecoder	three_prime_UTR	1	2	.	-	.	ID=c10266_g1_i2|m.11200.utr3p1;Parent=c10266_g1_i2|m.11200
c10266_g1_i3	transdecoder	gene	1	997	.	-	.	ID=c10266_g1_i3|g.11203;Name=ORF%20c10266_g1_i3%7Cg.11203%20c10266_g1_i3%7Cm.11203%20type%3A3prime_partial%20len%3A265%20%28-%29
c10266_g1_i3	transdecoder	mRNA	1	997	.	-	.	ID=c10266_g1_i3|m.11203;Parent=c10266_g1_i3|g.11203;Name=ORF%20c10266_g1_i3%7Cg.11203%20c10266_g1_i3%7Cm.11203%20type%3A3prime_partial%20len%3A265%20%28-%29
c10266_g1_i3	transdecoder	five_prime_UTR	795	997	.	-	.	ID=c10266_g1_i3|m.11203.utr5p1;Parent=c10266_g1_i3|m.11203
c10266_g1_i3	transdecoder	exon	1	997	.	-	.	ID=c10266_g1_i3|m.11203.exon1;Parent=c10266_g1_i3|m.11203
c10266_g1_i3	transdecoder	CDS	3	794	.	-	.	ID=cds.c10266_g1_i3|m.11203;Parent=c10266_g1_i3|m.11203
c10266_g1_i3	transdecoder	three_prime_UTR	1	2	.	-	.	ID=c10266_g1_i3|m.11203.utr3p1;Parent=c10266_g1_i3|m.11203
c10268_g1_i1	transdecoder	gene	1	1148	.	+	.	ID=c10268_g1_i1|g.11210;Name=ORF%20c10268_g1_i1%7Cg.11210%20c10268_g1_i1%7Cm.11210%20type%3A5prime_partial%20len%3A316%20%28%2B%29
c10268_g1_i1	transdecoder	mRNA	1	1148	.	+	.	ID=c10268_g1_i1|m.11210;Parent=c10268_g1_i1|g.11210;Name=ORF%20c10268_g1_i1%7Cg.11210%20c10268_g1_i1%7Cm.11210%20type%3A5prime_partial%20len%3A316%20%28%2B%29
c10268_g1_i1	transdecoder	exon	1	1148	.	+	.	ID=c10268_g1_i1|m.11210.exon1;Parent=c10268_g1_i1|m.11210
c10268_g1_i1	transdecoder	CDS	1	948	.	+	.	ID=cds.c10268_g1_i1|m.11210;Parent=c10268_g1_i1|m.11210
c10268_g1_i1	transdecoder	three_prime_UTR	949	1148	.	+	.	ID=c10268_g1_i1|m.11210.utr3p1;Parent=c10268_g1_i1|m.11210
c10268_g1_i1	transdecoder	gene	1	1148	.	-	.	ID=c10268_g1_i1|g.11209;Name=ORF%20c10268_g1_i1%7Cg.11209%20c10268_g1_i1%7Cm.11209%20type%3A5prime_partial%20len%3A324%20%28-%29
c10268_g1_i1	transdecoder	mRNA	1	1148	.	-	.	ID=c10268_g1_i1|m.11209;Parent=c10268_g1_i1|g.11209;Name=ORF%20c10268_g1_i1%7Cg.11209%20c10268_g1_i1%7Cm.11209%20type%3A5prime_partial%20len%3A324%20%28-%29
c10268_g1_i1	transdecoder	five_prime_UTR	1147	1148	.	-	.	ID=c10268_g1_i1|m.11209.utr5p1;Parent=c10268_g1_i1|m.11209
c10268_g1_i1	transdecoder	exon	1	1148	.	-	.	ID=c10268_g1_i1|m.11209.exon1;Parent=c10268_g1_i1|m.11209
c10268_g1_i1	transdecoder	CDS	175	1146	.	-	.	ID=cds.c10268_g1_i1|m.11209;Parent=c10268_g1_i1|m.11209
c10268_g1_i1	transdecoder	three_prime_UTR	1	174	.	-	.	ID=c10268_g1_i1|m.11209.utr3p1;Parent=c10268_g1_i1|m.11209
c10268_g3_i1	transdecoder	gene	1	360	.	-	.	ID=c10268_g3_i1|g.11212;Name=ORF%20c10268_g3_i1%7Cg.11212%20c10268_g3_i1%7Cm.11212%20type%3Ainternal%20len%3A120%20%28-%29
c10268_g3_i1	transdecoder	mRNA	1	360	.	-	.	ID=c10268_g3_i1|m.11212;Parent=c10268_g3_i1|g.11212;Name=ORF%20c10268_g3_i1%7Cg.11212%20c10268_g3_i1%7Cm.11212%20type%3Ainternal%20len%3A120%20%28-%29
c10268_g3_i1	transdecoder	five_prime_UTR	359	360	.	-	.	ID=c10268_g3_i1|m.11212.utr5p1;Parent=c10268_g3_i1|m.11212
c10268_g3_i1	transdecoder	exon	1	360	.	-	.	ID=c10268_g3_i1|m.11212.exon1;Parent=c10268_g3_i1|m.11212
c10268_g3_i1	transdecoder	CDS	2	358	.	-	.	ID=cds.c10268_g3_i1|m.11212;Parent=c10268_g3_i1|m.11212
c10268_g3_i1	transdecoder	three_prime_UTR	1	1	.	-	.	ID=c10268_g3_i1|m.11212.utr3p1;Parent=c10268_g3_i1|m.11212
c10269_g1_i1	transdecoder	gene	1	1248	.	-	.	ID=c10269_g1_i1|g.11213;Name=ORF%20c10269_g1_i1%7Cg.11213%20c10269_g1_i1%7Cm.11213%20type%3A5prime_partial%20len%3A377%20%28-%29
c10269_g1_i1	transdecoder	mRNA	1	1248	.	-	.	ID=c10269_g1_i1|m.11213;Parent=c10269_g1_i1|g.11213;Name=ORF%20c10269_g1_i1%7Cg.11213%20c10269_g1_i1%7Cm.11213%20type%3A5prime_partial%20len%3A377%20%28-%29
c10269_g1_i1	transdecoder	exon	1	1248	.	-	.	ID=c10269_g1_i1|m.11213.exon1;Parent=c10269_g1_i1|m.11213
c10269_g1_i1	transdecoder	CDS	118	1248	.	-	.	ID=cds.c10269_g1_i1|m.11213;Parent=c10269_g1_i1|m.11213
c10269_g1_i1	transdecoder	three_prime_UTR	1	117	.	-	.	ID=c10269_g1_i1|m.11213.utr3p1;Parent=c10269_g1_i1|m.11213
c10269_g1_i2	transdecoder	gene	1	1401	.	-	.	ID=c10269_g1_i2|g.11215;Name=ORF%20c10269_g1_i2%7Cg.11215%20c10269_g1_i2%7Cm.11215%20type%3A5prime_partial%20len%3A455%20%28-%29
c10269_g1_i2	transdecoder	mRNA	1	1401	.	-	.	ID=c10269_g1_i2|m.11215;Parent=c10269_g1_i2|g.11215;Name=ORF%20c10269_g1_i2%7Cg.11215%20c10269_g1_i2%7Cm.11215%20type%3A5prime_partial%20len%3A455%20%28-%29
c10269_g1_i2	transdecoder	exon	1	1401	.	-	.	ID=c10269_g1_i2|m.11215.exon1;Parent=c10269_g1_i2|m.11215
c10269_g1_i2	transdecoder	CDS	37	1401	.	-	.	ID=cds.c10269_g1_i2|m.11215;Parent=c10269_g1_i2|m.11215
c10269_g1_i2	transdecoder	three_prime_UTR	1	36	.	-	.	ID=c10269_g1_i2|m.11215.utr3p1;Parent=c10269_g1_i2|m.11215
c10273_g1_i1	transdecoder	gene	1	1388	.	-	.	ID=c10273_g1_i1|g.11222;Name=ORF%20c10273_g1_i1%7Cg.11222%20c10273_g1_i1%7Cm.11222%20type%3A5prime_partial%20len%3A268%20%28-%29
c10273_g1_i1	transdecoder	mRNA	1	1388	.	-	.	ID=c10273_g1_i1|m.11222;Parent=c10273_g1_i1|g.11222;Name=ORF%20c10273_g1_i1%7Cg.11222%20c10273_g1_i1%7Cm.11222%20type%3A5prime_partial%20len%3A268%20%28-%29
c10273_g1_i1	transdecoder	exon	1	1388	.	-	.	ID=c10273_g1_i1|m.11222.exon1;Parent=c10273_g1_i1|m.11222
c10273_g1_i1	transdecoder	CDS	585	1388	.	-	.	ID=cds.c10273_g1_i1|m.11222;Parent=c10273_g1_i1|m.11222
c10273_g1_i1	transdecoder	three_prime_UTR	1	584	.	-	.	ID=c10273_g1_i1|m.11222.utr3p1;Parent=c10273_g1_i1|m.11222
c10275_g1_i1	transdecoder	gene	1	4441	.	+	.	ID=c10275_g1_i1|g.11223;Name=ORF%20c10275_g1_i1%7Cg.11223%20c10275_g1_i1%7Cm.11223%20type%3A5prime_partial%20len%3A512%20%28%2B%29
c10275_g1_i1	transdecoder	mRNA	1	4441	.	+	.	ID=c10275_g1_i1|m.11223;Parent=c10275_g1_i1|g.11223;Name=ORF%20c10275_g1_i1%7Cg.11223%20c10275_g1_i1%7Cm.11223%20type%3A5prime_partial%20len%3A512%20%28%2B%29
c10275_g1_i1	transdecoder	exon	1	4441	.	+	.	ID=c10275_g1_i1|m.11223.exon1;Parent=c10275_g1_i1|m.11223
c10275_g1_i1	transdecoder	CDS	1	1536	.	+	.	ID=cds.c10275_g1_i1|m.11223;Parent=c10275_g1_i1|m.11223
c10275_g1_i1	transdecoder	three_prime_UTR	1537	4441	.	+	.	ID=c10275_g1_i1|m.11223.utr3p1;Parent=c10275_g1_i1|m.11223
c10277_g1_i1	transdecoder	gene	1	2105	.	-	.	ID=c10277_g1_i1|g.11225;Name=ORF%20c10277_g1_i1%7Cg.11225%20c10277_g1_i1%7Cm.11225%20type%3Acomplete%20len%3A317%20%28-%29
c10277_g1_i1	transdecoder	mRNA	1	2105	.	-	.	ID=c10277_g1_i1|m.11225;Parent=c10277_g1_i1|g.11225;Name=ORF%20c10277_g1_i1%7Cg.11225%20c10277_g1_i1%7Cm.11225%20type%3Acomplete%20len%3A317%20%28-%29
c10277_g1_i1	transdecoder	five_prime_UTR	1484	2105	.	-	.	ID=c10277_g1_i1|m.11225.utr5p1;Parent=c10277_g1_i1|m.11225
c10277_g1_i1	transdecoder	exon	1	2105	.	-	.	ID=c10277_g1_i1|m.11225.exon1;Parent=c10277_g1_i1|m.11225
c10277_g1_i1	transdecoder	CDS	533	1483	.	-	.	ID=cds.c10277_g1_i1|m.11225;Parent=c10277_g1_i1|m.11225
c10277_g1_i1	transdecoder	three_prime_UTR	1	532	.	-	.	ID=c10277_g1_i1|m.11225.utr3p1;Parent=c10277_g1_i1|m.11225
c10277_g1_i1	transdecoder	gene	1	2105	.	-	.	ID=c10277_g1_i1|g.11224;Name=ORF%20c10277_g1_i1%7Cg.11224%20c10277_g1_i1%7Cm.11224%20type%3Ainternal%20len%3A702%20%28-%29
c10277_g1_i1	transdecoder	mRNA	1	2105	.	-	.	ID=c10277_g1_i1|m.11224;Parent=c10277_g1_i1|g.11224;Name=ORF%20c10277_g1_i1%7Cg.11224%20c10277_g1_i1%7Cm.11224%20type%3Ainternal%20len%3A702%20%28-%29
c10277_g1_i1	transdecoder	exon	1	2105	.	-	.	ID=c10277_g1_i1|m.11224.exon1;Parent=c10277_g1_i1|m.11224
c10277_g1_i1	transdecoder	CDS	3	2105	.	-	.	ID=cds.c10277_g1_i1|m.11224;Parent=c10277_g1_i1|m.11224
c10277_g1_i1	transdecoder	three_prime_UTR	1	2	.	-	.	ID=c10277_g1_i1|m.11224.utr3p1;Parent=c10277_g1_i1|m.11224
c10277_g1_i2	transdecoder	gene	1	2164	.	-	.	ID=c10277_g1_i2|g.11228;Name=ORF%20c10277_g1_i2%7Cg.11228%20c10277_g1_i2%7Cm.11228%20type%3Ainternal%20len%3A722%20%28-%29
c10277_g1_i2	transdecoder	mRNA	1	2164	.	-	.	ID=c10277_g1_i2|m.11228;Parent=c10277_g1_i2|g.11228;Name=ORF%20c10277_g1_i2%7Cg.11228%20c10277_g1_i2%7Cm.11228%20type%3Ainternal%20len%3A722%20%28-%29
c10277_g1_i2	transdecoder	exon	1	2164	.	-	.	ID=c10277_g1_i2|m.11228.exon1;Parent=c10277_g1_i2|m.11228
c10277_g1_i2	transdecoder	CDS	2	2164	.	-	.	ID=cds.c10277_g1_i2|m.11228;Parent=c10277_g1_i2|m.11228
c10277_g1_i2	transdecoder	three_prime_UTR	1	1	.	-	.	ID=c10277_g1_i2|m.11228.utr3p1;Parent=c10277_g1_i2|m.11228
c10277_g1_i2	transdecoder	gene	1	2164	.	-	.	ID=c10277_g1_i2|g.11229;Name=ORF%20c10277_g1_i2%7Cg.11229%20c10277_g1_i2%7Cm.11229%20type%3Acomplete%20len%3A317%20%28-%29
c10277_g1_i2	transdecoder	mRNA	1	2164	.	-	.	ID=c10277_g1_i2|m.11229;Parent=c10277_g1_i2|g.11229;Name=ORF%20c10277_g1_i2%7Cg.11229%20c10277_g1_i2%7Cm.11229%20type%3Acomplete%20len%3A317%20%28-%29
c10277_g1_i2	transdecoder	five_prime_UTR	1543	2164	.	-	.	ID=c10277_g1_i2|m.11229.utr5p1;Parent=c10277_g1_i2|m.11229
c10277_g1_i2	transdecoder	exon	1	2164	.	-	.	ID=c10277_g1_i2|m.11229.exon1;Parent=c10277_g1_i2|m.11229
c10277_g1_i2	transdecoder	CDS	592	1542	.	-	.	ID=cds.c10277_g1_i2|m.11229;Parent=c10277_g1_i2|m.11229
c10277_g1_i2	transdecoder	three_prime_UTR	1	591	.	-	.	ID=c10277_g1_i2|m.11229.utr3p1;Parent=c10277_g1_i2|m.11229
c10281_g1_i1	transdecoder	gene	1	396	.	-	.	ID=c10281_g1_i1|g.11232;Name=ORF%20c10281_g1_i1%7Cg.11232%20c10281_g1_i1%7Cm.11232%20type%3A5prime_partial%20len%3A114%20%28-%29
c10281_g1_i1	transdecoder	mRNA	1	396	.	-	.	ID=c10281_g1_i1|m.11232;Parent=c10281_g1_i1|g.11232;Name=ORF%20c10281_g1_i1%7Cg.11232%20c10281_g1_i1%7Cm.11232%20type%3A5prime_partial%20len%3A114%20%28-%29
c10281_g1_i1	transdecoder	exon	1	396	.	-	.	ID=c10281_g1_i1|m.11232.exon1;Parent=c10281_g1_i1|m.11232
c10281_g1_i1	transdecoder	CDS	55	396	.	-	.	ID=cds.c10281_g1_i1|m.11232;Parent=c10281_g1_i1|m.11232
c10281_g1_i1	transdecoder	three_prime_UTR	1	54	.	-	.	ID=c10281_g1_i1|m.11232.utr3p1;Parent=c10281_g1_i1|m.11232
c10281_g1_i2	transdecoder	gene	1	382	.	-	.	ID=c10281_g1_i2|g.11233;Name=ORF%20c10281_g1_i2%7Cg.11233%20c10281_g1_i2%7Cm.11233%20type%3Ainternal%20len%3A128%20%28-%29
c10281_g1_i2	transdecoder	mRNA	1	382	.	-	.	ID=c10281_g1_i2|m.11233;Parent=c10281_g1_i2|g.11233;Name=ORF%20c10281_g1_i2%7Cg.11233%20c10281_g1_i2%7Cm.11233%20type%3Ainternal%20len%3A128%20%28-%29
c10281_g1_i2	transdecoder	exon	1	382	.	-	.	ID=c10281_g1_i2|m.11233.exon1;Parent=c10281_g1_i2|m.11233
c10281_g1_i2	transdecoder	CDS	2	382	.	-	.	ID=cds.c10281_g1_i2|m.11233;Parent=c10281_g1_i2|m.11233
c10281_g1_i2	transdecoder	three_prime_UTR	1	1	.	-	.	ID=c10281_g1_i2|m.11233.utr3p1;Parent=c10281_g1_i2|m.11233
c10282_g1_i1	transdecoder	gene	1	1020	.	-	.	ID=c10282_g1_i1|g.11234;Name=ORF%20c10282_g1_i1%7Cg.11234%20c10282_g1_i1%7Cm.11234%20type%3A5prime_partial%20len%3A293%20%28-%29
c10282_g1_i1	transdecoder	mRNA	1	1020	.	-	.	ID=c10282_g1_i1|m.11234;Parent=c10282_g1_i1|g.11234;Name=ORF%20c10282_g1_i1%7Cg.11234%20c10282_g1_i1%7Cm.11234%20type%3A5prime_partial%20len%3A293%20%28-%29
c10282_g1_i1	transdecoder	five_prime_UTR	1020	1020	.	-	.	ID=c10282_g1_i1|m.11234.utr5p1;Parent=c10282_g1_i1|m.11234
c10282_g1_i1	transdecoder	exon	1	1020	.	-	.	ID=c10282_g1_i1|m.11234.exon1;Parent=c10282_g1_i1|m.11234
c10282_g1_i1	transdecoder	CDS	141	1019	.	-	.	ID=cds.c10282_g1_i1|m.11234;Parent=c10282_g1_i1|m.11234
c10282_g1_i1	transdecoder	three_prime_UTR	1	140	.	-	.	ID=c10282_g1_i1|m.11234.utr3p1;Parent=c10282_g1_i1|m.11234
c10282_g1_i2	transdecoder	gene	1	3065	.	-	.	ID=c10282_g1_i2|g.11237;Name=ORF%20c10282_g1_i2%7Cg.11237%20c10282_g1_i2%7Cm.11237%20type%3Acomplete%20len%3A334%20%28-%29
c10282_g1_i2	transdecoder	mRNA	1	3065	.	-	.	ID=c10282_g1_i2|m.11237;Parent=c10282_g1_i2|g.11237;Name=ORF%20c10282_g1_i2%7Cg.11237%20c10282_g1_i2%7Cm.11237%20type%3Acomplete%20len%3A334%20%28-%29
c10282_g1_i2	transdecoder	five_prime_UTR	1450	3065	.	-	.	ID=c10282_g1_i2|m.11237.utr5p1;Parent=c10282_g1_i2|m.11237
c10282_g1_i2	transdecoder	exon	1	3065	.	-	.	ID=c10282_g1_i2|m.11237.exon1;Parent=c10282_g1_i2|m.11237
c10282_g1_i2	transdecoder	CDS	448	1449	.	-	.	ID=cds.c10282_g1_i2|m.11237;Parent=c10282_g1_i2|m.11237
c10282_g1_i2	transdecoder	three_prime_UTR	1	447	.	-	.	ID=c10282_g1_i2|m.11237.utr3p1;Parent=c10282_g1_i2|m.11237
c10282_g1_i2	transdecoder	gene	1	3065	.	-	.	ID=c10282_g1_i2|g.11236;Name=ORF%20c10282_g1_i2%7Cg.11236%20c10282_g1_i2%7Cm.11236%20type%3A5prime_partial%20len%3A561%20%28-%29
c10282_g1_i2	transdecoder	mRNA	1	3065	.	-	.	ID=c10282_g1_i2|m.11236;Parent=c10282_g1_i2|g.11236;Name=ORF%20c10282_g1_i2%7Cg.11236%20c10282_g1_i2%7Cm.11236%20type%3A5prime_partial%20len%3A561%20%28-%29
c10282_g1_i2	transdecoder	five_prime_UTR	3065	3065	.	-	.	ID=c10282_g1_i2|m.11236.utr5p1;Parent=c10282_g1_i2|m.11236
c10282_g1_i2	transdecoder	exon	1	3065	.	-	.	ID=c10282_g1_i2|m.11236.exon1;Parent=c10282_g1_i2|m.11236
c10282_g1_i2	transdecoder	CDS	1382	3064	.	-	.	ID=cds.c10282_g1_i2|m.11236;Parent=c10282_g1_i2|m.11236
c10282_g1_i2	transdecoder	three_prime_UTR	1	1381	.	-	.	ID=c10282_g1_i2|m.11236.utr3p1;Parent=c10282_g1_i2|m.11236
c10282_g1_i3	transdecoder	gene	1	3172	.	-	.	ID=c10282_g1_i3|g.11239;Name=ORF%20c10282_g1_i3%7Cg.11239%20c10282_g1_i3%7Cm.11239%20type%3A5prime_partial%20len%3A908%20%28-%29
c10282_g1_i3	transdecoder	mRNA	1	3172	.	-	.	ID=c10282_g1_i3|m.11239;Parent=c10282_g1_i3|g.11239;Name=ORF%20c10282_g1_i3%7Cg.11239%20c10282_g1_i3%7Cm.11239%20type%3A5prime_partial%20len%3A908%20%28-%29
c10282_g1_i3	transdecoder	five_prime_UTR	3172	3172	.	-	.	ID=c10282_g1_i3|m.11239.utr5p1;Parent=c10282_g1_i3|m.11239
c10282_g1_i3	transdecoder	exon	1	3172	.	-	.	ID=c10282_g1_i3|m.11239.exon1;Parent=c10282_g1_i3|m.11239
c10282_g1_i3	transdecoder	CDS	448	3171	.	-	.	ID=cds.c10282_g1_i3|m.11239;Parent=c10282_g1_i3|m.11239
c10282_g1_i3	transdecoder	three_prime_UTR	1	447	.	-	.	ID=c10282_g1_i3|m.11239.utr3p1;Parent=c10282_g1_i3|m.11239
c10284_g1_i1	transdecoder	gene	1	2528	.	+	.	ID=c10284_g1_i1|g.11242;Name=ORF%20c10284_g1_i1%7Cg.11242%20c10284_g1_i1%7Cm.11242%20type%3Acomplete%20len%3A690%20%28%2B%29
c10284_g1_i1	transdecoder	mRNA	1	2528	.	+	.	ID=c10284_g1_i1|m.11242;Parent=c10284_g1_i1|g.11242;Name=ORF%20c10284_g1_i1%7Cg.11242%20c10284_g1_i1%7Cm.11242%20type%3Acomplete%20len%3A690%20%28%2B%29
c10284_g1_i1	transdecoder	five_prime_UTR	1	273	.	+	.	ID=c10284_g1_i1|m.11242.utr5p1;Parent=c10284_g1_i1|m.11242
c10284_g1_i1	transdecoder	exon	1	2528	.	+	.	ID=c10284_g1_i1|m.11242.exon1;Parent=c10284_g1_i1|m.11242
c10284_g1_i1	transdecoder	CDS	274	2343	.	+	.	ID=cds.c10284_g1_i1|m.11242;Parent=c10284_g1_i1|m.11242
c10284_g1_i1	transdecoder	three_prime_UTR	2344	2528	.	+	.	ID=c10284_g1_i1|m.11242.utr3p1;Parent=c10284_g1_i1|m.11242
c10284_g1_i1	transdecoder	gene	1	2528	.	-	.	ID=c10284_g1_i1|g.11243;Name=ORF%20c10284_g1_i1%7Cg.11243%20c10284_g1_i1%7Cm.11243%20type%3Acomplete%20len%3A642%20%28-%29
c10284_g1_i1	transdecoder	mRNA	1	2528	.	-	.	ID=c10284_g1_i1|m.11243;Parent=c10284_g1_i1|g.11243;Name=ORF%20c10284_g1_i1%7Cg.11243%20c10284_g1_i1%7Cm.11243%20type%3Acomplete%20len%3A642%20%28-%29
c10284_g1_i1	transdecoder	five_prime_UTR	2299	2528	.	-	.	ID=c10284_g1_i1|m.11243.utr5p1;Parent=c10284_g1_i1|m.11243
c10284_g1_i1	transdecoder	exon	1	2528	.	-	.	ID=c10284_g1_i1|m.11243.exon1;Parent=c10284_g1_i1|m.11243
c10284_g1_i1	transdecoder	CDS	373	2298	.	-	.	ID=cds.c10284_g1_i1|m.11243;Parent=c10284_g1_i1|m.11243
c10284_g1_i1	transdecoder	three_prime_UTR	1	372	.	-	.	ID=c10284_g1_i1|m.11243.utr3p1;Parent=c10284_g1_i1|m.11243
c10284_g1_i2	transdecoder	gene	1	2457	.	+	.	ID=c10284_g1_i2|g.11247;Name=ORF%20c10284_g1_i2%7Cg.11247%20c10284_g1_i2%7Cm.11247%20type%3Acomplete%20len%3A684%20%28%2B%29
c10284_g1_i2	transdecoder	mRNA	1	2457	.	+	.	ID=c10284_g1_i2|m.11247;Parent=c10284_g1_i2|g.11247;Name=ORF%20c10284_g1_i2%7Cg.11247%20c10284_g1_i2%7Cm.11247%20type%3Acomplete%20len%3A684%20%28%2B%29
c10284_g1_i2	transdecoder	five_prime_UTR	1	220	.	+	.	ID=c10284_g1_i2|m.11247.utr5p1;Parent=c10284_g1_i2|m.11247
c10284_g1_i2	transdecoder	exon	1	2457	.	+	.	ID=c10284_g1_i2|m.11247.exon1;Parent=c10284_g1_i2|m.11247
c10284_g1_i2	transdecoder	CDS	221	2272	.	+	.	ID=cds.c10284_g1_i2|m.11247;Parent=c10284_g1_i2|m.11247
c10284_g1_i2	transdecoder	three_prime_UTR	2273	2457	.	+	.	ID=c10284_g1_i2|m.11247.utr3p1;Parent=c10284_g1_i2|m.11247
c10284_g1_i2	transdecoder	gene	1	2457	.	-	.	ID=c10284_g1_i2|g.11248;Name=ORF%20c10284_g1_i2%7Cg.11248%20c10284_g1_i2%7Cm.11248%20type%3Acomplete%20len%3A642%20%28-%29
c10284_g1_i2	transdecoder	mRNA	1	2457	.	-	.	ID=c10284_g1_i2|m.11248;Parent=c10284_g1_i2|g.11248;Name=ORF%20c10284_g1_i2%7Cg.11248%20c10284_g1_i2%7Cm.11248%20type%3Acomplete%20len%3A642%20%28-%29
c10284_g1_i2	transdecoder	five_prime_UTR	2228	2457	.	-	.	ID=c10284_g1_i2|m.11248.utr5p1;Parent=c10284_g1_i2|m.11248
c10284_g1_i2	transdecoder	exon	1	2457	.	-	.	ID=c10284_g1_i2|m.11248.exon1;Parent=c10284_g1_i2|m.11248
c10284_g1_i2	transdecoder	CDS	302	2227	.	-	.	ID=cds.c10284_g1_i2|m.11248;Parent=c10284_g1_i2|m.11248
c10284_g1_i2	transdecoder	three_prime_UTR	1	301	.	-	.	ID=c10284_g1_i2|m.11248.utr3p1;Parent=c10284_g1_i2|m.11248
c10285_g1_i1	transdecoder	gene	1	964	.	-	.	ID=c10285_g1_i1|g.11252;Name=ORF%20c10285_g1_i1%7Cg.11252%20c10285_g1_i1%7Cm.11252%20type%3A5prime_partial%20len%3A223%20%28-%29
c10285_g1_i1	transdecoder	mRNA	1	964	.	-	.	ID=c10285_g1_i1|m.11252;Parent=c10285_g1_i1|g.11252;Name=ORF%20c10285_g1_i1%7Cg.11252%20c10285_g1_i1%7Cm.11252%20type%3A5prime_partial%20len%3A223%20%28-%29
c10285_g1_i1	transdecoder	exon	1	964	.	-	.	ID=c10285_g1_i1|m.11252.exon1;Parent=c10285_g1_i1|m.11252
c10285_g1_i1	transdecoder	CDS	296	964	.	-	.	ID=cds.c10285_g1_i1|m.11252;Parent=c10285_g1_i1|m.11252
c10285_g1_i1	transdecoder	three_prime_UTR	1	295	.	-	.	ID=c10285_g1_i1|m.11252.utr3p1;Parent=c10285_g1_i1|m.11252
c10285_g1_i2	transdecoder	gene	1	1021	.	-	.	ID=c10285_g1_i2|g.11253;Name=ORF%20c10285_g1_i2%7Cg.11253%20c10285_g1_i2%7Cm.11253%20type%3A5prime_partial%20len%3A242%20%28-%29
c10285_g1_i2	transdecoder	mRNA	1	1021	.	-	.	ID=c10285_g1_i2|m.11253;Parent=c10285_g1_i2|g.11253;Name=ORF%20c10285_g1_i2%7Cg.11253%20c10285_g1_i2%7Cm.11253%20type%3A5prime_partial%20len%3A242%20%28-%29
c10285_g1_i2	transdecoder	exon	1	1021	.	-	.	ID=c10285_g1_i2|m.11253.exon1;Parent=c10285_g1_i2|m.11253
c10285_g1_i2	transdecoder	CDS	296	1021	.	-	.	ID=cds.c10285_g1_i2|m.11253;Parent=c10285_g1_i2|m.11253
c10285_g1_i2	transdecoder	three_prime_UTR	1	295	.	-	.	ID=c10285_g1_i2|m.11253.utr3p1;Parent=c10285_g1_i2|m.11253
c10286_g1_i1	transdecoder	gene	1	2265	.	+	.	ID=c10286_g1_i1|g.11254;Name=ORF%20c10286_g1_i1%7Cg.11254%20c10286_g1_i1%7Cm.11254%20type%3A5prime_partial%20len%3A634%20%28%2B%29
c10286_g1_i1	transdecoder	mRNA	1	2265	.	+	.	ID=c10286_g1_i1|m.11254;Parent=c10286_g1_i1|g.11254;Name=ORF%20c10286_g1_i1%7Cg.11254%20c10286_g1_i1%7Cm.11254%20type%3A5prime_partial%20len%3A634%20%28%2B%29
c10286_g1_i1	transdecoder	five_prime_UTR	1	1	.	+	.	ID=c10286_g1_i1|m.11254.utr5p1;Parent=c10286_g1_i1|m.11254
c10286_g1_i1	transdecoder	exon	1	2265	.	+	.	ID=c10286_g1_i1|m.11254.exon1;Parent=c10286_g1_i1|m.11254
c10286_g1_i1	transdecoder	CDS	2	1903	.	+	.	ID=cds.c10286_g1_i1|m.11254;Parent=c10286_g1_i1|m.11254
c10286_g1_i1	transdecoder	three_prime_UTR	1904	2265	.	+	.	ID=c10286_g1_i1|m.11254.utr3p1;Parent=c10286_g1_i1|m.11254
c10287_g1_i1	transdecoder	gene	1	839	.	-	.	ID=c10287_g1_i1|g.11259;Name=ORF%20c10287_g1_i1%7Cg.11259%20c10287_g1_i1%7Cm.11259%20type%3A5prime_partial%20len%3A126%20%28-%29
c10287_g1_i1	transdecoder	mRNA	1	839	.	-	.	ID=c10287_g1_i1|m.11259;Parent=c10287_g1_i1|g.11259;Name=ORF%20c10287_g1_i1%7Cg.11259%20c10287_g1_i1%7Cm.11259%20type%3A5prime_partial%20len%3A126%20%28-%29
c10287_g1_i1	transdecoder	exon	1	839	.	-	.	ID=c10287_g1_i1|m.11259.exon1;Parent=c10287_g1_i1|m.11259
c10287_g1_i1	transdecoder	CDS	462	839	.	-	.	ID=cds.c10287_g1_i1|m.11259;Parent=c10287_g1_i1|m.11259
c10287_g1_i1	transdecoder	three_prime_UTR	1	461	.	-	.	ID=c10287_g1_i1|m.11259.utr3p1;Parent=c10287_g1_i1|m.11259
c10291_g1_i1	transdecoder	gene	1	616	.	+	.	ID=c10291_g1_i1|g.11262;Name=ORF%20c10291_g1_i1%7Cg.11262%20c10291_g1_i1%7Cm.11262%20type%3A5prime_partial%20len%3A181%20%28%2B%29
c10291_g1_i1	transdecoder	mRNA	1	616	.	+	.	ID=c10291_g1_i1|m.11262;Parent=c10291_g1_i1|g.11262;Name=ORF%20c10291_g1_i1%7Cg.11262%20c10291_g1_i1%7Cm.11262%20type%3A5prime_partial%20len%3A181%20%28%2B%29
c10291_g1_i1	transdecoder	five_prime_UTR	1	2	.	+	.	ID=c10291_g1_i1|m.11262.utr5p1;Parent=c10291_g1_i1|m.11262
c10291_g1_i1	transdecoder	exon	1	616	.	+	.	ID=c10291_g1_i1|m.11262.exon1;Parent=c10291_g1_i1|m.11262
c10291_g1_i1	transdecoder	CDS	3	545	.	+	.	ID=cds.c10291_g1_i1|m.11262;Parent=c10291_g1_i1|m.11262
c10291_g1_i1	transdecoder	three_prime_UTR	546	616	.	+	.	ID=c10291_g1_i1|m.11262.utr3p1;Parent=c10291_g1_i1|m.11262
c10291_g1_i2	transdecoder	gene	1	4423	.	+	.	ID=c10291_g1_i2|g.11263;Name=ORF%20c10291_g1_i2%7Cg.11263%20c10291_g1_i2%7Cm.11263%20type%3A5prime_partial%20len%3A345%20%28%2B%29
c10291_g1_i2	transdecoder	mRNA	1	4423	.	+	.	ID=c10291_g1_i2|m.11263;Parent=c10291_g1_i2|g.11263;Name=ORF%20c10291_g1_i2%7Cg.11263%20c10291_g1_i2%7Cm.11263%20type%3A5prime_partial%20len%3A345%20%28%2B%29
c10291_g1_i2	transdecoder	five_prime_UTR	1	2	.	+	.	ID=c10291_g1_i2|m.11263.utr5p1;Parent=c10291_g1_i2|m.11263
c10291_g1_i2	transdecoder	exon	1	4423	.	+	.	ID=c10291_g1_i2|m.11263.exon1;Parent=c10291_g1_i2|m.11263
c10291_g1_i2	transdecoder	CDS	3	1037	.	+	.	ID=cds.c10291_g1_i2|m.11263;Parent=c10291_g1_i2|m.11263
c10291_g1_i2	transdecoder	three_prime_UTR	1038	4423	.	+	.	ID=c10291_g1_i2|m.11263.utr3p1;Parent=c10291_g1_i2|m.11263
c10291_g1_i2	transdecoder	gene	1	4423	.	+	.	ID=c10291_g1_i2|g.11265;Name=ORF%20c10291_g1_i2%7Cg.11265%20c10291_g1_i2%7Cm.11265%20type%3Acomplete%20len%3A130%20%28%2B%29
c10291_g1_i2	transdecoder	mRNA	1	4423	.	+	.	ID=c10291_g1_i2|m.11265;Parent=c10291_g1_i2|g.11265;Name=ORF%20c10291_g1_i2%7Cg.11265%20c10291_g1_i2%7Cm.11265%20type%3Acomplete%20len%3A130%20%28%2B%29
c10291_g1_i2	transdecoder	five_prime_UTR	1	2539	.	+	.	ID=c10291_g1_i2|m.11265.utr5p1;Parent=c10291_g1_i2|m.11265
c10291_g1_i2	transdecoder	exon	1	4423	.	+	.	ID=c10291_g1_i2|m.11265.exon1;Parent=c10291_g1_i2|m.11265
c10291_g1_i2	transdecoder	CDS	2540	2929	.	+	.	ID=cds.c10291_g1_i2|m.11265;Parent=c10291_g1_i2|m.11265
c10291_g1_i2	transdecoder	three_prime_UTR	2930	4423	.	+	.	ID=c10291_g1_i2|m.11265.utr3p1;Parent=c10291_g1_i2|m.11265
c10292_g1_i1	transdecoder	gene	1	1246	.	+	.	ID=c10292_g1_i1|g.11268;Name=ORF%20c10292_g1_i1%7Cg.11268%20c10292_g1_i1%7Cm.11268%20type%3Acomplete%20len%3A304%20%28%2B%29
c10292_g1_i1	transdecoder	mRNA	1	1246	.	+	.	ID=c10292_g1_i1|m.11268;Parent=c10292_g1_i1|g.11268;Name=ORF%20c10292_g1_i1%7Cg.11268%20c10292_g1_i1%7Cm.11268%20type%3Acomplete%20len%3A304%20%28%2B%29
c10292_g1_i1	transdecoder	five_prime_UTR	1	113	.	+	.	ID=c10292_g1_i1|m.11268.utr5p1;Parent=c10292_g1_i1|m.11268
c10292_g1_i1	transdecoder	exon	1	1246	.	+	.	ID=c10292_g1_i1|m.11268.exon1;Parent=c10292_g1_i1|m.11268
c10292_g1_i1	transdecoder	CDS	114	1025	.	+	.	ID=cds.c10292_g1_i1|m.11268;Parent=c10292_g1_i1|m.11268
c10292_g1_i1	transdecoder	three_prime_UTR	1026	1246	.	+	.	ID=c10292_g1_i1|m.11268.utr3p1;Parent=c10292_g1_i1|m.11268
c10292_g1_i1	transdecoder	gene	1	1246	.	-	.	ID=c10292_g1_i1|g.11267;Name=ORF%20c10292_g1_i1%7Cg.11267%20c10292_g1_i1%7Cm.11267%20type%3Ainternal%20len%3A415%20%28-%29
c10292_g1_i1	transdecoder	mRNA	1	1246	.	-	.	ID=c10292_g1_i1|m.11267;Parent=c10292_g1_i1|g.11267;Name=ORF%20c10292_g1_i1%7Cg.11267%20c10292_g1_i1%7Cm.11267%20type%3Ainternal%20len%3A415%20%28-%29
c10292_g1_i1	transdecoder	five_prime_UTR	1245	1246	.	-	.	ID=c10292_g1_i1|m.11267.utr5p1;Parent=c10292_g1_i1|m.11267
c10292_g1_i1	transdecoder	exon	1	1246	.	-	.	ID=c10292_g1_i1|m.11267.exon1;Parent=c10292_g1_i1|m.11267
c10292_g1_i1	transdecoder	CDS	3	1244	.	-	.	ID=cds.c10292_g1_i1|m.11267;Parent=c10292_g1_i1|m.11267
c10292_g1_i1	transdecoder	three_prime_UTR	1	2	.	-	.	ID=c10292_g1_i1|m.11267.utr3p1;Parent=c10292_g1_i1|m.11267
c10292_g1_i2	transdecoder	gene	1	1207	.	+	.	ID=c10292_g1_i2|g.11272;Name=ORF%20c10292_g1_i2%7Cg.11272%20c10292_g1_i2%7Cm.11272%20type%3Acomplete%20len%3A304%20%28%2B%29
c10292_g1_i2	transdecoder	mRNA	1	1207	.	+	.	ID=c10292_g1_i2|m.11272;Parent=c10292_g1_i2|g.11272;Name=ORF%20c10292_g1_i2%7Cg.11272%20c10292_g1_i2%7Cm.11272%20type%3Acomplete%20len%3A304%20%28%2B%29
c10292_g1_i2	transdecoder	five_prime_UTR	1	74	.	+	.	ID=c10292_g1_i2|m.11272.utr5p1;Parent=c10292_g1_i2|m.11272
c10292_g1_i2	transdecoder	exon	1	1207	.	+	.	ID=c10292_g1_i2|m.11272.exon1;Parent=c10292_g1_i2|m.11272
c10292_g1_i2	transdecoder	CDS	75	986	.	+	.	ID=cds.c10292_g1_i2|m.11272;Parent=c10292_g1_i2|m.11272
c10292_g1_i2	transdecoder	three_prime_UTR	987	1207	.	+	.	ID=c10292_g1_i2|m.11272.utr3p1;Parent=c10292_g1_i2|m.11272
c10292_g1_i2	transdecoder	gene	1	1207	.	-	.	ID=c10292_g1_i2|g.11271;Name=ORF%20c10292_g1_i2%7Cg.11271%20c10292_g1_i2%7Cm.11271%20type%3Ainternal%20len%3A402%20%28-%29
c10292_g1_i2	transdecoder	mRNA	1	1207	.	-	.	ID=c10292_g1_i2|m.11271;Parent=c10292_g1_i2|g.11271;Name=ORF%20c10292_g1_i2%7Cg.11271%20c10292_g1_i2%7Cm.11271%20type%3Ainternal%20len%3A402%20%28-%29
c10292_g1_i2	transdecoder	five_prime_UTR	1206	1207	.	-	.	ID=c10292_g1_i2|m.11271.utr5p1;Parent=c10292_g1_i2|m.11271
c10292_g1_i2	transdecoder	exon	1	1207	.	-	.	ID=c10292_g1_i2|m.11271.exon1;Parent=c10292_g1_i2|m.11271
c10292_g1_i2	transdecoder	CDS	3	1205	.	-	.	ID=cds.c10292_g1_i2|m.11271;Parent=c10292_g1_i2|m.11271
c10292_g1_i2	transdecoder	three_prime_UTR	1	2	.	-	.	ID=c10292_g1_i2|m.11271.utr3p1;Parent=c10292_g1_i2|m.11271
c10293_g1_i1	transdecoder	gene	1	2019	.	+	.	ID=c10293_g1_i1|g.11275;Name=ORF%20c10293_g1_i1%7Cg.11275%20c10293_g1_i1%7Cm.11275%20type%3Ainternal%20len%3A674%20%28%2B%29
c10293_g1_i1	transdecoder	mRNA	1	2019	.	+	.	ID=c10293_g1_i1|m.11275;Parent=c10293_g1_i1|g.11275;Name=ORF%20c10293_g1_i1%7Cg.11275%20c10293_g1_i1%7Cm.11275%20type%3Ainternal%20len%3A674%20%28%2B%29
c10293_g1_i1	transdecoder	exon	1	2019	.	+	.	ID=c10293_g1_i1|m.11275.exon1;Parent=c10293_g1_i1|m.11275
c10293_g1_i1	transdecoder	CDS	1	2019	.	+	.	ID=cds.c10293_g1_i1|m.11275;Parent=c10293_g1_i1|m.11275
c10293_g1_i2	transdecoder	gene	1	615	.	+	.	ID=c10293_g1_i2|g.11279;Name=ORF%20c10293_g1_i2%7Cg.11279%20c10293_g1_i2%7Cm.11279%20type%3Ainternal%20len%3A206%20%28%2B%29
c10293_g1_i2	transdecoder	mRNA	1	615	.	+	.	ID=c10293_g1_i2|m.11279;Parent=c10293_g1_i2|g.11279;Name=ORF%20c10293_g1_i2%7Cg.11279%20c10293_g1_i2%7Cm.11279%20type%3Ainternal%20len%3A206%20%28%2B%29
c10293_g1_i2	transdecoder	exon	1	615	.	+	.	ID=c10293_g1_i2|m.11279.exon1;Parent=c10293_g1_i2|m.11279
c10293_g1_i2	transdecoder	CDS	1	615	.	+	.	ID=cds.c10293_g1_i2|m.11279;Parent=c10293_g1_i2|m.11279
c10294_g1_i1	transdecoder	gene	1	1682	.	+	.	ID=c10294_g1_i1|g.11281;Name=ORF%20c10294_g1_i1%7Cg.11281%20c10294_g1_i1%7Cm.11281%20type%3A5prime_partial%20len%3A133%20%28%2B%29
c10294_g1_i1	transdecoder	mRNA	1	1682	.	+	.	ID=c10294_g1_i1|m.11281;Parent=c10294_g1_i1|g.11281;Name=ORF%20c10294_g1_i1%7Cg.11281%20c10294_g1_i1%7Cm.11281%20type%3A5prime_partial%20len%3A133%20%28%2B%29
c10294_g1_i1	transdecoder	five_prime_UTR	1	1	.	+	.	ID=c10294_g1_i1|m.11281.utr5p1;Parent=c10294_g1_i1|m.11281
c10294_g1_i1	transdecoder	exon	1	1682	.	+	.	ID=c10294_g1_i1|m.11281.exon1;Parent=c10294_g1_i1|m.11281
c10294_g1_i1	transdecoder	CDS	2	400	.	+	.	ID=cds.c10294_g1_i1|m.11281;Parent=c10294_g1_i1|m.11281
c10294_g1_i1	transdecoder	three_prime_UTR	401	1682	.	+	.	ID=c10294_g1_i1|m.11281.utr3p1;Parent=c10294_g1_i1|m.11281
c10295_g1_i1	transdecoder	gene	1	1214	.	+	.	ID=c10295_g1_i1|g.11283;Name=ORF%20c10295_g1_i1%7Cg.11283%20c10295_g1_i1%7Cm.11283%20type%3Ainternal%20len%3A405%20%28%2B%29
c10295_g1_i1	transdecoder	mRNA	1	1214	.	+	.	ID=c10295_g1_i1|m.11283;Parent=c10295_g1_i1|g.11283;Name=ORF%20c10295_g1_i1%7Cg.11283%20c10295_g1_i1%7Cm.11283%20type%3Ainternal%20len%3A405%20%28%2B%29
c10295_g1_i1	transdecoder	five_prime_UTR	1	1	.	+	.	ID=c10295_g1_i1|m.11283.utr5p1;Parent=c10295_g1_i1|m.11283
c10295_g1_i1	transdecoder	exon	1	1214	.	+	.	ID=c10295_g1_i1|m.11283.exon1;Parent=c10295_g1_i1|m.11283
c10295_g1_i1	transdecoder	CDS	2	1213	.	+	.	ID=cds.c10295_g1_i1|m.11283;Parent=c10295_g1_i1|m.11283
c10295_g1_i1	transdecoder	three_prime_UTR	1214	1214	.	+	.	ID=c10295_g1_i1|m.11283.utr3p1;Parent=c10295_g1_i1|m.11283
c10295_g1_i2	transdecoder	gene	1	1182	.	+	.	ID=c10295_g1_i2|g.11284;Name=ORF%20c10295_g1_i2%7Cg.11284%20c10295_g1_i2%7Cm.11284%20type%3Ainternal%20len%3A394%20%28%2B%29
c10295_g1_i2	transdecoder	mRNA	1	1182	.	+	.	ID=c10295_g1_i2|m.11284;Parent=c10295_g1_i2|g.11284;Name=ORF%20c10295_g1_i2%7Cg.11284%20c10295_g1_i2%7Cm.11284%20type%3Ainternal%20len%3A394%20%28%2B%29
c10295_g1_i2	transdecoder	five_prime_UTR	1	2	.	+	.	ID=c10295_g1_i2|m.11284.utr5p1;Parent=c10295_g1_i2|m.11284
c10295_g1_i2	transdecoder	exon	1	1182	.	+	.	ID=c10295_g1_i2|m.11284.exon1;Parent=c10295_g1_i2|m.11284
c10295_g1_i2	transdecoder	CDS	3	1181	.	+	.	ID=cds.c10295_g1_i2|m.11284;Parent=c10295_g1_i2|m.11284
c10295_g1_i2	transdecoder	three_prime_UTR	1182	1182	.	+	.	ID=c10295_g1_i2|m.11284.utr3p1;Parent=c10295_g1_i2|m.11284
c10295_g1_i3	transdecoder	gene	1	1138	.	+	.	ID=c10295_g1_i3|g.11285;Name=ORF%20c10295_g1_i3%7Cg.11285%20c10295_g1_i3%7Cm.11285%20type%3A3prime_partial%20len%3A291%20%28%2B%29
c10295_g1_i3	transdecoder	mRNA	1	1138	.	+	.	ID=c10295_g1_i3|m.11285;Parent=c10295_g1_i3|g.11285;Name=ORF%20c10295_g1_i3%7Cg.11285%20c10295_g1_i3%7Cm.11285%20type%3A3prime_partial%20len%3A291%20%28%2B%29
c10295_g1_i3	transdecoder	five_prime_UTR	1	267	.	+	.	ID=c10295_g1_i3|m.11285.utr5p1;Parent=c10295_g1_i3|m.11285
c10295_g1_i3	transdecoder	exon	1	1138	.	+	.	ID=c10295_g1_i3|m.11285.exon1;Parent=c10295_g1_i3|m.11285
c10295_g1_i3	transdecoder	CDS	268	1137	.	+	.	ID=cds.c10295_g1_i3|m.11285;Parent=c10295_g1_i3|m.11285
c10295_g1_i3	transdecoder	three_prime_UTR	1138	1138	.	+	.	ID=c10295_g1_i3|m.11285.utr3p1;Parent=c10295_g1_i3|m.11285
c10296_g1_i2	transdecoder	gene	1	751	.	+	.	ID=c10296_g1_i2|g.11288;Name=ORF%20c10296_g1_i2%7Cg.11288%20c10296_g1_i2%7Cm.11288%20type%3A5prime_partial%20len%3A195%20%28%2B%29
c10296_g1_i2	transdecoder	mRNA	1	751	.	+	.	ID=c10296_g1_i2|m.11288;Parent=c10296_g1_i2|g.11288;Name=ORF%20c10296_g1_i2%7Cg.11288%20c10296_g1_i2%7Cm.11288%20type%3A5prime_partial%20len%3A195%20%28%2B%29
c10296_g1_i2	transdecoder	exon	1	751	.	+	.	ID=c10296_g1_i2|m.11288.exon1;Parent=c10296_g1_i2|m.11288
c10296_g1_i2	transdecoder	CDS	1	585	.	+	.	ID=cds.c10296_g1_i2|m.11288;Parent=c10296_g1_i2|m.11288
c10296_g1_i2	transdecoder	three_prime_UTR	586	751	.	+	.	ID=c10296_g1_i2|m.11288.utr3p1;Parent=c10296_g1_i2|m.11288
c10296_g2_i1	transdecoder	gene	1	463	.	+	.	ID=c10296_g2_i1|g.11287;Name=ORF%20c10296_g2_i1%7Cg.11287%20c10296_g2_i1%7Cm.11287%20type%3Ainternal%20len%3A155%20%28%2B%29
c10296_g2_i1	transdecoder	mRNA	1	463	.	+	.	ID=c10296_g2_i1|m.11287;Parent=c10296_g2_i1|g.11287;Name=ORF%20c10296_g2_i1%7Cg.11287%20c10296_g2_i1%7Cm.11287%20type%3Ainternal%20len%3A155%20%28%2B%29
c10296_g2_i1	transdecoder	exon	1	463	.	+	.	ID=c10296_g2_i1|m.11287.exon1;Parent=c10296_g2_i1|m.11287
c10296_g2_i1	transdecoder	CDS	1	462	.	+	.	ID=cds.c10296_g2_i1|m.11287;Parent=c10296_g2_i1|m.11287
c10296_g2_i1	transdecoder	three_prime_UTR	463	463	.	+	.	ID=c10296_g2_i1|m.11287.utr3p1;Parent=c10296_g2_i1|m.11287
c10297_g1_i1	transdecoder	gene	1	309	.	+	.	ID=c10297_g1_i1|g.11290;Name=ORF%20c10297_g1_i1%7Cg.11290%20c10297_g1_i1%7Cm.11290%20type%3Ainternal%20len%3A103%20%28%2B%29
c10297_g1_i1	transdecoder	mRNA	1	309	.	+	.	ID=c10297_g1_i1|m.11290;Parent=c10297_g1_i1|g.11290;Name=ORF%20c10297_g1_i1%7Cg.11290%20c10297_g1_i1%7Cm.11290%20type%3Ainternal%20len%3A103%20%28%2B%29
c10297_g1_i1	transdecoder	five_prime_UTR	1	2	.	+	.	ID=c10297_g1_i1|m.11290.utr5p1;Parent=c10297_g1_i1|m.11290
c10297_g1_i1	transdecoder	exon	1	309	.	+	.	ID=c10297_g1_i1|m.11290.exon1;Parent=c10297_g1_i1|m.11290
c10297_g1_i1	transdecoder	CDS	3	308	.	+	.	ID=cds.c10297_g1_i1|m.11290;Parent=c10297_g1_i1|m.11290
c10297_g1_i1	transdecoder	three_prime_UTR	309	309	.	+	.	ID=c10297_g1_i1|m.11290.utr3p1;Parent=c10297_g1_i1|m.11290
c10298_g1_i1	transdecoder	gene	1	1747	.	+	.	ID=c10298_g1_i1|g.11292;Name=ORF%20c10298_g1_i1%7Cg.11292%20c10298_g1_i1%7Cm.11292%20type%3Acomplete%20len%3A201%20%28%2B%29
c10298_g1_i1	transdecoder	mRNA	1	1747	.	+	.	ID=c10298_g1_i1|m.11292;Parent=c10298_g1_i1|g.11292;Name=ORF%20c10298_g1_i1%7Cg.11292%20c10298_g1_i1%7Cm.11292%20type%3Acomplete%20len%3A201%20%28%2B%29
c10298_g1_i1	transdecoder	five_prime_UTR	1	193	.	+	.	ID=c10298_g1_i1|m.11292.utr5p1;Parent=c10298_g1_i1|m.11292
c10298_g1_i1	transdecoder	exon	1	1747	.	+	.	ID=c10298_g1_i1|m.11292.exon1;Parent=c10298_g1_i1|m.11292
c10298_g1_i1	transdecoder	CDS	194	796	.	+	.	ID=cds.c10298_g1_i1|m.11292;Parent=c10298_g1_i1|m.11292
c10298_g1_i1	transdecoder	three_prime_UTR	797	1747	.	+	.	ID=c10298_g1_i1|m.11292.utr3p1;Parent=c10298_g1_i1|m.11292
c10298_g1_i1	transdecoder	gene	1	1747	.	-	.	ID=c10298_g1_i1|g.11291;Name=ORF%20c10298_g1_i1%7Cg.11291%20c10298_g1_i1%7Cm.11291%20type%3A5prime_partial%20len%3A462%20%28-%29
c10298_g1_i1	transdecoder	mRNA	1	1747	.	-	.	ID=c10298_g1_i1|m.11291;Parent=c10298_g1_i1|g.11291;Name=ORF%20c10298_g1_i1%7Cg.11291%20c10298_g1_i1%7Cm.11291%20type%3A5prime_partial%20len%3A462%20%28-%29
c10298_g1_i1	transdecoder	five_prime_UTR	1747	1747	.	-	.	ID=c10298_g1_i1|m.11291.utr5p1;Parent=c10298_g1_i1|m.11291
c10298_g1_i1	transdecoder	exon	1	1747	.	-	.	ID=c10298_g1_i1|m.11291.exon1;Parent=c10298_g1_i1|m.11291
c10298_g1_i1	transdecoder	CDS	361	1746	.	-	.	ID=cds.c10298_g1_i1|m.11291;Parent=c10298_g1_i1|m.11291
c10298_g1_i1	transdecoder	three_prime_UTR	1	360	.	-	.	ID=c10298_g1_i1|m.11291.utr3p1;Parent=c10298_g1_i1|m.11291
c10298_g1_i2	transdecoder	gene	1	805	.	+	.	ID=c10298_g1_i2|g.11296;Name=ORF%20c10298_g1_i2%7Cg.11296%20c10298_g1_i2%7Cm.11296%20type%3Acomplete%20len%3A177%20%28%2B%29
c10298_g1_i2	transdecoder	mRNA	1	805	.	+	.	ID=c10298_g1_i2|m.11296;Parent=c10298_g1_i2|g.11296;Name=ORF%20c10298_g1_i2%7Cg.11296%20c10298_g1_i2%7Cm.11296%20type%3Acomplete%20len%3A177%20%28%2B%29
c10298_g1_i2	transdecoder	five_prime_UTR	1	193	.	+	.	ID=c10298_g1_i2|m.11296.utr5p1;Parent=c10298_g1_i2|m.11296
[truncated: 234,640+ more rows]
