# Supplementary material for: De novo assembling and primary analysis of genome and transcriptome of gray whale Eschrichtius robustus
Source: BMC Evol Biol. 2017 Dec 28;17(Suppl 2):258. doi: 10.1186/s12862-017-1103-z (PMC5751776; doi:10.1186/s12862-017-1103-z)
Supplement: Supplementary file 11 — Complete read counts. (XLSX 7180 kb) [file 12862_2017_1103_MOESM11_ESM.xlsx]

## Sheet: Приложение 2
ID	minke_kidney1	minke_liver1	bowhead_kidney1	bowhead_kidney2	bowhead_kidney3	bowhead_kidney4	bowhead_liver1	bowhead_liver2	bowhead_liver3	gray_kidney_mother1	gray_liver1
c0_g1_i1	4	4	2	20	18	0	22	12	10	2	8
c0_g1_i2	4	4	2	16	16	0	20	8	8	2	8
c10000_g1_i1	22	30	104	72	64	90	24	20	14	28	20
c10000_g1_i2	28	30	126	80	72	102	30	24	18	24	18
c10001_g1_i1	8	2	0	0	0	0	0	0	0	10	4
c10002_g1_i1	1024	2576	12	232	120	34	1496	1974	1874	952	1690
c10002_g1_i2	1028	2584	12	232	120	34	1500	1980	1878	954	1696
c10003_g1_i1	258	150	454	508	360	518	254	244	340	78	130
c10004_g1_i1	4	22	42	44	138	16	22	108	18	0	36
c10005_g1_i1	812	646	1416	944	716	952	620	586	552	240	606
c10006_g1_i1	58	14	154	130	74	194	12	30	18	32	2
c10006_g2_i1	114	18	148	134	84	178	4	16	26	46	14
c10007_g1_i1	40	24	18	38	34	36	12	14	30	10	10
c10008_g1_i1	60	32	306	202	154	200	116	64	84	100	64
c10009_g1_i1	348	88	146	324	262	252	116	80	50	64	26
c10009_g1_i2	164	40	72	134	98	108	48	38	18	24	8
c1000_g1_i1	50	66	76	60	54	54	12	22	18	16	28
c10010_g1_i1	110	126	272	308	244	180	178	138	228	52	282
c10010_g2_i1	256	194	398	634	422	334	242	174	234	92	198
c10011_g1_i1	86	94	66	46	56	44	100	150	116	10	106
c10012_g1_i1	14	8	52	28	30	52	8	14	6	46	4
c10012_g1_i2	186	46	182	200	250	188	24	66	66	134	18
c10012_g1_i3	8	4	52	40	18	28	14	8	18	2	0
c10013_g1_i1	46	274	0	10	44	4	100	80	222	0	44
c10014_g1_i1	20	90	76	50	70	100	100	120	180	6	60
c10015_g1_i1	14	24	42	30	30	60	24	28	40	0	8
c10016_g1_i1	14	2	10	8	0	8	4	2	0	2	0
c10016_g1_i2	40	4	86	12	6	22	18	14	4	8	0
c10016_g2_i1	4	0	58	92	58	100	0	0	0	146	0
c10017_g1_i1	844	266	502	1022	644	582	390	322	254	226	74
c10017_g1_i2	252	102	180	280	132	178	98	92	86	52	32
c10017_g1_i3	244	98	174	266	130	176	90	82	78	52	26
c10018_g1_i1	1958	2652	3762	3334	2502	2528	1008	982	1388	870	1794
c10019_g1_i1	68	32	154	108	82	168	38	14	32	30	14
c10019_g1_i2	36	14	60	44	38	90	18	4	16	10	6
c1001_g1_i1	32	14	14	10	6	20	6	2	12	8	2
c10020_g1_i1	8490	4614	9496	7230	4654	8308	3276	3754	3388	2976	2638
c10021_g1_i1	584	72	30	140	72	70	102	78	188	314	28
c10022_g1_i1	312	94	618	542	364	594	220	146	176	50	56
c10023_g1_i1	8212	2018	3510	2914	1704	3138	556	502	694	2364	630
c10024_g1_i1	728	304	1578	734	566	958	206	252	378	162	478
c10024_g1_i2	226	96	532	320	234	374	82	88	140	32	142
c10025_g1_i1	378	144	2564	936	844	1984	114	162	78	344	136
c10027_g1_i1	434	296	188	298	212	176	92	114	118	176	102
c10027_g1_i2	534	352	248	384	268	226	112	136	150	198	108
c10028_g1_i1	1012	790	1530	2716	1876	2412	840	978	984	512	396
c10028_g1_i2	300	416	768	824	644	892	216	316	384	218	256
c10029_g1_i1	198	78	804	388	304	434	128	148	206	274	136
c10029_g1_i2	340	116	1092	606	428	616	180	204	250	344	180
c10029_g1_i3	256	92	928	454	338	528	152	172	226	320	156
c1002_g1_i1	650	202	822	888	560	704	212	194	200	194	124
c10030_g1_i1	164	136	192	238	210	210	88	118	168	88	674
c10030_g1_i2	284	190	284	398	308	352	138	208	268	114	842
c10031_g1_i1	332	140	584	514	348	472	326	398	498	84	64
c10031_g1_i2	62	20	92	154	80	94	68	80	92	22	20
c10032_g1_i1	632	32	328	280	194	270	26	10	14	174	12
c10032_g1_i2	618	30	328	262	190	266	26	10	14	172	12
c10033_g1_i1	224	118	604	360	266	360	248	274	268	196	324
c10034_g1_i1	26	56	452	152	98	256	52	36	44	44	284
c10035_g1_i1	1692	3342	2114	2438	1848	2136	1768	2218	2620	594	3212
c10036_g1_i1	286	192	128	36	32	134	100	38	18	84	20
c10036_g1_i2	244	156	118	24	30	110	86	30	16	106	20
c10036_g1_i3	378	224	158	40	36	154	130	38	22	122	32
c10038_g1_i1	0	260	0	0	0	0	128	130	118	0	106
c10038_g2_i1	16	26	58	30	26	40	4	10	18	10	6
c10039_g1_i1	152	96	500	354	272	454	100	192	198	52	210
c10039_g1_i2	402	212	1084	822	592	926	320	368	462	122	324
c1003_g1_i1	1134	440	1410	1892	1206	1528	470	510	500	272	500
c1003_g1_i2	568	304	784	964	678	884	240	290	292	192	386
c10040_g1_i1	1678	1022	2948	2582	2076	1882	924	1010	1018	1098	2298
c10041_g1_i1	1406	412	1014	810	470	718	204	196	184	920	162
c10041_g1_i2	1404	410	1014	808	470	718	202	196	184	922	162
c10041_g1_i3	1408	412	1014	824	472	718	204	198	184	914	164
c10042_g1_i1	804	514	1558	1412	1124	1344	552	670	832	618	1348
c10043_g1_i1	356	216	1352	1228	868	800	448	612	716	216	778
c10043_g1_i2	324	216	1244	1114	782	748	410	568	646	214	734
c10044_g1_i1	74	100	76	44	46	114	16	26	32	12	42
c10045_g1_i1	0	0	0	0	0	0	0	0	0	0	20
c10046_g1_i1	13994	1598	9312	44062	35128	8966	3634	2238	2152	9564	4076
c10047_g1_i1	170	78	486	454	252	382	118	116	166	46	234
c10048_g1_i1	46	40	124	116	120	210	162	172	156	24	104
c10048_g1_i2	26	22	68	54	64	118	96	88	68	14	64
c10049_g1_i1	510	212	938	874	542	888	230	210	184	498	180
c10049_g1_i2	444	184	816	754	480	760	194	178	170	452	170
c10049_g1_i3	324	140	546	526	362	558	126	134	126	348	134
c1004_g1_i1	4	6	28	0	10	18	8	6	8	10	0
c10050_g1_i1	10	4	4	4	2	10	4	2	8	2	2
c10050_g1_i2	4	0	4	2	6	4	4	2	2	4	0
c10050_g1_i3	6	4	10	14	14	24	8	4	8	4	6
c10051_g1_i1	288	274	504	180	128	186	90	116	172	66	72
c10052_g1_i1	40	60	48	24	14	28	22	10	24	12	50
c10053_g1_i1	0	152	0	0	0	0	308	428	362	0	132
c10054_g1_i1	1934	824	2976	2594	2030	2274	852	892	740	1002	1230
c10055_g1_i1	458	4	198	1312	458	190	234	224	262	652	754
c10056_g1_i1	1600	364	4424	2750	1594	6910	220	322	532	488	312
c10057_g1_i1	12	74	8	128	86	10	202	174	270	6	34
c10057_g1_i2	56	446	44	626	360	38	1114	906	1494	10	148
c10058_g1_i1	156	168	630	242	220	344	112	162	330	124	194
c10059_g1_i1	90	72	356	148	110	144	38	30	96	156	158
c1005_g1_i1	174	40	72	152	82	38	78	38	18	46	2
c10060_g1_i1	34	4	16	34	26	34	12	12	12	2	12
c10060_g1_i2	796	184	1080	1398	994	1804	362	354	1074	88	286
c10061_g1_i1	530	1962	12160	13834	7350	8524	3046	3602	6778	1486	2526
c10062_g1_i1	1066	582	1844	1584	942	1718	598	490	476	454	522
c10063_g1_i1	3032	828	332	1944	914	128	550	318	196	1392	604
c10063_g1_i2	300	116	34	374	150	22	166	76	44	240	146
c10064_g1_i1	10	0	90	4	14	88	0	2	0	2	30
c10064_g1_i2	8	0	50	0	12	54	0	0	0	0	12
c10065_g1_i1	512	188	740	846	646	826	290	236	292	146	242
c10066_g1_i1	174	10	50	228	144	74	22	110	124	182	196
c10067_g1_i1	4	6	2	0	2	8	2	0	2	16	0
c10068_g1_i1	4	0	0	4	0	4	6	2	0	0	0
c10069_g1_i1	6	6	52	38	16	80	42	42	56	10	106
c10069_g1_i2	20	20	186	58	38	130	76	96	130	24	214
c1006_g1_i1	52	0	134	36	52	60	0	0	2	18	20
c10070_g1_i1	876	794	1834	1564	1132	1468	422	312	560	402	270
c10071_g1_i1	130	58	326	256	196	310	80	96	178	252	114
c10072_g1_i1	1250	1436	2020	1862	1154	2540	996	974	900	522	1182
c10073_g1_i1	1556	1286	2064	1894	1338	1500	770	808	934	1106	1404
c10073_g1_i2	1586	1312	2194	1990	1402	1614	848	852	984	1198	1444
c10074_g1_i1	1590	1004	1722	1562	1216	970	596	544	470	1442	1864
c10075_g1_i1	2	0	0	8	10	8	0	0	2	44	0
c10075_g1_i2	0	0	0	0	0	2	0	0	0	6	0
c10075_g2_i1	10	0	6	38	24	6	0	2	8	16	0
c10076_g1_i1	8776	6666	5700	7634	4978	3740	4546	4742	4672	2620	3794
c10076_g1_i2	8814	6708	5794	7742	5032	3848	4604	4788	4716	2630	3796
c10077_g1_i1	40	18	4	0	0	4	0	2	4	4	14
c10078_g1_i1	4	32	50	10	8	18	42	4	0	10	32
c10078_g1_i2	4	6	30	2	2	4	6	0	0	4	8
c10079_g1_i1	288	70	114	294	172	108	40	72	50	176	28
c1007_g1_i1	180	52	154	218	150	224	80	72	98	32	26
c10080_g1_i1	134	84	46	94	58	80	6	18	24	28	18
c10080_g1_i2	1114	520	296	492	330	442	148	136	158	194	128
c10081_g1_i1	1026	2496	482	964	668	362	510	648	628	532	4260
c10081_g1_i2	1022	2476	562	1178	916	442	576	810	794	550	4298
c10082_g1_i1	4	0	0	2	0	0	0	0	0	30	0
c10082_g1_i2	2	0	0	0	0	0	0	0	0	6	0
c10082_g1_i3	2	0	0	2	0	0	0	0	0	26	0
c10083_g1_i1	6	0	10	2	4	2	0	2	0	94	0
c10083_g1_i2	8	0	0	2	4	2	0	0	0	102	0
c10084_g1_i1	52	382	666	230	176	338	908	202	96	56	536
c10085_g1_i1	12	16	62	56	34	62	42	40	30	4	28
c10085_g2_i1	394	298	1124	898	588	1240	808	560	664	108	860
c10086_g1_i1	556	156	1062	576	452	572	156	158	252	172	306
c10086_g1_i2	512	154	938	564	414	504	156	152	212	188	276
c10087_g1_i1	1364	938	1154	1620	1388	1530	738	600	928	80	292
c10087_g1_i2	1208	706	816	1372	1308	1158	560	494	688	158	208
c10087_g1_i3	622	380	490	808	736	774	386	304	404	20	104
c10088_g1_i1	354	308	590	326	222	444	158	230	326	156	318
c10089_g1_i1	0	0	0	2	0	2	2	0	2	0	8
c1008_g1_i1	0	2	2	2	2	4	26	6	4	6	12
c10090_g1_i1	782	864	616	270	280	908	30	60	86	100	364
c10091_g1_i1	582	732	4216	1618	1052	2796	1266	1570	2734	130	858
c10091_g1_i2	392	610	2540	1080	672	1854	732	834	1708	114	632
c10092_g1_i1	32	12	134	230	162	146	56	44	52	36	30
c10092_g1_i2	42	32	180	260	186	152	60	38	60	86	54
c10092_g1_i3	34	36	138	200	158	164	52	32	68	74	40
c10093_g1_i1	56	4352	0	0	0	0	1848	1510	2530	2	230
c10094_g1_i1	622	598	1024	586	462	444	238	186	146	366	228
c10094_g1_i2	192	148	212	180	156	132	88	46	18	176	94
c10095_g1_i1	472	66	730	1334	948	2132	172	130	282	204	38
c10095_g1_i2	594	82	864	1670	1180	2664	228	168	350	258	44
c10096_g1_i1	4	0	18	16	20	8	14	8	14	14	10
c10096_g1_i2	440	442	494	516	552	590	282	254	504	572	254
c10096_g1_i3	392	390	484	476	510	560	262	224	464	524	232
c10097_g1_i1	38	14	34	18	8	34	16	6	6	16	10
c10097_g1_i2	18	6	16	6	4	30	14	4	2	10	8
c10097_g1_i3	40	14	42	20	8	34	14	4	6	14	10
c10098_g1_i1	3972	2758	2820	2744	2058	2044	1292	1518	1386	1754	998
c10099_g1_i1	0	18	8	0	0	2	26	38	20	2	122
c1009_g1_i1	4	34	78	20	18	16	20	20	18	10	54
c100_g1_i1	4144	1658	3444	3992	3460	2902	1218	1272	1264	2522	2124
c100_g1_i2	4148	1654	3444	3990	3460	2902	1218	1272	1264	2528	2136
c10100_g1_i1	2430	682	2766	2378	1634	2090	400	480	636	1540	96
c10100_g1_i2	2460	676	2792	2402	1644	2120	402	486	636	1578	104
c10100_g1_i3	2554	682	2888	2540	1708	2194	412	506	658	1564	94
c10101_g1_i1	0	0	0	0	0	0	18	26	22	0	26
c10101_g1_i2	32	92	726	102	128	338	26	54	54	56	30
c10102_g1_i1	28	8	8	36	18	18	6	6	10	18	10
c10102_g1_i2	608	200	760	742	348	610	144	100	206	142	204
c10103_g1_i1	502	2240	674	452	266	372	560	692	788	54	342
c10105_g1_i1	74	2	4	6	10	6	2	6	6	8	40
c10106_g1_i1	8044	206	1654	7492	5338	1546	572	1504	952	11248	2518
c10108_g1_i1	112	80	146	80	32	142	66	40	86	82	150
c1010_g1_i1	540	426	1258	860	594	752	332	338	382	202	406
c1010_g1_i2	360	308	912	526	400	496	224	232	262	168	330
c10110_g1_i1	368	190	968	414	336	470	110	204	362	92	58
c10111_g1_i1	914	406	1428	1016	772	2248	490	420	626	278	684
c10112_g1_i1	0	0	14	16	16	24	6	4	8	6	2
c10112_g1_i2	16	2	36	22	18	66	10	4	18	8	12
c10112_g1_i3	4	2	20	22	18	22	8	8	10	12	10
c10112_g2_i1	20	0	0	4	4	6	0	0	8	4	2
c10113_g1_i1	576	430	1730	840	714	1242	394	494	744	112	1422
c10113_g1_i2	1626	960	3486	2146	1734	3036	1056	1178	1712	258	2146
c10114_g1_i1	6168	10974	1316	10914	7212	1464	12808	11832	10112	6322	14058
c10115_g1_i1	744	256	1004	570	366	866	218	204	284	480	396
c10116_g1_i1	2740	1536	3348	3782	2298	3532	1034	882	1166	996	590
c10117_g1_i1	246	200	180	246	132	248	122	108	44	72	38
c10117_g1_i2	218	190	146	214	118	220	104	90	42	60	34
c10118_g1_i1	2	2	4	8	6	6	4	0	4	6	2
c10118_g1_i2	742	224	942	762	628	916	262	326	304	382	144
c10118_g1_i3	202	36	136	230	148	222	60	82	72	150	32
c10119_g1_i1	808	490	2906	1860	1656	3328	528	360	386	1264	280
c10119_g1_i2	744	458	2794	1686	1516	3112	498	332	354	1182	268
c1011_g1_i1	208	140	4038	640	730	1954	120	246	480	424	250
c10120_g1_i1	7766	2892	7758	6390	5766	3942	1626	1786	1508	7722	3772
c10120_g1_i2	10512	3700	9622	7874	6996	4816	2002	2164	1808	7956	4272
c10121_g1_i1	0	10	0	0	0	0	0	0	0	0	112
c10122_g1_i1	158	484	198	278	134	316	252	308	476	8	258
c10123_g1_i1	226	86	326	610	346	490	248	220	230	132	82
c10123_g1_i2	632	300	500	898	474	642	340	324	296	324	534
c10123_g2_i1	172	78	168	378	166	302	142	140	182	68	26
c10124_g1_i1	18	4	36	144	80	40	28	58	84	64	8
c10125_g1_i1	60	46	100	52	78	74	88	150	154	0	78
c10125_g1_i2	28	34	38	26	24	34	34	54	78	0	34
c10126_g1_i1	6	2	4	8	2	6	2	2	0	6	0
c10126_g1_i2	42	22	12	50	26	16	12	18	24	4	4
c10127_g1_i1	858	654	298	240	176	130	110	124	148	312	332
c10128_g1_i1	0	152	0	0	0	2	518	908	1040	0	238
c10128_g1_i2	0	208	0	0	0	2	724	1228	1470	0	306
c10129_g1_i1	2590	6792	16	554	856	20	1938	2986	2560	5522	14398
c10129_g1_i2	2156	5084	10	454	692	14	1642	2326	1966	4568	10542
c1012_g1_i1	4	4	14	10	10	8	0	0	0	24	0
c10130_g1_i1	634	232	198	454	214	264	176	98	96	214	34
c10130_g1_i2	934	386	402	774	436	500	276	182	210	344	110
c10131_g1_i1	0	282	0	0	0	6	124	96	86	0	158
c10132_g1_i1	3354	738	1146	2402	1932	1184	426	868	812	2370	1020
c10132_g1_i2	3378	738	1168	2448	1940	1200	448	874	808	2380	1030
c10133_g1_i1	822	606	820	238	272	750	204	248	406	328	2126
c10134_g1_i1	1836	796	2150	2624	1684	1900	856	882	722	1156	772
c10134_g1_i2	1824	796	2082	2470	1592	1842	824	850	704	1156	770
c10135_g1_i1	0	0	0	0	0	0	0	0	0	0	172
c10135_g2_i1	244	150	150	238	174	126	302	298	276	84	42
c10135_g2_i2	588	298	362	580	340	378	742	670	602	242	96
c10136_g1_i1	160	32	146	188	178	238	78	72	48	50	14
c10137_g1_i1	14	14	70	28	18	60	28	36	50	14	22
c10137_g1_i2	162	288	720	314	328	308	294	344	378	210	280
c10137_g1_i3	114	178	532	230	230	236	214	272	290	176	238
c10138_g1_i1	632	4002	72	1256	988	42	4602	7312	2944	1252	4030
c10138_g1_i2	570	7852	146	980	878	98	5136	10442	4934	1348	15932
c10138_g1_i3	1144	14206	176	2388	2084	108	11974	21924	9216	2818	21822
c10139_g1_i1	56	170	16	52	72	30	482	338	102	24	76
c10139_g1_i2	260	1582	212	222	336	176	2358	1982	1136	138	636
c10139_g1_i3	82	724	86	80	108	90	844	794	580	38	334
c1013_g1_i1	10	8	2	16	8	4	26	26	14	8	0
c10140_g1_i1	724	348	650	462	306	404	138	156	230	240	220
c10141_g1_i1	0	0	2	0	0	2	0	0	0	4	4
c10142_g1_i1	0	1088	0	2	0	2	120	186	270	4	1346
c10143_g1_i1	6	2	4	6	4	6	0	0	4	8	46
c10143_g2_i1	8	2	2	12	0	2	4	0	4	8	4
c10144_g1_i1	360	22	0	6	4	4	0	0	0	728	384
c10144_g1_i2	486	38	0	6	2	4	0	0	0	676	320
c10145_g1_i1	0	0	50	32	44	78	56	34	20	8	34
c10146_g1_i1	488	250	636	578	426	530	202	284	186	308	258
c10146_g2_i1	48	18	68	78	40	82	40	32	40	6	20
c10148_g1_i1	4562	1766	3576	7820	5708	3772	1616	1618	1678	2324	1578
c10149_g1_i1	530	32	214	1138	616	292	66	80	56	108	32
c10149_g1_i2	60	4	26	70	62	30	4	12	2	44	14
c1014_g1_i1	2	14	18	0	2	4	2	4	2	18	78
c10150_g1_i1	294	20	1148	338	230	588	32	34	44	234	42
c10150_g1_i2	350	28	1302	404	300	682	34	40	50	268	42
c10151_g1_i1	30	48	54	54	40	94	56	60	66	22	50
c10152_g1_i1	40	38	106	100	74	74	44	74	52	18	58
c10153_g1_i1	208	228	748	476	364	748	202	258	376	82	236
c10153_g1_i2	214	238	750	494	368	764	210	266	372	84	236
c10153_g1_i3	78	92	354	192	128	318	62	114	166	36	138
c10154_g1_i1	0	0	0	0	0	0	0	0	0	0	6
c10155_g1_i1	200	496	1230	696	406	1216	128	168	212	182	246
c10156_g1_i1	98	102	616	316	226	362	102	102	124	110	228
c10156_g1_i2	92	96	520	276	178	324	88	78	106	98	202
c10157_g1_i1	1268	800	1086	1344	856	1166	542	530	496	322	746
c10157_g1_i2	1236	790	1068	1306	826	1116	526	518	476	320	746
c10158_g1_i1	1086	636	1680	1802	1190	1090	672	722	890	538	816
c10158_g1_i2	558	384	1092	954	750	868	386	486	668	236	616
c10158_g1_i3	548	400	1070	896	714	880	368	496	676	192	582
c10158_g1_i4	1030	632	1602	1684	1118	1080	616	704	858	488	770
c10159_g1_i1	28	8	4	0	4	4	2	0	0	4	52
c10159_g1_i2	2	0	2	0	6	6	2	0	0	4	10
c1015_g1_i1	86	12	108	132	92	166	8	30	30	30	34
c10160_g1_i1	324	30	162	672	390	184	50	46	46	66	28
c10160_g1_i2	600	52	336	1258	756	386	92	110	90	104	46
c10160_g1_i3	392	34	358	810	520	300	82	94	60	70	34
c10161_g1_i1	6	4	66	24	24	60	16	32	20	6	60
c10162_g1_i1	4126	2212	0	0	0	0	0	0	0	112	148
c10162_g1_i2	3628	2014	0	0	0	0	0	0	0	110	152
c10163_g1_i1	214	82	90	292	178	232	208	180	138	78	44
c10163_g1_i2	248	108	116	362	212	276	226	222	182	78	60
c10163_g1_i3	56	40	38	90	48	74	44	62	52	12	30
c10164_g1_i1	1298	1436	1146	1670	1222	562	910	980	722	1386	2040
c10164_g1_i2	600	912	730	834	604	308	506	600	432	864	1610
c10165_g1_i1	0	14	0	0	2	0	0	0	0	32	278
c10166_g1_i1	424	432	526	402	236	590	606	148	272	114	358
c10167_g1_i1	20	60	30	52	22	56	120	28	48	10	92
c10168_g1_i1	6	8	88	44	54	76	22	28	26	8	28
c10169_g1_i1	1716	608	2234	1918	1688	2878	556	962	1218	436	846
c10169_g2_i1	24	28	260	88	82	240	36	38	42	36	84
c1016_g1_i1	8	8	10	14	8	4	4	4	10	8	4
c10170_g1_i1	296	414	86	324	212	164	140	106	70	84	54
c10170_g1_i2	578	472	158	786	498	368	352	252	170	142	102
c10170_g1_i3	462	516	128	524	346	242	220	156	126	122	78
c10171_g1_i1	24	14	0	6	8	0	0	0	0	10	0
c10171_g2_i1	12	4	44	132	80	130	26	8	38	38	6
c10172_g1_i1	466	704	24812	6468	5822	15184	492	422	816	776	286
c10172_g1_i2	310	466	17834	4722	4426	11118	368	330	646	462	242
c10172_g1_i3	448	666	23546	6150	5536	14486	448	396	768	752	278
c10173_g1_i1	1880	726	3436	1276	1100	1218	530	800	660	1272	474
c10174_g1_i1	198	136	120	348	220	390	228	124	182	62	62
c10174_g1_i2	214	144	130	362	232	396	236	120	180	58	64
c10174_g1_i3	58	40	44	118	98	150	94	50	78	36	28
c10175_g1_i1	0	74	2	0	4	0	0	2	2	14	18
c10176_g1_i1	0	4	0	0	0	0	0	0	0	4	696
c10176_g1_i2	0	6	0	0	0	2	0	0	0	4	692
c10177_g1_i1	8	16	42	48	32	36	22	8	18	2	18
c10178_g1_i1	888	454	790	856	690	1004	982	1222	1062	178	400
c10179_g1_i1	234	102	210	198	182	174	58	78	74	86	86
c10179_g1_i2	248	110	226	220	198	192	62	88	78	96	90
c1017_g1_i1	0	0	0	0	0	0	0	0	2	2	24
c1017_g1_i2	0	0	2	2	0	0	0	6	6	2	28
c10180_g1_i1	26	6	8	66	50	18	20	46	12	8	2
c10181_g1_i1	220	110	244	260	166	212	80	78	80	86	64
c10182_g1_i1	112	60	130	186	152	140	132	66	98	34	84
c10182_g1_i2	102	58	142	184	138	148	128	66	98	32	74
c10183_g1_i1	16	1334	0	0	8	2	706	938	490	2	830
c10184_g1_i1	4400	2986	4248	3438	2718	3708	1332	1588	2326	1782	3012
c10185_g1_i1	570	186	44	608	600	170	124	34	118	352	228
c10185_g1_i2	608	190	48	650	614	164	126	32	122	380	258
c10185_g1_i3	124	92	22	146	192	52	50	12	46	100	116
c10186_g1_i1	2056	1172	2794	2156	1508	1894	740	760	694	1102	1328
c10187_g1_i1	4	8	4	30	20	20	10	2	2	12	18
c10187_g1_i2	10	10	12	38	30	38	16	10	10	18	22
c10188_g1_i1	126	66	86	84	48	56	40	46	28	36	22
c10189_g1_i1	84	106	140	88	60	264	62	90	84	28	628
c1018_g1_i1	1060	10	824	516	872	712	0	4	0	1046	380
c10190_g1_i1	0	0	8	12	16	22	6	6	8	30	4
c10190_g1_i2	0	0	10	12	10	8	6	2	8	22	6
c10191_g1_i1	4	60	38	2	2	2	4	4	8	0	2
c10191_g2_i1	144	1464	1044	138	80	250	302	598	562	50	128
c10192_g1_i1	372	16	658	572	342	584	46	64	158	154	28
c10192_g1_i2	372	18	646	560	330	566	46	60	158	156	32
c10192_g1_i3	8	2	28	12	6	18	2	6	0	4	12
c10193_g1_i1	0	0	0	0	0	0	8	0	0	2	36
c10194_g1_i1	5818	782	18094	5136	3656	5936	838	1116	1838	1724	680
c10195_g1_i1	15464	15080	3166	9124	6904	2290	5844	7954	7308	9070	6518
c10195_g2_i1	128	212	6	16	16	2	14	24	24	104	536
c10196_g1_i1	262	104	1512	852	558	1292	166	198	322	94	328
c10196_g1_i2	428	162	2276	1404	918	2000	286	322	554	152	398
c10197_g1_i1	196	326	596	344	290	338	192	184	214	108	276
c10198_g1_i1	310	146	1274	340	282	692	64	62	152	156	206
c10199_g1_i1	76	50	186	84	70	136	36	60	108	10	36
c1019_g1_i1	30	140	76	34	32	52	48	52	68	12	48
c101_g1_i1	0	0	36	20	2	36	12	22	54	2	6
c10200_g1_i1	392	314	976	504	466	656	212	250	296	122	656
c10201_g1_i1	2470	2000	286	1494	662	238	2016	1962	3534	1426	2908
c10202_g1_i1	658	596	782	694	518	486	254	338	362	788	538
c10202_g1_i2	1122	982	1564	1250	978	856	476	672	686	1116	896
c10203_g1_i1	100	90	1012	888	646	714	166	190	296	322	144
c10204_g1_i1	88	148	76	138	56	72	134	120	118	22	56
c10204_g1_i2	196	350	132	262	152	150	296	308	276	60	128
c10205_g1_i1	0	2	0	2	0	0	0	0	0	12	6
c10205_g1_i2	0	2	0	2	0	0	0	0	0	16	6
c10206_g1_i1	98	48	10	128	156	38	16	24	12	46	6
c10207_g1_i1	222	396	1018	624	438	568	452	350	298	144	182
c10207_g1_i2	70	126	54	40	24	30	46	34	28	44	54
c10207_g2_i1	0	0	4	2	2	2	2	0	0	2	4
c10208_g1_i1	508	208	426	1018	758	826	264	296	230	210	180
c10209_g1_i1	1574	134	440	1522	2520	154	34	38	48	584	108
c10209_g1_i2	1426	122	412	1406	2366	154	36	36	42	560	98
c10209_g1_i3	1710	150	480	1658	2740	160	36	36	52	630	114
c10209_g1_i4	118	8	26	112	158	8	0	0	2	26	10
c1020_g1_i1	34	44	758	210	126	304	138	154	278	66	36
c10211_g1_i1	3604	2704	4586	3860	2808	3138	1322	1676	1656	1990	1378
c10211_g1_i2	2230	1516	2174	2390	1654	1888	794	900	882	1298	570
c10212_g1_i1	0	304	0	2	2	0	96	108	34	0	66
c10213_g1_i1	72	66	226	156	142	122	62	76	54	70	62
c10213_g1_i2	324	136	684	650	456	416	168	188	216	276	172
c10214_g1_i1	3844	2072	4106	3824	3226	3806	1400	1898	2014	2280	2752
c10215_g1_i1	1738	474	1064	1990	1260	1698	706	644	780	352	366
c10216_g1_i1	0	2	2	0	0	0	0	0	0	4	2
c10216_g1_i2	0	4	10	0	0	0	0	0	0	6	8
c10217_g1_i1	80	8	98	28	34	72	12	6	8	60	64
c10217_g1_i2	100	8	130	48	48	96	14	10	8	78	84
c10217_g1_i3	94	8	120	48	46	98	14	10	12	86	88
c10218_g1_i1	754	346	1136	1884	1354	1738	734	828	1132	304	596
c10219_g1_i1	26	108	122	68	52	76	120	112	92	10	518
c1021_g1_i1	4	72	0	2	0	0	28	32	24	0	28
c1021_g1_i2	2	52	0	2	0	0	16	20	18	0	28
c10222_g1_i1	50	214	46	170	102	76	76	174	126	76	46
c10223_g1_i1	6	0	0	2	16	0	0	0	0	44	0
c10223_g1_i2	8	0	0	2	26	0	0	0	0	46	2
c10223_g1_i3	0	0	0	0	2	0	0	0	0	20	0
c10224_g1_i1	1468	180	2906	3174	1350	1876	178	298	222	1228	260
c10225_g1_i1	16	4	56	14	30	38	0	0	0	40	0
c10225_g1_i2	142	30	598	112	116	216	2	2	0	232	6
c10226_g1_i1	212	452	154	118	108	144	48	42	46	12	128
c10227_g1_i1	1320	582	1678	1856	1322	1532	530	582	482	1044	610
c10227_g1_i2	1400	588	1746	2038	1398	1622	562	618	506	1140	620
c10228_g1_i1	12	6	14	10	16	26	6	8	4	0	12
c10229_g1_i1	2	124	10	4	12	34	174	108	254	0	106
c10229_g1_i2	2	796	128	50	44	250	712	564	1244	0	594
c1022_g1_i1	316	334	648	208	136	318	124	98	124	156	188
c10230_g1_i1	1218	1142	2502	1602	1230	1540	1458	1176	860	478	2118
c10231_g1_i1	340	1222	872	436	352	520	620	638	588	146	408
c10232_g1_i1	12	4	28	12	12	16	2	0	4	12	40
c10232_g2_i1	28	20	154	108	90	146	20	4	18	28	54
c10233_g1_i1	72	312	258	82	50	142	172	194	170	18	28
c10233_g2_i1	198	84	494	268	246	482	64	72	116	132	68
c10233_g3_i1	266	1380	978	200	168	344	342	410	430	86	334
c10234_g1_i1	104	164	424	194	128	408	42	70	112	108	58
c10235_g1_i1	0	82	0	0	0	0	66	60	104	0	118
c10236_g1_i1	1566	254	944	1230	726	694	224	188	244	312	186
c10236_g1_i2	1408	218	710	1002	600	550	184	152	216	310	160
c10238_g1_i1	1138	892	858	1034	732	872	514	556	456	362	856
c10239_g1_i1	46	160	76	62	34	74	48	46	50	12	20
c10239_g1_i2	10	46	16	12	10	18	8	8	12	4	6
c10240_g1_i1	2024	0	506	12062	7604	772	1104	944	692	258	2
c10241_g1_i1	184	118	176	196	172	188	100	102	98	116	44
c10241_g1_i2	170	112	176	196	172	188	100	102	98	112	36
c10241_g1_i3	170	114	170	188	164	192	102	100	98	82	34
c10242_g1_i1	848	320	1132	1074	950	1494	260	298	622	310	548
c10243_g1_i1	6	2	12	6	4	18	6	6	6	10	6
c10244_g1_i1	12	6	106	28	50	182	46	66	56	112	68
c10244_g1_i2	458	108	556	304	326	1064	272	422	456	682	272
c10244_g1_i3	36	6	40	18	10	76	20	26	22	32	14
c10244_g1_i4	4	0	6	6	6	8	0	12	6	6	0
c10245_g1_i1	286	288	354	500	456	240	342	310	202	604	344
c10245_g1_i2	472	374	486	722	602	328	444	418	252	750	414
c10246_g1_i1	12	5726	2	8	18	4	8022	8674	4786	216	8132
c10247_g1_i1	0	0	0	14	8	2	42	40	68	0	22
c10247_g1_i2	0	2	0	4	4	0	14	32	32	0	18
c10248_g1_i1	3058	2758	7242	7450	4602	7096	4402	4984	4716	1108	2536
c10248_g1_i2	1842	1674	4192	4918	3094	4578	2808	2856	3136	712	1826
c1024_g1_i1	4	0	2	24	18	14	0	2	2	10	12
c1024_g1_i2	2	0	2	26	24	16	0	2	6	10	12
c10250_g1_i1	9252	4654	8232	6992	5856	4450	2978	4454	4334	6150	6224
c10251_g1_i1	1586	1072	1448	1572	900	1272	1000	840	728	826	506
c10251_g1_i2	1612	1076	1456	1606	936	1304	1038	866	732	824	522
c10252_g1_i1	90	124	2	4	2	16	2	4	0	10	336
c10253_g1_i1	260	62	182	506	308	274	142	92	80	106	32
c10254_g1_i1	872	234	2442	1996	1480	2128	556	474	522	150	690
c10255_g1_i1	512	178	550	624	448	592	190	220	232	108	110
c10256_g1_i1	752	342	132	166	124	128	82	58	62	170	70
c10256_g1_i2	822	292	104	152	112	90	82	42	56	180	110
c10256_g2_i1	180	26	6	24	22	16	6	4	14	16	0
c10256_g2_i2	178	26	6	24	22	16	6	4	14	16	0
c10257_g1_i1	60	132	316	118	64	124	72	84	84	70	192
c10257_g2_i1	26	28	136	44	54	66	26	48	60	26	32
c10258_g1_i1	152	102	236	234	158	202	106	126	126	78	214
c10258_g1_i2	4	0	6	2	4	8	2	16	2	22	48
c10259_g1_i1	252	120	698	550	388	482	172	176	210	260	140
c10259_g1_i2	254	128	730	562	400	498	174	182	206	268	140
c1025_g1_i1	8	0	0	18	6	0	2	2	2	10	2
c10260_g1_i1	16	0	56	78	60	112	18	28	44	14	4
c10260_g1_i2	4	0	4	14	2	22	0	10	0	2	2
c10261_g1_i1	14	12	14	6	0	8	2	0	0	26	14
c10261_g1_i2	736	204	1884	1994	1456	2906	556	526	922	128	46
c10262_g1_i1	632	830	950	1842	1498	1602	1516	1314	1656	686	1360
c10263_g1_i1	1658	676	2064	1268	1036	1064	352	396	516	780	370
c10263_g1_i2	2042	738	2280	1582	1258	1264	438	486	622	930	404
c10263_g1_i3	1920	718	2252	1554	1222	1246	430	480	608	886	394
c10263_g1_i4	1756	686	2100	1294	1068	1076	362	406	534	824	376
c10264_g1_i1	5936	6320	22232	11844	10192	18476	3426	4108	3596	4812	7262
c10265_g1_i1	408	84	158	484	324	256	176	140	106	134	42
c10265_g1_i2	416	80	150	466	312	238	172	130	108	134	44
c10266_g1_i1	6	0	76	58	44	58	18	12	26	22	22
c10266_g1_i2	36	10	526	420	328	440	106	108	158	30	118
c10266_g1_i3	42	12	514	382	322	448	114	116	166	24	124
c10267_g1_i1	136	354	1286	150	132	382	190	258	314	94	288
c10267_g2_i1	724	1152	3560	830	656	2032	1126	1388	1486	528	1036
c10268_g1_i1	92	292	456	622	356	552	478	902	1004	16	260
c10268_g2_i1	20	16	54	56	64	62	64	92	94	10	32
c10268_g3_i1	6	26	66	120	68	128	112	212	172	2	26
c10269_g1_i1	1764	488	766	1390	1342	1174	574	926	940	104	136
c10269_g1_i2	2150	616	944	1690	1622	1430	676	1102	1184	118	174
c1026_g1_i1	146	126	48	60	36	36	42	20	22	44	32
c10270_g1_i1	2	2	4	4	6	4	4	0	2	10	6
c10270_g1_i2	36	24	42	46	42	64	18	16	22	38	40
c10271_g1_i1	54	24	32	64	48	50	32	40	48	4	36
c10271_g2_i1	44	20	54	72	62	96	30	18	22	10	12
c10273_g1_i1	834	494	1260	1130	828	858	468	486	462	386	412
c10274_g1_i1	0	108	0	0	0	0	34	50	54	0	64
c10275_g1_i1	106	964	100	150	84	118	502	538	690	234	426
c10276_g1_i1	188	66	102	156	112	70	54	46	44	90	34
c10276_g1_i2	1630	312	242	650	378	320	148	128	82	434	72
c10277_g1_i1	898	508	1440	1458	1220	1686	662	840	1000	18	350
c10277_g1_i2	882	476	1388	1418	1180	1624	658	820	982	18	330
c10278_g1_i1	60	70	78	84	52	44	18	30	40	34	14
c10280_g1_i1	266	176	216	178	98	210	78	72	122	14	18
c10281_g1_i1	2	8	8	12	28	20	8	18	28	14	34
c10281_g1_i2	0	10	10	20	38	24	16	26	36	10	36
c10282_g1_i1	304	50	118	258	164	130	104	96	54	60	28
c10282_g1_i2	1248	392	528	1412	956	910	626	556	384	246	172
c10282_g1_i3	1350	412	592	1558	1018	982	680	588	402	264	178
c10283_g1_i1	0	0	0	0	2	0	0	0	0	6	0
c10284_g1_i1	40390	56050	49406	64788	48800	49814	54954	43058	135852	21364	56614
c10284_g1_i2	38504	47894	49566	65188	48640	49846	56946	43322	135476	21198	54036
c10285_g1_i1	1592	1204	2780	1362	1204	1894	658	758	1012	1416	1826
c10285_g1_i2	1418	1144	2480	1206	1060	1654	586	704	950	1266	1690
c10285_g2_i1	6	6	34	10	16	32	10	18	14	0	6
c10286_g1_i1	1142	1126	2846	4008	2980	2756	1466	2386	2144	1654	844
c10287_g1_i1	14	68	168	42	12	142	44	64	70	4	78
c10288_g1_i1	4	0	18	4	4	4	12	26	18	8	20
c10289_g1_i1	792	646	1314	922	700	1002	274	388	454	418	994
c1028_g1_i1	0	0	0	0	0	0	0	0	0	8	6
c10291_g1_i1	280	30	102	264	128	202	36	40	42	98	12
c10291_g1_i2	2086	524	1984	2082	1262	1960	384	452	442	676	266
c10292_g1_i1	398	280	764	742	638	574	228	292	302	90	370
c10292_g1_i2	384	276	728	704	608	546	216	270	296	88	360
c10293_g1_i1	422	132	744	904	658	1100	368	340	500	134	76
c10293_g1_i2	84	30	160	190	118	278	64	70	114	20	26
c10294_g1_i1	162	36	454	420	274	550	36	24	28	202	66
c10295_g1_i1	132	52	126	264	150	222	86	90	94	92	28
c10295_g1_i2	126	54	118	246	142	204	86	92	90	96	24
c10295_g1_i3	112	48	104	222	126	188	76	84	82	84	28
c10296_g1_i1	14	18	60	44	32	38	48	32	26	38	62
c10296_g1_i2	24	32	118	124	64	84	112	62	66	66	72
c10296_g2_i1	12	12	48	96	44	36	62	32	46	16	12
c10297_g1_i1	18	32	54	62	50	88	152	90	96	6	30
c10298_g1_i1	390	150	890	476	364	1098	254	358	310	92	328
c10298_g1_i2	204	92	534	248	206	620	176	274	230	62	252
c10298_g1_i3	162	52	430	212	170	502	84	90	100	28	96
c10299_g1_i1	356	356	954	582	410	754	210	302	324	204	502
c1029_g1_i1	6	4	4	2	6	14	16	12	22	2	30
c1029_g1_i2	0	4	4	0	4	12	2	12	8	2	18
c102_g1_i1	1818	408	700	1952	1364	1298	736	638	536	398	146
c102_g1_i2	302	92	180	332	208	308	114	110	108	78	38
c10300_g1_i1	2	10	28	14	2	8	4	10	8	4	10
c10301_g1_i1	8	4	26	14	12	20	10	6	4	14	10
c10301_g2_i1	0	2	4	6	6	14	4	4	0	2	6
c10302_g1_i1	0	0	0	2	0	0	0	0	0	4	0
c10302_g2_i1	6	824	8	12	6	6	420	682	1004	6	530
c10303_g1_i1	0	20	10	4	14	14	38	32	48	8	16
c10303_g1_i2	4	10	8	6	8	4	28	18	26	26	24
c10303_g1_i3	4	10	8	4	8	4	24	16	20	20	24
c10304_g1_i1	2532	1868	3704	5708	3410	3096	3664	2630	2986	1938	1432
c10305_g1_i1	574	252	568	838	504	630	206	190	218	250	190
c10305_g1_i2	592	254	570	864	526	638	210	188	224	256	194
c10306_g1_i1	6	0	6	4	4	2	0	4	0	28	14
c10306_g1_i2	10	0	26	32	34	68	2	10	6	10	10
c10306_g1_i3	14	2	12	14	14	32	2	8	4	8	4
c10309_g1_i1	142	166	304	114	100	138	96	72	98	70	134
c10309_g1_i2	396	348	652	350	294	410	196	212	248	236	366
c1030_g1_i1	130	34	1800	318	302	484	130	120	354	144	36
c10310_g1_i1	10	18	14	26	12	12	24	12	18	8	32
c10310_g2_i1	8	14	8	12	10	24	26	16	16	0	26
c10310_g2_i2	8	22	10	14	12	28	40	20	22	0	36
c10311_g1_i1	408	150	1352	640	552	944	154	204	162	118	174
c10312_g1_i1	538	114	220	488	268	394	190	138	114	132	40
c10313_g1_i1	22	318	2	22	10	10	278	430	286	6	2860
c10313_g2_i1	6	192	0	6	6	2	148	180	156	8	274
c10314_g1_i1	108	596	1354	148	150	580	206	310	358	20	208
c10315_g1_i1	110	20	1092	500	446	1048	38	36	26	86	196
c10315_g1_i2	176	44	1686	816	804	1890	80	78	50	112	242
c10315_g1_i3	132	24	1190	598	558	1218	44	44	28	96	194
c10316_g1_i1	6	348	2	0	0	0	66	216	204	0	392
c10317_g1_i1	0	32	26	4	0	2	2	18	8	46	26
c10318_g1_i1	0	0	0	0	0	0	0	0	0	2	2
c10319_g1_i1	2	0	12	0	6	6	4	4	4	18	0
c10319_g2_i1	32	1150	86	36	214	46	90	706	300	14	30
c10319_g3_i1	20	598	98	26	258	62	96	802	312	16	28
c1031_g1_i1	402	114	448	274	130	338	62	46	72	206	90
c10321_g1_i1	1298	472	1672	1632	1040	1340	276	326	374	560	298
c10322_g1_i1	392	264	774	568	404	720	280	262	370	48	700
c10323_g1_i1	48	24	78	84	90	150	32	50	68	88	86
c10325_g1_i1	708	440	750	1198	796	482	716	748	1344	200	188
c10326_g1_i1	108	96	386	186	146	258	168	156	248	82	148
c10327_g1_i1	306	142	484	334	286	354	128	164	176	176	220
c10327_g1_i2	264	130	462	308	260	336	118	148	168	160	210
c10328_g1_i1	806	96	122	222	174	162	36	30	56	64	4
c10329_g1_i1	526	94	1132	1526	990	1166	274	310	388	100	260
c1032_g1_i1	566	388	716	372	254	358	172	182	220	94	130
c10330_g1_i1	1118	560	664	624	258	430	196	162	398	262	114
c10331_g1_i1	232	76	266	534	320	386	200	134	164	120	48
c10331_g1_i2	304	116	386	732	462	558	256	174	250	148	60
c10332_g1_i1	178	94	408	182	118	164	44	50	66	86	232
c10332_g2_i1	132	54	394	190	176	406	96	62	132	82	96
c10333_g1_i1	358	444	774	344	204	504	240	212	374	86	170
c10334_g1_i1	718	518	1610	422	318	700	126	198	226	134	238
c10335_g1_i1	14	252	6	0	2	4	430	722	594	12	658
c10336_g1_i1	58	0	292	274	258	376	12	28	120	86	34
c10336_g1_i2	0	0	120	102	102	142	4	20	50	34	10
c10337_g1_i1	138	100	822	336	302	520	108	116	148	92	282
c10337_g1_i2	446	212	1096	530	604	892	208	230	348	274	344
c10337_g1_i3	292	118	662	306	364	618	120	170	230	174	100
c10338_g1_i1	146	160	404	276	224	310	102	128	208	116	160
c10338_g1_i2	106	146	372	232	196	268	98	108	184	102	172
c10338_g1_i3	312	258	666	454	406	584	216	242	386	112	190
c10339_g1_i1	0	12	0	0	0	0	0	0	0	0	78
c1033_g1_i1	0	36	0	0	0	0	6	4	28	8	2
c1033_g1_i2	0	22	0	0	0	0	0	2	4	6	4
c10340_g1_i1	2476	1796	2114	2442	1494	1816	972	754	790	1432	846
c10341_g1_i1	350	122	400	330	182	290	188	194	168	226	130
c10341_g1_i2	736	300	994	652	442	686	418	484	412	320	184
c10341_g1_i3	700	292	1004	622	422	670	402	434	378	322	180
c10342_g1_i1	174	24	1426	326	288	794	4	0	12	76	2
c10342_g1_i2	152	28	1684	350	352	894	4	2	16	70	2
c10343_g1_i1	478	196	11604	2202	1762	7316	170	110	88	1022	100
c10343_g1_i2	960	354	18722	4196	3128	12894	352	192	166	1570	136
c10343_g1_i3	938	350	18036	4080	2960	12432	338	188	152	1584	134
c10344_g1_i1	1454	950	2872	1204	1086	1806	512	728	872	640	262
c10344_g1_i2	1650	974	3472	1556	1312	2146	592	870	1000	756	272
c10344_g1_i3	1220	844	2582	1086	1008	1698	476	700	788	580	252
c10345_g1_i1	0	0	0	0	0	0	0	0	0	6	14
c10346_g1_i1	462	162	650	618	384	694	244	202	266	98	70
c10346_g1_i2	34	26	46	82	24	86	34	20	16	26	32
c10347_g1_i1	168	50	74	138	100	124	46	50	48	38	12
c10347_g2_i1	408	94	104	362	218	246	138	68	84	90	26
c10349_g1_i1	240	126	418	408	266	472	228	138	176	64	100
c10349_g1_i2	282	158	540	518	348	554	278	184	242	82	124
c10349_g2_i1	76	72	270	176	134	232	90	76	78	62	122
c1034_g1_i1	494	540	1070	826	680	1440	528	692	566	220	372
c10351_g1_i1	140	30	78	230	234	186	48	84	100	166	32
c10351_g1_i2	196	6	128	346	378	292	64	112	98	230	10
c10351_g1_i3	194	6	124	332	372	292	66	112	104	218	10
c10352_g1_i1	444	276	428	594	400	774	254	182	144	260	196
c10353_g1_i1	100	52	174	266	160	122	128	122	46	20	28
c10353_g2_i1	0	2	94	46	50	60	2	2	32	26	30
c10354_g1_i1	42	16	112	62	58	122	18	46	68	6	12
c10354_g2_i1	0	12	2	0	0	2	6	16	16	0	12
c10355_g1_i1	4	22	8	22	22	24	6	12	22	8	4
c10355_g2_i1	2	2	6	6	8	14	12	2	12	4	36
c10356_g1_i1	1392	354	1522	1980	1284	752	434	470	316	1252	590
c10356_g1_i2	1114	278	1092	1432	898	568	320	312	198	1024	344
c10357_g1_i1	30	436	396	92	96	242	424	460	516	52	364
c10358_g1_i1	40	14	84	42	36	74	12	26	12	46	28
c10358_g1_i2	38	14	96	48	40	82	22	30	20	46	30
c10358_g1_i3	24	12	80	40	40	72	24	22	16	28	26
c10359_g1_i1	0	0	0	0	0	0	0	0	0	0	20
c1035_g1_i1	6	8	22	46	26	50	22	36	30	2	24
c1035_g1_i2	0	2	2	18	4	20	8	8	8	2	16
c10360_g1_i1	496	384	742	798	532	1080	420	438	634	152	222
c10360_g1_i2	504	374	740	788	526	1068	410	432	626	150	212
c10360_g2_i1	124	58	200	126	108	240	58	50	72	52	76
c10362_g1_i1	442	22	110	258	230	172	44	50	52	16	114
c10363_g1_i1	100	38	78	114	80	122	38	32	30	22	8
c10363_g1_i2	108	44	82	104	82	124	42	36	28	22	12
c10363_g1_i3	16	8	10	12	4	8	4	0	2	2	2
c10364_g1_i1	0	0	0	0	0	2	2	4	8	2	14
c10365_g1_i1	100	160	122	108	86	98	78	114	114	8	46
c10366_g1_i1	2178	2816	4468	1300	1110	1606	1146	1374	1644	518	724
c10367_g1_i1	772	386	2474	1204	912	1868	368	336	486	406	584
c10368_g1_i1	1776	2064	4086	1378	1652	2650	774	2016	2618	400	426
c10369_g1_i1	24	32	172	60	44	102	88	34	46	52	70
c1036_g1_i1	12	10	16	50	40	30	20	18	4	4	24
c10370_g1_i1	164	176	1750	1072	1378	1092	222	312	488	128	396
c10371_g1_i1	94	2	68	106	90	108	6	14	4	24	6
c10371_g1_i2	110	2	68	96	82	102	6	14	4	22	6
c10371_g1_i3	138	4	94	136	112	132	8	26	10	22	8
c10372_g1_i1	0	0	0	0	0	0	2	0	0	14	8
c10373_g1_i1	30	18	60	26	16	36	14	4	14	28	30
c10373_g1_i2	12	14	42	8	10	18	4	2	10	2	14
c10374_g1_i1	124	224	10588	974	1114	4272	86	156	192	222	74
c10376_g1_i1	1876	520	538	1464	862	600	576	408	364	668	240
c10376_g1_i2	1908	524	550	1504	884	614	598	418	372	682	244
c10376_g1_i3	626	222	250	516	318	246	222	182	152	172	96
c10377_g1_i1	6	4	8	2	18	10	2	6	16	98	86
c10377_g2_i1	0	2	0	0	0	0	0	0	0	0	0
c10378_g1_i1	5996	3178	7908	7640	6064	6730	2826	2998	2936	3318	2968
c10378_g1_i2	6270	3216	8508	8090	6420	7074	2946	3064	3058	3490	3072
c10379_g1_i1	20	28	18	24	4	24	2	6	24	4	16
c1037_g1_i1	176	172	308	100	74	108	40	54	76	22	32
c1037_g1_i2	242	238	498	166	112	168	66	96	126	22	44
c10380_g1_i1	634	510	3456	1334	1220	1776	658	668	592	1198	804
c10381_g1_i1	94	20	330	358	292	464	314	362	776	36	238
c10381_g1_i2	60	6	188	224	172	304	188	220	488	6	122
c10382_g1_i1	288	54	348	152	76	258	66	76	48	110	44
c10382_g2_i1	1296	508	2780	604	424	1264	294	328	532	218	232
c10383_g1_i1	10964	13864	17166	6356	4760	8972	5902	9250	8586	4470	3968
c10383_g1_i2	10974	13866	17128	6352	4760	8978	5900	9242	8580	4470	3962
c10384_g1_i1	4418	1870	4900	3910	2674	3694	904	1078	1088	992	858
c10385_g1_i1	8	88	174	82	104	80	142	198	126	34	542
c10386_g1_i1	312	154	38	362	298	86	174	236	460	24	240
c10387_g1_i1	0	44	0	0	2	6	12	8	6	4	584
c10388_g1_i1	212	174	756	374	246	534	86	140	190	38	272
c10389_g1_i1	200	60	256	70	34	96	44	22	22	110	50
c1038_g1_i1	366	356	506	212	192	166	218	194	158	24	38
c10390_g1_i1	98	58	238	140	158	268	80	124	84	70	24
c10391_g1_i1	8	4	0	12	8	0	2	0	0	12	16
c10391_g1_i2	0	0	0	2	4	0	2	0	0	2	12
c10392_g1_i1	2	4	8	0	0	6	86	496	354	12	40
c10392_g1_i2	0	2	2	0	0	2	42	230	212	2	30
c10392_g1_i3	0	0	2	0	0	0	22	40	36	2	6
c10393_g1_i1	0	6	0	6	0	26	12	4	4	0	32
c10394_g1_i1	20	20	2	2	0	4	2	10	4	46	68
c10395_g1_i1	718	516	734	728	512	456	366	418	340	358	250
c10395_g1_i2	62	18	30	50	44	50	18	14	12	36	0
c10396_g1_i1	62	16	234	252	144	194	134	148	266	148	174
c10396_g1_i2	38	10	178	186	104	126	110	108	202	110	150
c10397_g1_i1	340	508	722	274	252	318	176	220	218	238	444
c10397_g1_i2	250	340	592	198	168	254	94	142	140	170	282
c10397_g1_i3	6	28	0	2	0	0	14	8	2	10	32
c10397_g1_i4	464	558	876	358	334	416	188	246	242	276	436
c10398_g1_i1	258	82	718	274	270	578	32	68	66	166	38
c10399_g1_i1	0	2	0	4	2	0	0	2	0	2	4
c10399_g1_i2	16	34	12	24	8	18	16	6	10	12	8
c1039_g1_i1	28	12	66	90	76	66	16	14	42	46	24
c103_g1_i1	4	0	0	22	10	2	2	0	0	8	12
c103_g1_i2	2	0	0	4	2	0	0	0	0	6	4
c10400_g1_i1	10080	4878	14912	12448	8946	9244	3902	3916	3564	5116	5148
c10400_g1_i2	14182	5772	18228	16484	11726	12006	4986	4710	4300	6638	5674
c10401_g1_i1	1898	1164	1144	998	966	810	454	746	720	1418	796
c10401_g1_i2	2790	1554	1600	1504	1366	1082	630	1064	934	1924	982
c10402_g1_i1	2	190	86	2	2	18	42	86	106	2	20
c10403_g1_i1	30	8	42	36	26	24	8	6	18	6	4
c10403_g1_i2	26	4	22	16	16	18	8	0	6	22	12
c10404_g1_i1	12	0	36	22	18	46	18	8	10	30	8
c10404_g1_i2	10	2	24	22	16	42	18	12	8	36	10
c10405_g1_i1	18	8	90	38	28	48	2	0	2	6	16
c10405_g1_i2	28	16	94	28	70	46	0	0	4	20	16
c10405_g1_i3	82	40	326	112	136	140	4	2	4	46	52
c10406_g1_i1	2	4	16	20	12	18	24	10	14	6	0
c10406_g2_i1	6	10	72	138	62	150	178	140	196	34	30
c10407_g1_i1	198	70	236	380	326	268	130	166	190	82	42
c10407_g1_i2	454	220	906	1018	906	838	342	438	474	244	134
c10407_g1_i3	442	228	872	952	856	782	326	432	472	230	134
c10408_g1_i1	1398	2068	3824	1906	2902	2938	1166	1618	2828	188	2430
c1040_g1_i1	8	10	50	34	22	70	32	38	28	6	14
c1040_g1_i2	38	46	60	106	42	86	64	66	80	18	12
c10410_g1_i1	8	14	0	2	4	8	0	4	2	4	2
c10410_g1_i2	114	194	156	46	28	62	36	38	90	36	44
c10411_g1_i1	1204	674	1650	2268	1642	2414	772	916	964	458	714
c10411_g1_i2	350	132	392	770	530	722	214	252	282	146	38
c10412_g1_i1	2	0	12	2	6	10	2	2	2	6	18
c10412_g1_i2	6	4	18	2	8	8	0	4	2	6	12
c10412_g1_i3	2	0	10	4	8	12	2	2	0	6	16
c10413_g1_i1	276	44	232	564	432	218	70	88	54	64	168
c10414_g1_i1	992	640	2146	1438	1242	2068	702	886	1130	500	858
c10414_g1_i2	2198	1196	3894	2558	2270	3720	1184	1526	2034	1044	1226
c10414_g1_i3	366	214	794	434	368	770	232	292	414	222	208
c10415_g1_i1	6	280	32	36	26	6	1706	1608	5528	4	196
c10415_g1_i2	6	132	32	26	16	2	838	906	3888	4	132
c10416_g1_i1	404	256	412	260	218	240	154	172	184	292	240
c10417_g1_i1	286	104	1272	658	578	1344	128	136	180	164	284
c10418_g1_i1	30	14	90	22	30	46	16	22	4	20	8
c10418_g1_i2	148	72	334	102	140	216	42	60	38	158	66
c10418_g1_i3	134	70	330	112	148	224	40	58	40	140	66
c10419_g1_i1	1756	576	620	1242	722	960	462	362	340	424	272
c10419_g1_i2	346	210	216	268	186	346	114	114	118	138	104
c1041_g1_i1	6	0	10	4	8	34	2	6	6	10	2
c10420_g1_i1	14	60	4	20	40	28	62	42	64	20	124
c10421_g1_i1	120	114	184	240	196	252	202	184	290	132	90
c10421_g1_i2	114	114	186	238	202	272	208	198	342	120	88
c10422_g1_i1	12	14	30	106	110	58	22	6	2	18	0
c10423_g1_i1	30	0	0	30	0	4	0	0	0	28	0
c10424_g1_i1	0	0	0	0	0	0	0	0	0	8	0
c10425_g1_i1	126	106	234	170	174	194	94	114	144	38	140
c10425_g1_i2	208	190	378	292	264	336	170	204	250	94	482
c10426_g1_i1	750	440	1822	1532	1610	2094	478	636	674	116	472
c10426_g1_i2	612	386	1642	1230	1418	1798	394	566	582	108	436
c10428_g1_i1	44	14	26	16	22	42	42	56	56	184	96
c10429_g1_i1	8190	4734	8210	5936	5618	5164	2766	3706	3176	7570	13272
c10429_g1_i2	9476	5410	9044	6564	6220	5700	3018	4042	3494	7784	13702
c1042_g1_i1	0	36	0	0	0	0	2	4	2	0	32
c1042_g1_i2	0	36	0	0	0	0	4	6	2	0	36
c10430_g1_i1	2206	28084	814	3694	4782	2806	14704	53670	80866	1744	13176
c10431_g1_i1	480	288	4956	2378	1898	3594	480	488	610	514	344
c10432_g1_i1	8	6	30	22	14	24	0	4	4	2	2
c10432_g1_i2	12	4	12	16	6	8	6	4	8	4	4
c10433_g1_i1	10	2	16	6	16	8	0	2	6	22	34
c10433_g1_i2	10	2	12	6	16	8	4	4	6	24	34
c10433_g1_i3	2	0	4	2	10	4	0	2	2	14	12
c10434_g1_i1	790	406	1518	1082	772	952	606	550	676	288	676
c10435_g1_i1	1928	1492	618	644	866	874	354	748	424	198	282
c10436_g1_i1	216	88	1764	776	596	1390	306	318	608	80	342
c10437_g1_i1	290	236	382	362	270	504	160	190	238	164	114
c10437_g1_i2	92	100	148	104	80	190	54	78	78	60	64
c10437_g1_i3	78	90	118	134	82	144	50	68	68	38	20
c10438_g1_i1	86	28	120	144	86	126	24	34	46	98	88
c10438_g1_i2	76	28	110	130	78	114	20	28	36	108	92
c10438_g1_i3	6	2	18	26	12	24	2	0	12	22	16
c1043_g1_i1	0	6	42	76	50	94	10	4	4	12	34
c10440_g1_i1	90	72	94	52	36	50	20	30	32	78	66
c10441_g1_i1	144	2	56	176	118	158	158	22	12	118	0
c10441_g1_i2	142	2	56	176	114	156	154	22	12	112	0
c10442_g1_i1	2006	662	2006	3868	2538	2178	1218	1108	1082	1416	402
c10443_g1_i1	1482	758	4652	1508	1206	2132	418	502	546	314	574
c10444_g1_i1	364	404	1228	394	366	492	212	276	414	180	208
c10444_g1_i2	116	108	284	116	90	114	52	60	102	52	40
c10445_g1_i1	4908	508	3570	2680	2022	1480	336	240	288	1862	318
c10446_g1_i1	160	174	230	200	196	216	58	108	116	138	136
c10446_g1_i2	296	222	398	350	320	384	106	188	204	228	180
c10446_g1_i3	230	202	350	280	276	346	90	156	184	186	160
c10446_g1_i4	234	202	240	212	204	224	58	114	118	152	162
c10447_g1_i1	20	22	70	24	22	20	2	6	8	22	4
c10447_g1_i2	78	90	190	54	66	86	12	30	22	38	26
c10448_g1_i1	2	2	6	4	14	14	4	18	4	6	6
c10448_g1_i2	12	14	32	34	42	46	36	62	76	10	22
c10449_g1_i1	0	0	2	0	0	14	2	0	0	96	0
c10449_g2_i1	24	6	44	18	20	54	10	4	18	6	16
c1044_g1_i1	2	22	0	14	8	6	124	118	160	0	20
c1044_g1_i2	2	24	0	14	4	6	102	94	136	0	16
c10450_g1_i1	0	2	0	0	0	0	6	4	6	0	66
c10450_g2_i1	0	0	0	2	0	0	6	4	12	2	80
c10451_g1_i1	4	2	0	0	0	0	2	6	6	0	22
c10451_g1_i2	4	4	0	0	0	0	2	8	6	0	20
c10452_g1_i1	56	122	62	138	82	130	130	60	138	32	96
c10453_g1_i1	2022	1466	1214	1152	792	700	482	374	484	518	338
c10453_g1_i2	2022	1466	1214	1150	792	700	482	374	486	520	338
c10454_g1_i1	288	82	418	456	278	480	158	120	150	70	88
c10454_g1_i2	70	22	108	106	68	116	32	26	46	10	24
c10455_g1_i1	4	158	0	12	36	0	4	2	2	2	32
c10455_g2_i1	0	560	0	0	0	0	166	234	440	0	82
c10456_g1_i1	18	102	0	0	2	0	8	4	16	2	218
c10457_g1_i1	1196	622	1736	1434	1518	1648	544	654	884	194	1768
c10459_g1_i1	0	70	92	0	8	36	22	46	28	0	368
c10459_g2_i1	2	16	18	0	0	8	8	18	12	0	88
c1045_g1_i1	6	4	16	12	18	24	4	6	4	6	6
c10460_g1_i1	72	94	176	90	58	80	34	70	70	50	76
c10461_g1_i1	320	256	288	334	260	372	194	246	286	32	60
c10462_g1_i1	4	0	2	0	4	2	10	10	12	0	36
c10462_g1_i2	4	0	4	0	6	2	18	18	34	0	56
c10463_g1_i1	4	24	24	54	80	0	38	80	16	8	26
c10463_g1_i2	4	18	30	46	68	4	38	68	22	8	20
c10465_g1_i1	336	444	464	532	348	474	356	480	438	72	176
c10465_g1_i2	304	386	412	444	308	408	304	430	390	62	160
c10466_g1_i1	150	550	2342	202	186	878	344	364	1038	180	208
c10466_g1_i2	132	430	1796	170	154	714	296	306	830	170	186
c10467_g1_i1	236	342	350	222	174	164	84	86	184	86	126
c10469_g1_i1	328	276	456	240	210	292	108	130	154	290	374
c10469_g1_i2	224	214	390	216	186	262	74	114	126	244	352
c10469_g1_i3	318	278	466	240	206	286	108	144	150	298	388
c1046_g1_i1	0	0	0	0	0	0	0	0	0	6	0
c1046_g1_i2	0	0	0	0	0	0	0	0	0	4	0
c10470_g1_i1	4	22	28	12	18	6	24	32	14	10	132
c10470_g1_i2	2	4	0	0	0	2	2	2	2	4	10
c10471_g1_i1	4	4	6	20	16	18	16	8	10	12	16
c10472_g1_i1	9496	6980	6308	7692	7060	4118	3002	4596	2638	3910	1586
c10473_g1_i1	362	284	274	488	354	442	260	250	190	78	72
c10473_g1_i2	446	312	320	592	450	500	310	308	230	90	88
c10474_g1_i1	0	2	24	2	0	4	0	2	2	4	0
c10475_g1_i1	132	714	1572	390	346	788	1146	196	244	208	276
c10476_g1_i1	32	18	0	0	0	6	0	0	2	50	8
c10477_g1_i1	4	2	28	10	10	12	0	10	4	6	0
c10477_g1_i2	18	20	72	36	46	56	20	28	24	14	6
c10479_g1_i1	210	310	4368	1246	1236	3514	540	392	336	728	872
c1047_g1_i1	220	124	448	272	294	304	84	128	144	270	164
c1047_g1_i2	132	98	308	166	200	192	48	80	82	208	150
c10480_g1_i1	6	4	12	16	12	24	30	12	8	4	16
c10480_g1_i2	88	92	224	332	202	390	402	202	166	90	278
c10481_g1_i1	882	524	2312	1592	1160	1848	918	1012	1044	284	734
c10482_g1_i1	746	444	1044	674	460	518	286	294	318	568	338
c10482_g1_i2	68	74	244	128	94	184	74	60	96	70	74
c10482_g1_i3	302	164	510	330	234	296	148	126	112	310	170
c10483_g1_i1	2	0	30	16	10	22	14	8	14	8	8
c10484_g1_i1	8	4	6	6	6	16	0	4	2	16	2
c10485_g1_i1	0	0	0	90	58	78	0	0	0	150	0
c10485_g1_i2	0	0	0	90	56	74	0	0	0	206	0
c10486_g1_i1	276	194	884	374	260	706	108	122	244	20	172
c10486_g1_i2	316	214	942	422	294	786	122	146	260	24	178
c10487_g1_i1	500	244	716	564	512	400	150	236	222	1086	1006
c10487_g1_i2	212	150	414	250	276	202	88	156	134	536	564
c10488_g1_i1	14	6	14	12	12	8	4	4	0	16	2
c10488_g1_i2	2750	842	2774	1846	1148	1588	796	700	724	1080	442
c10488_g2_i1	84	148	254	142	142	258	74	142	76	48	70
c10489_g1_i1	38	30	0	2	0	2	4	0	0	18	10
c1048_g1_i1	56	26	44	48	44	42	30	40	46	20	14
c10490_g1_i1	168	184	448	556	434	268	176	262	228	256	690
c10490_g1_i2	186	196	468	568	454	278	180	266	230	260	726
c10491_g1_i1	1298	516	636	916	524	608	412	312	282	502	252
c10491_g1_i2	1170	480	640	880	504	608	398	290	266	496	238
c10492_g1_i1	0	0	8	16	6	16	8	0	2	4	4
c10492_g1_i2	32	4	26	56	32	50	24	20	20	10	4
c10492_g1_i3	14	0	24	46	28	32	14	8	12	12	0
c10493_g1_i1	764	732	1398	1202	874	928	374	454	548	576	526
c10494_g1_i1	6	10	24	14	6	16	2	4	10	8	16
c10494_g2_i1	0	6	22	30	36	22	70	42	42	4	62
c10494_g2_i2	0	6	22	32	46	26	74	52	48	6	66
c10495_g1_i1	86	32	346	340	262	384	74	72	82	80	40
c10495_g2_i1	74	12	220	232	172	236	22	30	34	86	6
c10496_g1_i1	112	12	168	112	126	98	22	20	26	46	14
c10496_g1_i2	24	8	60	32	40	28	4	6	0	14	6
c10496_g1_i3	356	34	398	304	268	234	76	66	58	140	56
c10497_g1_i1	32	8	78	48	38	50	20	34	18	30	28
c10497_g1_i2	22	4	82	46	40	64	18	22	12	40	46
c10497_g1_i3	46	12	134	94	84	106	30	50	28	52	64
c10498_g1_i1	0	0	0	0	0	0	8	10	2	0	14
c10498_g1_i2	8	28	2	14	10	4	40	50	56	18	110
c10499_g1_i1	158	34	46	160	76	94	40	22	12	48	16
c10499_g1_i2	450	118	198	372	206	256	106	52	62	108	62
c10499_g1_i3	566	126	290	590	318	390	168	98	92	126	50
c1049_g1_i1	10	0	28	24	6	26	4	0	4	12	2
c104_g1_i1	136	152	0	38	4	10	144	148	392	2	36
c10500_g1_i1	4	0	6	4	4	10	2	0	0	2	8
c10500_g1_i2	222	68	344	282	248	348	106	94	70	116	30
c10502_g1_i1	12794	4786	12294	14224	9178	9168	5416	5862	4198	6032	2800
c10502_g1_i2	11932	4140	11236	12928	8328	8402	4888	5054	3682	5494	2324
c10502_g1_i3	14010	5542	13334	15198	9914	9816	5796	6372	4786	6386	2990
c10503_g1_i1	1828	1080	1108	1756	1088	1054	2440	2212	1942	798	1366
c10503_g1_i2	2218	1228	1348	2266	1346	1312	2962	2914	2526	966	1724
c10504_g1_i1	136	16	292	434	270	338	38	28	20	70	8
c10504_g1_i2	496	32	620	1580	904	954	120	80	118	180	42
c10504_g1_i3	42	2	32	186	94	78	16	14	20	16	4
c10505_g1_i1	938	980	3438	1642	1072	1802	1050	1446	1988	546	1282
c10505_g1_i2	906	970	3242	1582	1038	1728	998	1392	1958	520	1258
c10506_g1_i1	938	442	500	862	596	502	458	334	290	244	68
c10507_g1_i1	2	0	0	0	0	0	0	0	0	4	0
c10508_g1_i1	0	22	8	0	0	4	12	8	16	4	176
c10508_g1_i2	0	10	6	0	0	2	12	8	14	2	128
c10510_g1_i1	202	52	316	236	178	310	58	32	44	86	18
c10510_g1_i2	276	42	278	236	192	228	42	38	44	74	30
c10510_g1_i3	142	34	228	162	114	224	46	22	26	64	18
c10511_g1_i1	3072	4	162	290	460	394	2	8	2	586	2
c10511_g1_i2	944	0	40	90	180	96	2	0	0	204	2
c10511_g1_i3	3186	4	168	300	472	410	2	8	2	598	2
c10512_g1_i1	794	346	440	392	338	664	246	174	322	92	106
c10512_g1_i2	792	370	458	408	358	696	276	190	350	94	106
c10513_g1_i1	202	16	314	202	150	294	64	80	116	50	116
c10513_g1_i2	188	18	376	266	172	390	72	100	126	56	122
c10514_g1_i1	11522	6894	10992	7342	5392	7064	4770	5436	5110	4720	3566
c10514_g2_i1	288	194	634	84	100	154	36	68	70	14	12
c10515_g1_i1	504	126	456	610	448	816	250	212	282	178	190
c10515_g1_i2	464	122	422	542	392	750	228	184	244	168	184
c10516_g1_i1	2	2	14	6	6	12	6	16	10	48	192
c10516_g1_i2	2	2	10	6	4	6	6	14	10	40	188
c10517_g1_i1	86	88	92	106	92	102	42	68	32	26	34
c10518_g1_i1	2364	1944	1642	2198	1180	1392	1224	1050	1306	900	350
c10518_g1_i2	2304	1920	1618	2140	1158	1366	1210	1036	1292	902	352
c10519_g1_i1	1908	970	2570	2152	1420	1760	894	904	886	1972	930
c10519_g1_i2	1876	962	2532	2120	1396	1722	876	892	866	1986	916
c1051_g1_i1	72	94	486	232	230	442	252	178	116	40	148
c1051_g1_i2	22	18	166	60	60	88	42	52	36	12	46
c10520_g1_i1	1040	844	1130	1044	670	702	412	444	584	502	654
c10520_g1_i2	3482	1896	2560	2960	1852	1786	1212	1308	1442	1554	1082
c10521_g1_i1	440	126	24	90	54	44	172	144	266	74	50
c10521_g1_i2	442	128	24	80	44	40	162	138	250	64	50
c10521_g1_i3	412	124	24	76	42	40	152	132	232	66	58
c10522_g1_i1	140	66	124	230	116	156	82	76	70	50	52
c10522_g1_i2	460	156	270	654	370	402	228	178	122	118	86
c10523_g1_i1	1300	94	618	596	464	928	32	14	14	102	14
c10523_g2_i1	3094	268	1802	1318	966	2252	72	30	38	470	50
c10524_g1_i1	0	0	2	0	0	0	2	2	6	0	50
c10524_g1_i2	30	16	12	16	6	34	2	4	2	6	12
c10526_g1_i1	7934	1886	9552	4192	3504	4532	1290	1846	1670	4318	182
c10526_g1_i2	8028	1874	9504	4174	3486	4480	1280	1840	1668	4388	180
c10526_g1_i3	8336	1938	9688	4280	3602	4618	1322	1894	1682	4420	182
c10527_g1_i1	102	12	310	252	232	466	82	42	28	82	82
c10528_g1_i1	34	6	52	54	50	38	6	6	8	64	8
c10528_g1_i2	30	6	48	42	36	32	2	6	8	52	4
c10528_g1_i3	26	6	46	44	38	34	2	6	8	54	4
c10529_g1_i1	216	280	606	428	324	430	350	442	474	344	294
c1052_g1_i1	30	12	326	234	212	518	36	26	34	18	22
c10530_g1_i1	138	88	312	132	110	238	46	78	68	42	32
c10530_g2_i1	490	464	1412	450	278	774	190	244	280	64	130
c10530_g3_i1	106	160	1332	238	204	638	106	110	136	118	80
c10531_g1_i1	1800	588	310	1188	800	728	332	358	680	474	118
c10532_g1_i1	36	338	12	104	98	10	406	398	330	2	84
c10533_g1_i1	20	0	36	68	18	32	0	0	0	170	4
c10533_g1_i2	0	0	2	0	2	2	0	0	0	18	0
c10535_g1_i1	444	398	406	664	1040	396	142	1100	522	4	124
c10536_g1_i1	8	0	12	4	4	0	2	0	0	8	0
c10536_g1_i2	20	4	22	8	8	14	6	6	4	12	4
c10537_g1_i1	0	0	6	4	6	2	0	4	2	8	18
c10538_g1_i1	168	158	666	850	438	598	262	266	338	288	154
c10539_g1_i1	10	8	28	26	34	62	22	34	20	26	46
c10539_g1_i2	18	10	46	42	48	94	24	36	24	34	64
c10539_g1_i3	10	6	32	20	28	56	14	26	18	30	64
c1053_g1_i1	9504	3972	5832	14796	12938	5478	2788	2538	2044	9278	4078
c10541_g1_i1	380	228	788	402	288	450	142	140	238	172	430
c10541_g1_i2	2794	1262	3436	2582	2054	2776	942	988	1564	464	1154
c10542_g1_i1	8	2	88	16	12	36	4	4	6	24	72
c10542_g1_i2	0	0	0	4	0	4	2	0	0	0	6
c10543_g1_i1	16	216	706	464	342	540	286	354	508	66	204
c10544_g1_i1	136	102	44	12	6	8	10	0	0	134	206
c10544_g1_i2	54	64	18	6	4	2	2	0	0	86	100
c10544_g1_i3	8	10	8	4	0	0	0	0	0	2	10
c10544_g2_i1	40	24	6	2	6	0	0	0	0	22	32
c10545_g1_i1	142	128	428	1010	694	960	416	78	302	364	146
c10546_g1_i1	6244	382	2592	12384	10908	1932	952	706	1278	2726	732
c10546_g1_i2	4050	334	1892	7406	7012	1270	640	486	908	2106	644
c10547_g1_i1	166	148	132	102	86	128	118	130	144	62	126
c10548_g1_i1	26	674	16	102	62	44	348	420	524	8	132
c10549_g1_i1	6	12	22	18	34	30	18	16	18	14	44
c10549_g1_i2	6	12	22	24	48	30	18	20	20	18	46
c10549_g1_i3	6	12	22	20	32	32	18	16	18	16	46
c1054_g1_i1	342	158	528	476	346	604	250	254	288	100	264
c1054_g1_i2	228	116	418	376	278	490	188	194	258	80	242
c10550_g1_i1	210	202	260	288	210	354	154	166	220	106	308
c10551_g1_i1	6	2	0	0	4	4	0	0	0	4	4
c10552_g1_i1	0	0	16	34	6	18	6	2	8	18	6
c10553_g1_i1	176	242	60	702	384	118	122	248	392	344	206
c10554_g1_i1	58	68	0	0	2	2	0	0	2	2	262
c10555_g1_i1	560	3634	1636	1194	1128	676	1894	3400	2278	348	5188
c10556_g1_i1	4	22	34	22	24	24	58	96	26	20	88
c10556_g1_i2	2	16	26	14	22	16	48	60	22	18	72
c10557_g1_i1	0	0	14	14	12	20	4	12	2	16	8
c10558_g1_i1	7018	572	10698	4954	3784	5928	454	542	796	1440	654
c10558_g1_i2	7604	590	11262	5352	4040	6230	466	562	850	1502	676
c10559_g1_i1	5882	6488	6266	2898	3156	6496	3058	3700	7898	1110	42
c1055_g1_i1	8	2	16	8	4	14	4	6	8	4	10
c10560_g1_i1	56	26	116	146	142	100	44	54	68	72	52
c10560_g1_i2	1516	404	850	1312	1134	646	396	426	556	916	290
c10560_g1_i3	120	76	246	320	256	122	100	148	214	108	84
c10560_g1_i4	1702	450	788	1358	1196	732	468	430	534	972	256
c10563_g1_i1	484	240	688	448	310	606	268	246	212	120	118
c10563_g1_i2	10	4	22	4	4	24	6	0	2	6	22
c10563_g1_i3	208	68	192	172	130	260	100	78	48	48	36
c10563_g1_i4	220	158	402	252	166	338	148	178	176	58	84
c10564_g1_i1	14	8	58	20	6	12	8	4	12	8	6
c10564_g2_i1	380	1266	318	128	124	128	340	388	318	34	196
c10564_g2_i2	530	1766	462	178	170	194	504	542	468	34	212
c10565_g1_i1	2	0	0	0	0	0	0	0	0	26	82
c10565_g2_i1	2	0	0	4	2	0	0	0	0	20	26
c10566_g1_i1	2	12	22	2	2	14	12	12	26	0	56
c10566_g1_i2	2	26	50	4	2	18	24	16	44	0	60
c10566_g1_i3	2	4	16	0	2	12	10	8	12	2	14
c10567_g1_i1	1828	976	3058	2398	1650	2174	744	784	744	864	940
c10567_g1_i2	1780	972	3136	2454	1684	2240	750	800	750	896	946
c10568_g1_i1	840	1502	1140	670	510	1516	616	1084	2218	484	814
c10569_g1_i1	454	140	624	156	178	468	76	106	90	84	326
c1056_g1_i1	0	2	0	6	6	6	4	4	8	18	2
c10570_g1_i1	13116	37546	2518	6060	3118	3050	23962	20754	24312	1100	10592
c10571_g1_i1	1652	3586	1788	1184	938	1304	724	1174	1294	518	1180
c10571_g1_i2	1796	3740	1928	1270	1014	1398	780	1266	1360	554	1222
c10572_g1_i1	660	286	1622	1254	862	1328	396	372	578	468	528
c10572_g1_i2	546	236	1226	1018	706	1078	318	296	454	280	352
c10572_g1_i3	1046	508	2394	1852	1356	2004	604	606	922	648	930
c10573_g1_i1	3358	4560	2104	3238	2636	1580	5578	8984	7996	280	7326
c10573_g1_i2	3772	4900	2232	3516	2882	1688	5978	9488	8484	284	7430
c10574_g1_i1	240	36	16	90	72	22	14	6	38	136	52
c10574_g1_i2	4770	1182	790	2056	1500	624	256	408	952	1796	542
c10575_g1_i1	3806	890	4284	27690	19940	5916	2990	3332	3612	2454	704
c10575_g1_i2	4186	996	4750	30154	21994	6540	3250	3682	4032	2650	760
c10576_g1_i1	1414	1714	450	3268	2260	232	1008	1168	784	236	1644
c10577_g1_i1	844	107078	944	726	634	1042	75380	93312	50358	132	89562
c10578_g1_i1	48	30	76	54	50	80	22	36	32	16	136
c10578_g1_i2	1626	796	5556	3770	3020	5328	1034	1008	846	1506	1214
c10578_g1_i3	1636	782	5520	3750	2986	5264	1010	972	834	1490	1188
c10579_g1_i1	72	30	60	52	76	54	0	24	14	88	22
c10579_g1_i2	242	74	222	190	198	154	4	64	34	188	52
c10579_g1_i3	386	124	390	298	326	284	6	102	102	194	54
c1057_g1_i1	0	0	0	0	0	0	0	0	2	0	6
c1057_g1_i2	0	0	20	2	0	2	0	0	0	4	2
c10580_g1_i1	22	8	90	114	178	412	74	92	238	34	152
c10580_g2_i1	2	7324	12	0	0	4	4594	8486	5830	12	25010
c10581_g1_i1	246	374	1084	630	510	834	164	234	232	448	838
c10581_g1_i2	1434	1272	3504	3262	2352	3438	850	996	824	1796	1552
c10582_g1_i1	0	0	0	0	0	0	0	0	0	4	0
c10583_g1_i1	4432	2648	5060	5230	3840	3472	2432	2704	2968	1426	1942
c10584_g1_i1	0	8	140	52	22	92	16	6	4	10	42
c10584_g1_i2	0	0	0	0	0	0	0	0	0	2	0
c10584_g1_i3	0	4	6	2	0	4	2	0	0	2	10
c10584_g1_i4	0	8	136	50	22	88	14	6	4	12	36
c10586_g1_i1	0	0	0	0	2	0	0	0	0	6	0
c10586_g1_i2	0	0	0	0	2	2	0	4	8	38	12
c10586_g1_i3	0	0	0	0	2	2	0	4	8	42	14
c10587_g1_i1	86	28	108	100	66	108	42	46	30	30	64
c10587_g1_i2	196	110	126	126	68	122	46	48	36	74	120
c10587_g1_i3	196	114	120	116	64	104	38	34	34	74	108
c10587_g1_i4	216	120	118	114	64	102	38	34	32	68	108
c10589_g1_i1	0	2	10	8	2	6	6	4	0	4	10
c10589_g1_i2	0	0	2	2	2	4	0	2	0	8	6
c1058_g1_i1	2	0	0	0	2	0	2	0	2	4	36
c10591_g1_i1	202	88	342	208	180	228	48	76	144	30	84
c10592_g1_i1	6480	170	1804	4664	3200	2352	90	94	92	2666	210
c10593_g1_i1	11916	8224	15620	10024	8490	10930	4720	5956	5562	5260	3870
c10593_g1_i2	12428	8404	16026	10510	8860	11310	4854	6126	5686	5316	3934
c10594_g1_i1	508	606	1258	2746	1370	1140	1484	1440	2776	512	690
c10595_g1_i1	1568	738	3970	2946	1814	1822	628	778	564	826	528
c10595_g1_i2	1352	668	3468	2410	1512	1514	532	664	502	734	464
c10596_g1_i1	656	240	714	1088	810	862	432	410	584	100	530
c10597_g1_i1	372	88	302	2030	1626	308	1382	1356	838	1208	1154
c10597_g1_i2	374	98	312	2264	1758	310	1552	1510	918	1286	1178
c10597_g2_i1	64	12	86	484	430	104	222	236	202	246	78
c10598_g1_i1	48	36	460	192	158	354	118	132	156	40	100
c10599_g1_i1	1776	858	1176	1314	866	1120	394	252	472	550	762
c1059_g1_i1	48	4	26	48	38	36	6	4	6	6	4
c105_g1_i1	260	154	184	134	96	260	168	238	314	12	354
c10600_g1_i1	6404	1874	3908	3570	2762	2216	1158	1170	1076	2644	1006
c10600_g1_i2	7230	2034	4310	4216	3296	2618	1350	1346	1212	3106	1220
c10601_g1_i1	130424	33430	103636	84768	66442	53686	52758	37014	44644	21784	42860
c10602_g1_i1	9434	5404	652	10938	6942	662	2884	2820	3080	5058	3526
c10603_g1_i1	340	4984	346	1354	1722	11800	8876	15592	4864	5096	73040
c10604_g1_i1	10	4	14	28	14	24	20	14	16	10	16
c10604_g1_i2	8	2	12	16	6	20	8	14	12	16	24
c10605_g1_i1	24606	11308	15712	31502	22654	11826	8932	9570	6526	19160	9310
c10606_g1_i1	6178	3830	5756	2608	2324	2686	1080	1636	1450	1606	840
c10607_g1_i1	410	246	1990	616	550	1286	302	366	324	74	392
c10608_g1_i1	3214	830	5676	2886	2308	2828	554	828	578	1570	616
c10609_g1_i1	1998	734	5164	3566	2894	3898	846	1080	1414	1536	1440
c1060_g1_i1	936	574	1986	1046	742	1316	514	464	698	412	350
c1060_g1_i2	308	242	1002	376	270	564	176	136	262	94	138
c10610_g1_i1	2130	1620	2780	2122	1344	1964	1792	1764	1928	1556	1218
c10610_g1_i2	2122	1590	2792	2134	1356	1948	1770	1748	1912	1572	1212
c10611_g1_i1	32996	2282	3146	8042	3444	3544	1902	2030	2740	5550	722
c10611_g1_i2	38114	2884	3658	8928	3980	4140	2462	2756	3724	5518	896
c10612_g1_i1	88	140	232	158	92	162	84	58	110	82	86
c10612_g1_i2	100	144	232	172	96	168	94	60	118	82	88
c10613_g1_i1	1212	408	2636	1750	1182	1526	432	388	462	780	320
c10614_g1_i1	26	2	16	4	22	2	0	0	0	16	2
c10614_g1_i2	106	2	122	78	148	86	0	0	0	70	12
c10614_g1_i3	130	4	148	84	178	90	0	0	0	84	14
c10614_g1_i4	88	4	114	68	128	78	0	0	0	60	10
c10615_g1_i1	0	0	0	0	0	0	2	2	0	4	8
c10615_g1_i2	0	0	0	0	0	0	0	0	0	0	8
c10616_g1_i1	42674	660	8474	5982	9844	5638	1596	1636	1322	17998	72
c10616_g1_i2	45948	706	9032	6352	10474	5990	1704	1748	1400	19054	72
c10617_g1_i1	32546	20168	2794	61288	51098	3392	25854	21270	15090	30062	37662
c10618_g1_i1	2536	712	9070	4620	3598	7976	1352	1382	1486	594	1750
c10618_g1_i2	2640	712	8322	4630	3548	7518	1354	1354	1480	616	1742
c10619_g1_i1	18	2	48	62	26	60	10	2	4	70	2
c10619_g1_i2	22	2	60	74	42	76	10	2	4	76	2
c10620_g1_i1	1170	58	140	1156	506	204	78	72	70	222	62
c10620_g1_i2	70	6	16	76	34	16	6	4	4	20	6
c10621_g1_i1	3854	14	700	4820	2134	1100	30	32	14	2242	8
c10621_g1_i2	3852	14	700	4820	2138	1102	30	32	14	2244	8
c10622_g1_i1	0	0	0	0	4	2	2	0	2	6	0
c10622_g1_i2	32	8	10	10	4	8	6	4	2	2	8
c10623_g1_i1	13776	8418	14896	11910	10530	9118	3838	4976	5908	7194	4942
c10623_g2_i1	144	98	466	230	206	418	64	80	100	170	192
c10624_g1_i1	12	16	84	8	12	24	34	10	6	638	34
c10624_g1_i2	14	18	98	12	16	32	44	12	8	680	40
c10625_g1_i1	86	32	134	118	70	102	54	30	54	68	52
c10625_g1_i2	382	176	600	516	324	480	264	234	330	150	114
c10625_g1_i3	88	32	132	112	62	92	50	26	50	68	36
c10625_g1_i4	88	32	132	116	64	98	52	28	50	78	42
c10625_g1_i5	86	32	132	118	70	106	54	30	54	64	50
c10626_g1_i1	2344	1328	3048	1652	1266	1540	836	810	850	1028	612
c10626_g1_i2	2230	1270	2702	1470	1122	1302	738	716	698	1040	516
c10627_g1_i1	584	348	486	458	388	374	184	210	178	752	606
c10627_g1_i2	822	428	642	588	514	528	254	260	240	868	666
c10627_g1_i3	708	408	600	540	462	456	216	228	210	834	656
c10628_g1_i1	726	322	690	962	674	804	342	356	372	166	144
c10628_g1_i2	0	2	6	8	10	12	6	6	2	6	2
c10629_g1_i1	2422	1178	974	986	836	624	590	598	708	722	418
c1062_g1_i1	4	0	6	14	10	12	6	6	6	12	10
c1062_g1_i2	4	0	4	14	2	12	4	6	4	12	6
c10630_g1_i1	476	170	460	352	254	436	202	154	188	246	96
c10630_g1_i2	502	178	470	362	264	456	210	158	190	254	108
c10631_g1_i1	454	176	334	482	394	384	256	184	164	352	108
c10631_g1_i2	2010	1222	2762	2062	1520	2020	1028	882	1098	854	392
c10632_g1_i1	32	26	2	0	0	2	0	0	0	76	66
c10632_g1_i2	38	30	2	0	0	2	0	0	0	98	96
c10633_g1_i1	40	16	116	40	40	88	12	8	22	36	26
c10633_g2_i1	100	82	480	220	168	360	106	100	98	132	126
c10634_g1_i1	30	0	0	6	12	0	0	6	0	18	14
c10634_g1_i2	34	0	0	8	22	0	0	10	0	28	16
c10634_g1_i3	150	4	6	96	138	26	8	98	6	210	212
c10635_g1_i1	4912	4064	4980	2180	1620	3206	1480	1868	1654	1426	1558
c10636_g1_i1	1572	5494	1774	2906	2434	2460	2672	3038	6004	466	5730
c10637_g1_i1	40	2046	82	6	4	14	960	2610	2966	28	2022
c10637_g1_i2	48	2346	94	6	6	14	1224	3358	3744	36	2320
c10637_g1_i3	48	2262	90	6	6	16	1116	3048	3478	36	2206
c10638_g1_i1	4908	5654	224	3108	7002	160	174	136	224	6972	6608
c10639_g1_i1	74	106	88	24	30	94	60	68	66	24	472
c1063_g1_i1	12	0	4	34	20	6	4	8	6	4	10
c10640_g1_i1	418	166	1526	1150	902	1312	336	404	566	128	358
c10641_g1_i1	3100	1028	1726	2288	1496	1522	796	686	604	918	404
c10641_g1_i2	2988	1180	1344	2040	1360	1332	736	618	582	874	374
c10641_g1_i3	2836	960	1654	2132	1404	1424	724	644	566	870	396
c10642_g1_i1	10	46	2	16	16	0	42	12	10	4	20
c10643_g1_i1	184	38	122	190	174	136	50	48	46	70	8
c10643_g1_i2	454	126	404	486	376	340	138	124	136	174	26
c10643_g1_i3	496	166	420	482	406	330	138	120	128	180	32
c10644_g1_i1	3152	2096	6770	5126	3884	4092	1634	1862	1938	1602	2828
c10645_g1_i1	7862	7374	12738	7102	5684	6350	6520	8210	7346	2770	3132
c10645_g1_i2	1260	760	1102	1144	858	814	896	854	606	460	514
c10646_g1_i1	6154	2506	7488	7936	5374	5158	5012	4640	2726	3008	3750
c10647_g1_i1	108	44	80	104	44	90	36	16	16	26	28
c10647_g1_i2	594	404	802	628	396	674	240	222	266	202	228
c10648_g1_i1	0	0	0	0	0	0	0	0	0	20	0
c10648_g2_i1	2	0	10	0	0	4	0	0	0	74	32
c10649_g1_i1	412	770	842	1156	940	1108	5568	4202	1650	168	1574
c1064_g1_i1	14	8	496	248	18	372	200	32	132	10	18
c10650_g1_i1	1800	620	556	1756	1336	482	470	232	196	650	246
c10650_g1_i2	22	10	18	20	10	18	4	10	14	8	18
c10651_g1_i1	40	16	36	26	14	14	6	4	10	8	10
c10651_g1_i2	96	40	168	64	46	72	14	30	28	34	12
c10652_g1_i1	1124	512	844	1412	984	682	402	460	570	430	382
c10652_g1_i2	1638	610	1110	1994	1342	894	548	596	696	546	410
c10653_g1_i1	8602	298	3952	2878	2410	2826	502	306	212	1286	314
c10653_g2_i1	0	0	0	2	0	6	2	4	2	12	18
c10654_g1_i1	1704	828	2046	2446	1506	2000	1098	758	806	488	538
c10655_g1_i1	242	86	166	314	232	196	68	100	84	78	22
c10655_g1_i2	190	82	116	192	150	110	50	84	60	68	22
c10656_g1_i1	1444	1558	2428	2692	1894	2842	812	916	1154	288	708
c10658_g1_i1	948	312	496	1458	958	862	30	86	50	334	60
c10658_g1_i2	1078	382	602	1566	1054	936	30	100	54	354	62
c10659_g1_i1	642	38	44	120	112	70	30	62	44	366	4
c10659_g1_i2	16	8	8	12	18	8	2	6	12	16	0
c10659_g1_i3	244	6	8	42	38	28	6	14	12	122	6
c10660_g1_i1	136	38	130	282	184	296	94	112	74	52	28
c10660_g1_i2	330	98	380	764	500	730	308	296	226	136	66
c10660_g1_i3	144	42	150	322	194	316	104	122	92	56	44
c10661_g1_i1	20	6	24	12	8	32	0	6	12	58	92
c10661_g1_i2	24	24	38	48	38	64	12	20	16	16	12
c10661_g1_i3	18	4	18	4	2	24	0	6	14	44	86
c10662_g1_i1	104	50	20	40	28	30	44	26	22	22	22
c10663_g1_i1	844	812	2190	1578	1312	928	864	978	1040	374	340
c10663_g1_i2	660	720	1802	1108	924	726	624	762	806	324	280
c10663_g1_i3	252	152	568	626	502	292	328	286	312	118	112
c10664_g1_i1	1370	802	1162	1476	778	1294	730	548	434	424	912
c10665_g1_i1	3026	1134	96	1276	742	188	260	320	398	532	158
c10668_g1_i1	78	46	92	60	60	90	26	18	14	26	28
c10668_g1_i2	66	24	48	56	56	64	22	36	14	34	22
c10668_g1_i3	84	36	112	84	68	122	28	30	18	32	38
c10670_g1_i1	24	8	54	50	54	24	12	42	48	30	8
c10674_g1_i1	0	0	26	14	24	32	10	4	16	6	14
c10674_g2_i1	0	0	20	24	22	34	4	14	10	28	12
c10674_g2_i2	0	0	16	20	20	26	0	14	6	26	12
c10676_g1_i1	0	0	2	0	0	0	0	0	0	4	0
c10677_g1_i1	68	32	44	48	20	76	18	10	10	42	78
c10677_g1_i2	80	40	102	70	54	122	34	30	30	26	52
c10678_g1_i1	904	956	2582	742	558	1514	414	618	726	742	1198
c10678_g1_i2	864	932	2532	724	530	1484	396	594	702	740	1196
c10678_g1_i3	856	888	2346	692	538	1394	388	574	664	680	1126
c1067_g1_i1	10	70	0	2	2	2	0	0	0	18	0
c10680_g1_i1	20	4	8	2	0	6	2	0	2	10	12
c10680_g1_i2	34	16	106	42	32	70	20	22	14	60	26
c10680_g1_i3	32	14	46	18	4	36	6	4	6	54	24
c10681_g1_i1	2	2	20	20	28	18	16	20	12	10	20
c10681_g1_i2	20	10	32	24	22	40	18	34	42	0	48
c10682_g1_i1	582	202	140	460	292	274	198	174	168	218	96
c10682_g1_i2	552	182	132	432	260	256	188	170	150	220	70
c10682_g1_i3	0	0	0	0	0	0	0	2	0	2	0
c10683_g1_i1	2040	1610	2986	3258	2738	2434	1324	2134	2328	2208	1618
c10683_g1_i2	1034	1130	1498	1234	1224	1314	586	998	884	986	972
c10684_g1_i1	0	6	0	0	0	0	22	24	14	0	14
c10685_g1_i1	278	330	1160	366	274	526	208	184	278	158	192
c10686_g1_i1	832	528	454	822	508	682	432	458	292	190	102
c10687_g1_i1	5532	642	3190	4972	3812	2916	50	30	68	1664	154
c10687_g1_i2	3422	342	1424	2990	2266	1686	30	14	42	1556	212
c10687_g1_i3	3386	346	1430	2956	2250	1640	28	14	42	1538	216
c10687_g1_i4	774	206	578	474	380	370	0	2	8	258	132
c10687_g2_i1	38	30	102	62	58	46	0	0	0	50	52
c10688_g1_i1	4	132	2	8	0	4	84	116	134	0	234
c10689_g1_i1	1256	798	518	674	304	374	190	242	206	480	298
c1068_g1_i1	62	46	0	2	2	0	2	2	2	16	10
c10691_g1_i1	256	88	200	202	130	242	96	102	200	106	46
c10691_g1_i2	420	128	360	322	240	412	178	146	312	198	74
c10692_g1_i1	488	236	6	6	2	8	2	2	0	126	138
c10693_g1_i1	314	112	196	356	230	204	116	142	192	16	100
c10693_g1_i2	26	8	36	90	48	30	30	28	24	4	22
c10694_g1_i1	90	0	2	26	34	12	2	6	0	28	6
c10694_g1_i2	108	0	4	30	22	12	2	8	0	26	6
c10695_g1_i1	382	346	658	308	186	364	90	80	196	126	72
c10696_g1_i1	2	36	2	66	84	4	254	390	406	4	270
c10697_g1_i1	156	432	1340	460	326	1404	218	518	500	162	482
c10698_g1_i1	82	34	76	76	40	58	30	36	40	76	50
c10699_g1_i1	424	100	152	844	614	744	414	412	290	106	34
c10699_g2_i1	370	86	246	804	520	742	374	328	184	106	44
c1069_g1_i1	74	24	88	84	44	46	28	22	18	52	8
c106_g1_i1	36	2	302	804	588	258	54	68	180	176	96
c10700_g1_i1	4	0	14	6	2	4	2	0	6	6	6
c10701_g1_i1	2	0	8	0	2	0	0	0	2	6	2
c10701_g2_i1	0	4	2	10	2	2	6	0	2	4	0
c10702_g1_i1	672	222	294	446	358	316	278	228	228	204	162
c10702_g1_i2	738	242	312	476	394	336	288	244	246	222	162
c10703_g1_i1	11866	3164	7884	9174	6242	5986	2520	2486	2256	4700	1660
c10705_g1_i1	58	22	52	20	10	4	14	10	2	34	6
c10705_g1_i2	102	30	46	86	32	38	24	6	20	58	36
c10705_g1_i3	190	62	90	100	38	40	42	16	16	102	58
c10706_g1_i1	378	280	2910	884	606	1188	256	282	414	132	296
c10707_g1_i1	44	0	78	124	92	170	16	4	8	14	0
c10707_g2_i1	540	18	1684	996	584	1378	38	34	60	354	30
c10708_g1_i1	26	40	44	66	26	68	32	28	38	18	72
c10708_g1_i2	248	126	454	620	428	604	196	186	248	138	326
c10709_g1_i1	0	18	0	0	0	0	30	12	12	0	46
c10709_g2_i1	0	2	0	0	0	0	8	8	4	0	14
c1070_g1_i1	0	8	0	0	0	0	88	144	20	0	38
c1070_g1_i2	0	6	0	0	0	0	74	92	26	0	30
c10710_g1_i1	1740	572	808	1832	1128	1334	618	616	496	412	254
c10710_g1_i2	1294	410	502	1338	780	918	400	430	312	298	162
c10711_g1_i1	1164	188	312	970	620	600	434	322	226	254	80
c10712_g1_i1	5498	2208	3434	6282	3658	2616	1514	1334	1092	3144	1544
c10713_g1_i1	154	82	810	492	368	562	204	220	326	76	118
c10713_g1_i2	162	86	834	536	392	604	226	236	344	70	128
c10715_g1_i1	50	2	0	4	0	0	0	0	0	876	0
c10715_g1_i2	50	2	0	4	0	0	2	0	0	940	0
c10716_g1_i1	3756	3338	3194	3062	2114	2802	1608	1560	1804	1214	3412
c10717_g1_i1	458	12	672	486	466	324	10	8	6	314	18
c10717_g1_i2	112	2	268	138	172	120	4	4	0	190	8
c10717_g1_i3	74	2	40	38	34	38	0	0	0	16	6
c10718_g1_i1	402	198	226	252	148	328	148	120	192	94	278
c10719_g1_i1	2030	1784	3166	2300	1832	2714	784	918	1018	922	1734
c10719_g1_i2	3168	2172	5112	5272	3700	5148	1838	1934	1630	1590	2234
c10719_g1_i3	4072	2266	6350	6906	4496	7006	2638	2542	2320	920	1034
c1071_g1_i1	2	2	10	30	6	6	16	52	32	12	18
c10720_g1_i1	38	34	102	22	36	66	26	32	32	4	34
c10720_g2_i1	22	36	94	78	66	106	48	88	76	20	30
c10721_g1_i1	2916	2838	2866	19262	20842	2754	2870	3892	3270	2262	6612
c10722_g1_i1	204	68	28	56	82	90	34	82	88	56	54
c10722_g1_i2	136	42	30	48	66	58	22	40	72	36	40
c10722_g1_i3	128	54	32	52	68	68	28	58	94	42	50
c10723_g1_i1	582	202	376	560	442	494	224	256	210	356	158
c10723_g1_i2	896	380	978	1180	934	1056	508	578	570	516	362
c10724_g1_i1	82	42	278	124	112	270	48	34	90	82	90
c10725_g1_i1	1308	784	2784	1342	1066	1282	640	518	510	684	440
c10726_g1_i1	154	148	90	98	52	138	1434	1208	446	212	104
c10726_g1_i2	218	186	120	110	62	176	1764	1552	560	224	114
c10726_g1_i3	170	130	98	88	50	128	1322	1152	394	186	92
c10726_g2_i1	134	44	146	310	206	306	118	122	114	28	28
c10727_g1_i1	6696	3842	2138	1818	1296	1620	364	562	510	888	906
c10728_g1_i1	378	1132	232	752	944	218	338	120	264	342	52
c10728_g1_i2	188	506	104	398	506	138	164	50	132	152	26
c10729_g1_i1	2748	2266	2080	2566	1616	1722	1746	1474	1610	734	1042
c10729_g1_i2	2644	2172	2010	2430	1528	1642	1620	1382	1506	714	992
c1072_g1_i1	34	2	38	18	12	32	6	16	18	34	34
c10730_g1_i1	158	266	180	216	112	160	66	48	66	64	16
c10731_g1_i1	576	62	294	650	432	376	164	94	80	196	54
c10731_g1_i2	510	30	282	502	308	358	104	52	52	162	42
c10732_g1_i1	388	54	672	712	410	664	96	108	116	176	116
c10732_g1_i2	314	46	560	574	352	566	80	80	104	160	104
c10733_g1_i1	648	734	806	1128	684	704	384	368	632	136	228
c10733_g1_i2	1304	1054	1158	2174	1270	1176	700	654	980	284	334
c10733_g1_i3	310	514	512	484	266	318	172	124	288	50	112
c10736_g1_i1	18	2898	100	260	300	64	3652	7702	6238	748	1354
c10737_g1_i1	398	342	374	384	252	288	134	98	144	210	218
c10738_g1_i1	74	62	130	64	42	74	28	42	44	24	18
c10738_g2_i1	276	80	240	340	250	284	200	172	154	126	58
c10738_g2_i2	770	428	958	990	800	878	546	542	554	328	264
c10739_g1_i1	0	12	0	0	2	2	44	46	34	0	28
c10739_g1_i2	0	12	0	0	2	0	34	24	22	0	22
c10739_g2_i1	0	10	0	0	0	2	30	24	72	0	20
c1073_g1_i1	4	8	0	0	8	6	4	2	2	2	4
c10740_g1_i1	4242	3592	1750	2556	1990	2236	684	596	428	238	13060
c10743_g1_i1	3542	116	946	1500	1578	1964	12	14	30	1030	104
c10743_g1_i2	4402	128	1056	1896	1946	2310	16	18	32	1186	114
c10744_g1_i1	194	198	300	120	110	236	118	92	82	64	326
c10745_g1_i1	34	6	52	54	54	66	18	34	22	52	32
c10745_g1_i2	28	6	40	44	42	52	12	28	20	44	26
c10745_g1_i3	6	0	0	0	2	0	0	0	0	12	10
c10745_g1_i4	22	4	12	26	22	28	6	20	12	44	32
c10746_g1_i1	1440	1106	1438	1280	844	1090	446	486	532	710	524
c10746_g1_i2	1936	1334	1746	1592	1094	1318	552	580	616	926	564
c10747_g1_i1	1170	1902	2242	1078	706	990	662	836	824	254	702
c10748_g1_i1	152	30	4	232	226	2	22	38	58	136	116
c10748_g1_i2	38	10	0	36	64	2	6	6	16	2	20
c10749_g1_i1	56	90	32	26	12	62	18	30	62	22	208
c10750_g1_i1	2202	492	2220	1442	908	1402	766	876	914	422	366
c10752_g1_i1	712	354	552	696	398	410	200	174	210	336	172
c10752_g1_i2	906	474	790	898	574	558	264	246	284	446	328
c10752_g1_i3	42	22	66	44	42	36	26	14	16	62	60
c10753_g1_i1	3176	1176	3280	2456	1624	1830	952	712	722	1292	686
c10754_g1_i1	26	184	32	72	50	46	100	190	156	22	28
c10754_g2_i1	1186	11192	1718	1490	1330	1476	3092	6958	7894	512	2534
c10755_g1_i1	80	28	64	70	58	108	114	28	46	16	42
c10755_g1_i2	48	14	24	36	30	58	48	14	20	12	14
c10757_g1_i1	260	214	474	584	492	688	262	344	420	22	64
c10757_g1_i2	126	102	234	340	274	386	148	174	246	16	36
c10757_g1_i3	136	118	274	366	310	410	162	182	266	18	38
c10758_g1_i1	232	136	328	412	316	258	72	184	132	84	78
c10758_g1_i2	704	664	786	862	776	638	326	432	430	178	466
c10758_g1_i3	1276	1030	1378	1550	1326	1104	538	736	698	356	598
c10758_g1_i4	710	664	788	864	778	640	326	432	430	176	468
c10759_g1_i1	6	52	28	28	24	14	20	46	18	26	240
c10759_g1_i2	4	40	20	26	20	10	14	38	16	24	202
c1075_g1_i1	36	8	110	50	50	94	30	18	50	4	32
c10760_g1_i1	12352	1846	9764	14674	9656	15348	2158	2800	3886	2764	1792
c10761_g1_i1	2016	1296	5596	2484	2104	4292	790	892	1040	1598	1014
c10762_g1_i1	846	152	232	212	134	406	402	114	84	96	254
c10762_g1_i2	870	154	236	214	130	376	388	118	94	100	250
c10762_g2_i1	718	196	308	190	136	388	314	94	88	76	366
c10763_g1_i1	50	20	68	110	60	102	56	36	32	72	46
c10763_g1_i2	46	20	46	80	36	64	24	28	18	52	40
c10763_g1_i3	44	24	46	70	40	60	20	30	16	50	38
c10763_g1_i4	44	20	44	72	36	60	20	28	16	52	36
c10764_g1_i1	4	6	2	0	0	0	2	6	8	4	134
c10765_g1_i1	3934	80	1298	1780	936	1230	86	84	82	370	18
c10766_g1_i1	200	138	890	116	118	688	114	148	178	52	46
c10767_g1_i1	2	20	28	12	26	6	68	58	16	14	54
c10767_g2_i1	0	6	4	4	0	4	8	12	8	0	8
c10768_g1_i1	204	108	2090	636	502	1496	192	320	306	110	194
c10769_g1_i1	8	28	56	84	40	66	30	22	92	12	60
c1076_g1_i1	40	80	700	100	114	222	22	46	22	40	56
c10770_g1_i1	2192	1398	3870	1336	900	1398	1036	1008	920	638	856
c10770_g2_i1	1130	368	1294	626	432	694	468	336	278	112	268
c10771_g1_i1	34	44	8	8	4	18	26	52	212	24	130
c10771_g1_i2	16	18	4	4	2	14	20	36	136	12	32
c10772_g1_i1	264	190	226	248	184	232	74	96	128	78	170
c10772_g1_i2	60	30	48	70	58	64	16	28	40	26	28
c10772_g1_i3	300	204	250	308	208	258	94	122	140	72	172
c10773_g1_i1	2556	1240	3394	2212	1752	2926	746	938	1366	512	1310
c10773_g1_i2	2432	1234	3220	2042	1588	2722	726	884	1274	488	1274
c10774_g1_i1	360	64	326	422	316	450	108	144	140	132	58
c10775_g1_i1	8638	6316	8840	11934	7222	9020	5798	6298	7822	2384	3186
c10776_g1_i1	368	1516	1268	740	558	1142	1572	1730	2250	202	1122
c10777_g1_i1	998	12	90	1846	1594	174	84	166	68	660	16
c10777_g1_i2	1104	14	94	2132	1844	186	92	172	76	758	16
c10777_g2_i1	556	14	142	1138	1182	150	50	164	106	736	20
c10778_g1_i1	9650	12590	4940	9462	7818	6354	4274	4658	4030	4426	3598
c10779_g1_i1	208	290	3010	324	372	1098	168	310	446	66	360
c1077_g1_i1	0	0	4	4	12	12	0	0	0	2	6
c1077_g1_i2	2	18	10	58	82	12	8	4	4	14	48
c10780_g1_i1	40	64	198	204	158	302	74	62	152	110	166
c10780_g1_i2	40	50	164	186	138	264	66	58	132	106	162
c10780_g1_i3	34	40	80	124	90	154	44	42	84	56	64
c10781_g1_i1	72	114	110	30	10	76	66	10	46	2	22
c10782_g1_i1	258	96	58	240	152	114	150	100	90	52	18
c10782_g1_i2	68	28	20	72	60	32	24	34	8	18	10
c10785_g1_i1	48	24	56	30	14	48	20	14	14	6	10
c10785_g1_i2	226	168	394	112	94	242	128	124	88	48	26
c10786_g1_i1	548	316	370	322	234	346	126	86	126	244	226
c10786_g1_i2	520	304	340	274	212	316	114	80	118	220	204
c10787_g1_i1	326	354	906	382	296	590	226	206	304	116	364
c10788_g1_i1	0	0	0	0	0	0	0	0	0	18	0
c10789_g1_i1	682	6	44	1264	1150	116	120	124	102	82	20
c1078_g1_i1	16	24	40	12	14	16	12	8	2	6	4
c10790_g1_i1	196	54	130	126	92	112	66	42	64	42	30
c10790_g1_i2	884	220	568	624	400	478	198	166	212	228	62
c10791_g1_i1	72	84	68	16	10	22	212	262	266	6	110
c10792_g1_i1	2	0	32	20	42	34	12	6	18	14	12
c10793_g1_i1	14	54	26	330	396	98	150	150	1170	306	2
c10793_g1_i2	16	114	88	614	676	198	270	242	1970	528	8
c10794_g1_i1	62	76	64	48	26	100	38	74	50	8	50
c10794_g1_i2	62	70	74	46	32	114	44	68	62	8	54
c10794_g1_i3	10	20	4	10	0	16	10	14	0	4	32
c10795_g1_i1	37858	3272	14054	31118	18010	13710	1374	1100	1142	10576	2220
c10795_g1_i2	38778	3274	14158	31358	18216	13770	1362	1100	1146	10722	2212
c10796_g1_i1	10	22	22	34	30	8	20	50	46	10	36
c10796_g1_i2	34	34	34	58	46	20	48	92	82	12	34
c10799_g1_i1	184	8	84	126	96	96	20	26	10	68	6
c10799_g1_i2	3732	658	3016	3382	2248	2786	714	648	504	596	188
c1079_g1_i1	260	114	316	358	224	352	172	122	152	114	40
c1079_g1_i2	276	126	304	362	226	346	170	118	160	110	42
c107_g1_i1	0	2	0	4	2	2	0	2	0	6	38
c10800_g1_i1	1812	1652	430	1766	1030	260	856	562	750	434	364
c10801_g1_i1	568	276	184	700	368	506	298	276	236	136	62
c10801_g1_i2	1042	568	434	1196	632	946	528	506	446	296	104
c10802_g1_i1	9338	5600	13150	11936	9222	9080	7412	8512	6122	3800	6344
c10802_g1_i2	8314	5194	11600	10906	8286	8516	6960	7986	5754	3348	5756
c10803_g1_i1	908	1516	1524	1100	740	1624	920	1322	1484	586	1892
c10803_g1_i2	1938	2514	2444	2402	1658	2880	1914	2468	2968	858	2426
c10804_g1_i1	286	314	342	298	156	224	160	120	142	142	178
c10804_g1_i2	50	90	74	80	40	40	26	32	30	28	64
c10805_g1_i1	690	986	1864	598	614	916	346	400	630	358	1688
c10806_g1_i1	80	104	130	70	56	56	42	48	62	38	84
c10807_g1_i1	884	210	662	340	368	530	296	388	200	194	106
c10807_g1_i2	578	118	442	214	254	332	192	250	150	128	54
c10807_g1_i3	214	76	230	112	110	182	96	116	54	54	42
c10808_g1_i1	6	0	2	0	0	0	0	0	0	4	14
c10808_g2_i1	240	54	58	140	98	90	92	50	28	42	12
c10809_g1_i1	248	346	516	582	502	590	258	212	306	162	520
c1080_g1_i1	68	114	24	18	16	20	22	26	30	70	116
c1080_g1_i2	58	52	104	96	34	76	138	108	82	102	386
c10810_g1_i1	0	0	2	0	0	0	0	0	0	16	174
c10811_g1_i1	340	268	608	274	276	230	192	484	306	114	234
c10811_g1_i2	188	150	310	120	122	100	100	222	156	78	156
c10812_g1_i1	10	146	32	4	24	58	250	112	206	0	200
c10812_g1_i2	6	66	18	0	16	24	106	42	124	0	132
c10812_g1_i3	6	88	18	4	16	42	186	88	108	0	134
c10813_g1_i1	224	542	1372	1240	832	1886	2136	1020	1058	152	460
c10814_g1_i1	420	258	966	592	410	844	284	260	330	120	304
c10815_g1_i1	0	34	0	6	2	0	22	16	50	2	192
c10816_g1_i1	38	0	712	40	48	410	4	10	6	18	280
c10817_g1_i1	248	260	476	196	162	240	92	90	172	158	136
c10817_g2_i1	0	0	4	30	18	2	0	0	0	436	42
c10818_g1_i1	0	0	0	0	0	2	2	0	6	6	264
c10819_g1_i1	36	28	332	92	90	188	62	86	52	54	42
c10819_g1_i2	36	26	334	92	90	190	62	86	52	54	42
c10819_g1_i3	28	28	296	66	64	172	48	64	46	56	30
c1081_g1_i1	0	10	0	18	8	6	114	126	44	2	34
c10820_g1_i1	2780	492	4602	2658	2180	2864	546	554	848	736	210
c10820_g1_i2	86	6	120	178	152	154	40	46	48	46	18
c10821_g1_i1	218	156	554	380	214	354	118	76	146	92	44
c10822_g1_i1	8084	4400	17726	8420	8092	11920	522	606	812	7562	2010
c10822_g1_i2	8708	4598	17452	8634	8398	12298	524	606	836	7882	2058
c10823_g1_i1	36	38	194	184	148	222	198	128	110	72	290
c10824_g1_i1	2	242	0	0	0	0	6	0	14	0	492
c10824_g1_i2	4	320	0	0	0	0	4	0	6	0	506
c10825_g1_i1	8772	6432	14710	12266	10024	8968	8116	8286	7566	4134	2400
c10826_g1_i1	156	250	428	160	124	274	94	80	120	114	112
c10827_g1_i1	140	108	184	142	160	276	134	266	186	54	476
c10828_g1_i1	6	6	30	12	16	28	8	4	18	16	4
c10828_g1_i2	6	2	18	6	0	4	2	4	4	2	4
c10828_g1_i3	6	6	34	16	16	18	8	4	18	14	4
c10828_g1_i4	0	0	6	4	0	2	0	0	0	4	0
c10829_g1_i1	426	152	1122	520	286	610	122	82	236	152	82
c1082_g1_i1	0	0	0	0	0	10	0	2	0	0	36
c1082_g1_i2	0	0	0	0	0	2	0	0	0	0	8
c10830_g1_i1	1688	692	4058	1736	1524	2080	562	572	618	1140	516
c10831_g1_i1	256	76	424	314	216	226	130	126	132	290	172
c10831_g1_i2	290	80	430	320	224	230	130	132	126	318	184
c10832_g1_i1	626	1034	778	734	476	928	544	482	686	290	822
c10832_g1_i2	1316	1610	1358	1796	1202	2118	1204	1124	1432	406	1000
c10833_g1_i1	4	2092	0	0	0	0	62	20	124	4	226
c10834_g1_i1	612	178	334	556	374	364	178	212	118	322	172
c10834_g1_i2	180	62	120	188	132	160	66	76	42	130	74
c10835_g1_i1	384	126	234	300	226	204	134	140	96	200	172
c10836_g1_i1	94	26	74	90	62	56	26	38	20	50	10
c10836_g1_i2	72	16	50	60	56	38	10	24	20	38	10
c10836_g1_i3	68	14	50	58	56	38	10	24	20	38	8
c10838_g1_i1	22168	17516	12990	15364	11562	9998	6288	7396	8530	11816	14096
c10839_g1_i1	108	154	352	168	140	226	78	72	78	116	170
c1083_g1_i1	0	6	0	4	12	0	10	2	6	0	16
c1083_g1_i2	2	10	0	12	20	0	28	14	20	0	20
c10841_g1_i1	1228	6	60	3012	1876	76	6	2	6	1982	0
c10841_g1_i2	3188	8	170	7758	4868	268	18	14	24	4028	6
c10842_g1_i1	298	200	1056	258	270	428	130	124	212	222	200
c10843_g1_i1	0	4	14	12	10	6	6	8	4	6	6
c10843_g1_i2	344	334	914	1050	706	800	386	398	454	262	152
c10844_g1_i1	1444	492	1786	1200	994	988	520	446	336	734	406
c10844_g1_i2	2400	1034	4548	2126	1858	1914	878	794	764	922	524
c10844_g1_i3	2522	1056	4622	2244	1908	2000	900	838	796	950	528
c10845_g1_i1	486	260	874	540	350	576	216	258	322	402	362
c10846_g1_i1	668	314	1140	762	484	1284	196	214	204	174	176
c10846_g2_i1	498	382	1168	610	416	1110	176	150	248	198	276
c10847_g1_i1	6	8	166	48	30	108	4	4	14	64	112
c10848_g1_i1	586	318	3016	530	560	1784	472	452	544	202	980
c10848_g2_i1	70	24	272	64	60	210	58	42	70	8	62
c10849_g1_i1	792	150	444	808	524	306	60	112	174	300	234
c10849_g1_i2	1890	294	834	1710	1090	562	128	202	294	486	284
c1084_g1_i1	30	12	16	24	14	20	2	14	2	22	6
c10850_g1_i1	0	2	18	2	2	8	12	4	4	0	8
c10850_g2_i1	1018	1312	4086	1216	932	1886	988	758	828	312	580
c10851_g1_i1	2	18	0	0	4	2	16	26	32	18	244
c10851_g2_i1	2668	1898	1114	2796	1498	1110	1298	912	1292	836	1954
c10852_g1_i1	346	128	708	422	324	500	190	216	248	154	100
c10852_g1_i2	502	290	1306	676	466	840	290	340	418	292	254
c10852_g1_i3	540	302	1394	746	512	918	306	376	444	306	260
c10853_g1_i1	626	548	1174	840	558	782	278	294	378	182	236
c10854_g1_i1	11442	406	2600	6716	4084	1630	226	64	1552	4624	474
c10854_g1_i2	2428	64	238	1374	828	252	58	8	162	896	54
c10854_g1_i3	3408	82	386	1988	1172	332	70	10	194	1250	68
c10855_g1_i1	326	84	40	30	26	16	4	8	2	136	1190
c10856_g1_i1	6552	2034	14520	5018	3914	8640	1420	2004	2084	1988	1008
c10856_g1_i2	6636	2080	14874	5178	4094	8952	1464	2124	2192	2192	1066
c10856_g1_i3	6624	2074	15098	5114	4078	9006	1454	2094	2192	2150	1036
c10857_g1_i1	0	0	0	0	0	0	0	0	0	4	8
c10857_g1_i2	30	2	22	12	4	20	4	6	6	22	16
c10857_g1_i3	2	0	0	0	2	0	0	0	0	0	16
c10858_g1_i1	3602	2100	5754	5974	5596	4640	2240	4506	3534	1776	5120
c10858_g1_i2	5662	6426	8350	7902	6918	5996	3510	6222	5024	2116	5350
c10860_g1_i1	246	130	1024	408	280	638	536	422	376	98	114
c10860_g1_i2	12	6	74	16	10	28	32	22	22	0	10
c10861_g1_i1	652	258	1506	1590	942	1216	606	414	514	712	400
c10861_g1_i2	664	278	1514	1604	970	1254	618	424	556	710	418
c10861_g1_i3	686	268	1500	1630	974	1262	602	418	506	732	392
c10862_g1_i1	310	196	658	522	340	740	302	254	394	42	234
c10862_g2_i1	2	0	16	16	8	42	6	6	2	0	12
c10863_g1_i1	26	22	14	40	8	4	46	54	70	24	58
c10863_g1_i2	70	32	4	0	0	4	0	0	0	30	34
c10864_g1_i1	538	150	60	508	278	122	198	190	192	660	276
c10864_g1_i2	430	104	54	370	208	84	146	140	148	448	176
c10865_g1_i1	506	260	568	422	362	494	374	712	578	164	272
c10865_g1_i2	292	146	408	276	242	316	268	448	418	104	180
c10866_g1_i1	264	68	570	656	528	522	274	138	144	106	40
c10866_g1_i2	178	42	472	496	428	486	206	118	122	72	56
c10867_g1_i1	258	192	350	250	142	300	66	82	92	222	194
c10868_g1_i1	70	54	82	120	70	68	60	48	58	56	36
c10868_g1_i2	986	420	782	1260	762	708	516	494	396	476	90
c10869_g1_i1	426	334	530	292	196	418	160	122	174	188	260
c10869_g1_i2	70	68	218	50	60	122	36	30	40	44	114
c1086_g1_i1	24	12	12	42	22	38	14	14	10	8	2
c1086_g1_i2	8	2	6	8	10	12	4	4	2	4	0
c10870_g1_i1	70	4	30	92	84	70	2	2	2	106	102
c10871_g1_i1	398	798	1332	1022	1066	1174	594	602	912	120	406
c10872_g1_i1	592	390	828	552	352	878	208	196	234	210	306
c10873_g1_i1	37114	13730	24146	15246	11652	14116	5946	7398	5696	8722	3188
c10874_g1_i1	2632	1750	3738	3424	2520	3880	1076	1252	1674	1002	874
c10875_g1_i1	3722	1854	9882	7710	5684	7638	2802	2912	3110	2714	2562
c10876_g1_i1	1142	440	1068	1532	964	978	348	332	312	728	190
c10876_g1_i2	1290	474	1136	1786	1094	1090	394	382	320	822	186
c10876_g1_i3	1286	474	1144	1780	1096	1088	398	384	320	814	188
c10877_g1_i1	1132	468	2008	1718	1556	2122	562	610	828	310	518
c10877_g1_i2	1248	502	2130	1902	1702	2330	618	650	900	336	530
c10877_g1_i3	1202	486	2120	1874	1658	2260	600	628	878	322	516
c10878_g1_i1	2130	796	2364	2714	1722	2286	1076	1214	1608	1094	796
c10878_g1_i2	3064	1396	4358	3972	2686	3696	1592	1988	2606	2064	2092
c10879_g1_i1	84	36	54	40	30	44	24	18	18	68	22
c10879_g1_i2	68	26	78	50	34	52	26	20	24	74	32
c1087_g1_i1	0	56	0	0	0	0	0	0	8	0	30
c10880_g1_i1	34	112	782	536	272	702	76	60	90	174	88
c10880_g1_i2	46	180	1030	762	410	938	120	76	138	220	116
c10882_g1_i1	0	2	0	6	0	6	8	2	0	0	12
c10882_g1_i2	604	288	150	340	244	78	256	420	360	16	228
c10882_g1_i3	576	284	150	332	238	76	246	410	348	16	218
c10883_g1_i1	1248	400	612	1150	676	788	366	262	308	228	282
c10883_g1_i2	1200	406	604	1134	668	758	352	256	296	226	278
c10884_g1_i1	1450	216	326	5064	3054	268	1024	896	974	3792	448
c10884_g1_i2	1286	200	312	4380	2752	252	942	832	922	3402	432
c10885_g1_i1	430	220	560	258	268	496	140	152	256	144	106
c10886_g1_i1	2464	688	1958	8810	5920	1844	1898	1904	2714	1586	4018
c10886_g1_i2	796	332	862	3254	2366	786	724	750	1138	882	2650
c10886_g1_i3	2568	698	1984	9056	6080	1872	1954	1934	2694	1612	3932
c10887_g1_i1	6	0	176	6	4	102	0	2	0	74	0
c10887_g1_i2	0	0	30	2	2	32	0	0	0	12	0
c10888_g1_i1	48	0	56	30	56	64	8	6	8	14	8
c10888_g1_i2	240	12	258	226	242	270	30	32	34	156	72
c10888_g1_i3	180	14	206	212	194	218	22	30	30	144	60
c10889_g1_i1	1780	850	1330	1628	1224	1336	600	574	696	1180	1154
c10889_g1_i2	1942	900	1410	1806	1306	1448	658	624	748	1244	1170
c1088_g1_i1	38	22	608	112	84	190	24	10	20	40	6
c10890_g1_i1	5906	3336	14512	9860	9044	12218	5222	4134	3964	2440	3406
c10891_g1_i1	4	2	4	2	0	10	2	4	2	2	0
c10892_g1_i1	52	12	104	950	444	344	696	510	570	22	2552
c10893_g1_i1	6	2	6	12	8	8	0	0	4	18	14
c10893_g1_i2	144	18	28	64	82	72	18	22	24	32	20
c10893_g1_i3	2	2	4	10	6	8	0	0	2	24	8
c10894_g1_i1	6	18	26	4	14	30	12	8	16	14	10
c10894_g2_i1	2	6	14	0	10	26	6	4	8	10	8
c10894_g2_i2	0	2	0	4	2	14	4	2	2	6	6
c10895_g1_i1	1224	498	8690	1628	2134	3856	66	110	164	1206	18
c10896_g1_i1	11792	6478	9098	13602	8484	7044	5682	5986	4188	5034	5060
c10897_g1_i1	3172	1072	2368	3280	2038	1860	994	864	498	1816	848
c10898_g1_i1	2808	292	1116	1026	610	1032	268	298	300	334	122
c10898_g1_i2	3910	410	1778	1450	850	1504	364	424	382	494	174
c10899_g1_i1	2	2	34	28	16	32	30	16	22	98	40
c10899_g2_i1	5092	3054	7910	3548	2796	3524	1220	1474	1692	2768	1764
c1089_g1_i1	184	10	4	0	0	0	0	0	0	28	6
c108_g1_i1	64	40	396	104	114	146	100	84	102	46	146
c108_g1_i2	22	20	188	42	50	60	28	50	38	14	88
c10900_g1_i1	516	108	348	322	210	372	120	178	188	114	154
c10900_g1_i2	252	138	358	320	210	380	122	192	186	120	216
c10901_g1_i1	0	0	0	0	0	2	0	0	0	2	372
c10902_g1_i1	336	338	1048	484	240	602	256	238	324	100	138
c10903_g1_i1	70	104	768	286	242	622	188	88	100	50	104
c10904_g1_i1	152	56	222	456	306	542	308	226	296	68	62
c10904_g1_i2	146	54	206	412	266	514	256	200	252	62	62
c10904_g1_i3	152	56	228	452	300	538	302	218	286	66	64
c10905_g1_i1	8	6	20	14	10	18	14	12	8	16	38
c10905_g2_i1	164	74	196	190	196	180	210	166	140	34	176
c10906_g1_i1	402	2	50	212	230	80	24	18	98	1196	8
c10907_g1_i1	1926	1048	2580	2176	1354	1912	830	786	816	946	454
c10907_g1_i2	1936	1052	2582	2186	1362	1918	836	786	816	946	454
c10908_g1_i1	1778	682	1772	1418	942	1038	482	558	470	1142	546
c10909_g1_i1	3024	2646	1188	664	1440	902	528	1470	872	662	774
c1090_g1_i1	34	10	166	178	142	128	34	38	34	20	16
c10910_g1_i1	0	2	0	4	0	0	10	2	0	2	12
c10911_g1_i1	6	0	0	4	8	4	6	6	2	2	18
c10912_g1_i1	1488	226	910	1404	922	1088	290	244	322	670	152
c10912_g1_i2	2142	440	1950	2224	1654	1868	494	486	682	1012	224
c10912_g1_i3	2152	440	1954	2234	1662	1872	492	486	682	1014	224
c10913_g1_i1	1938	246	2116	1822	1440	1628	168	194	288	516	134
c10913_g1_i2	1186	188	1544	1096	952	1184	112	128	194	354	114
c10914_g1_i1	168	100	0	0	0	0	0	0	0	34	82
c10914_g1_i2	168	102	0	0	2	0	4	0	0	34	86
c10915_g1_i1	838	846	1328	1344	874	936	586	766	1320	1060	1374
c10915_g1_i2	1078	1024	1554	1684	1106	1054	698	888	1570	1348	1628
c10916_g1_i1	0	0	30	8	6	12	4	2	6	4	16
c10916_g1_i2	700	160	866	1168	876	714	172	198	314	164	276
c10917_g1_i1	294	262	164	316	168	212	142	112	146	136	152
c10917_g1_i2	126	62	68	98	58	64	46	42	58	46	40
c10917_g1_i3	318	294	170	364	200	254	168	138	180	152	164
c10918_g1_i1	1694	44	776	214	252	662	4	0	0	112	26
c10918_g1_i2	672	24	236	78	100	126	2	0	0	74	8
c10918_g1_i3	2478	70	1074	302	364	832	6	0	0	180	36
c10919_g1_i1	130	842	190	312	164	98	52	122	230	78	226
c10919_g2_i1	70	320	60	182	92	44	36	54	62	28	50
c10919_g2_i2	160	562	82	312	178	64	84	108	124	76	80
c10920_g1_i1	350	18440	276	1434	4452	56	13658	5622	2594	264	10328
c10922_g1_i1	1424	852	1348	1164	1018	1194	378	532	678	462	1528
c10922_g1_i2	1234	658	1276	994	884	1100	322	448	588	332	846
c10922_g1_i3	1976	1346	1534	1394	1130	1350	520	716	942	746	2084
c10923_g1_i1	10	2	22	16	28	16	8	0	2	14	10
c10923_g1_i2	22	6	98	102	68	80	14	2	10	40	14
c10924_g1_i1	404	24	474	752	676	752	80	86	88	146	36
c10924_g1_i2	158	12	156	288	248	264	28	30	46	56	24
c10925_g1_i1	136	58	284	476	216	308	260	138	146	174	116
c10925_g1_i2	200	122	500	666	342	420	362	224	240	238	226
c10926_g1_i1	172	274	794	306	294	572	96	108	184	112	194
c10927_g1_i1	234	134	164	172	116	198	86	80	60	84	72
c10927_g1_i2	222	116	194	222	140	222	104	94	64	98	74
c10928_g1_i1	1604	680	1166	976	668	868	270	376	424	432	184
c10929_g1_i1	184	92	168	140	86	136	42	42	36	110	144
c10929_g1_i2	198	110	172	130	90	138	58	48	46	94	144
c10929_g1_i3	16	16	30	10	12	14	20	12	20	4	18
c10929_g1_i4	206	94	216	156	96	166	50	58	54	110	126
c10931_g1_i1	1184	698	626	394	294	424	280	364	292	258	148
c10931_g1_i2	1060	624	624	364	296	408	274	324	282	234	138
c10931_g1_i3	976	514	524	354	266	384	256	322	256	250	130
c10932_g1_i1	1544	1330	1746	1510	1168	1082	962	1130	724	846	946
c10932_g1_i2	382	568	770	474	432	454	276	420	374	240	618
c10932_g1_i3	12	2	34	8	22	16	10	14	12	4	14
c10933_g1_i1	920	614	3076	2760	2312	2280	1128	1272	1772	476	1212
c10933_g1_i2	230	218	1078	872	820	808	386	442	712	118	738
c10934_g1_i1	444	276	1912	1936	1532	2214	1034	948	1252	128	284
c10935_g1_i1	0	0	2	0	0	0	2	26	28	0	126
c10935_g1_i2	0	0	2	0	0	0	4	28	30	0	130
c10936_g1_i1	2	0	0	8	0	0	2	2	0	20	22
c10936_g2_i1	292	272	68	12	28	30	40	56	78	2	128
c10937_g1_i1	62	64	46	78	52	58	50	32	22	16	18
c10937_g2_i1	2	6	10	0	0	0	0	0	0	4	6
c10938_g1_i1	3604	1104	2656	2596	2128	1692	382	418	404	1322	826
c10939_g1_i1	1000	752	1038	768	466	590	528	460	332	290	326
c10939_g1_i2	1002	752	1040	770	466	590	530	462	334	290	326
c10939_g1_i3	794	430	556	528	320	368	342	286	192	240	194
c10940_g1_i1	4620	400	4586	3874	3430	3444	200	218	244	1686	270
c10941_g1_i1	712	2194	566	1274	1514	482	484	152	464	898	110
c10941_g1_i2	202	752	230	426	482	170	146	38	128	424	52
c10942_g1_i1	0	0	0	0	0	0	0	0	0	2	68
c10942_g1_i2	0	0	0	0	0	0	0	0	0	2	2
c10942_g1_i3	0	0	0	0	0	0	0	0	0	2	70
c10943_g1_i1	1958	386	984	1346	732	802	390	282	260	374	178
c10943_g2_i1	1190	556	1120	910	548	706	354	256	326	444	606
c10943_g3_i1	0	0	6	2	2	0	0	0	0	2	4
c10943_g3_i2	282	360	338	220	160	160	78	88	132	52	62
c10944_g1_i1	244	112	502	270	218	270	164	120	106	396	888
c10944_g1_i2	196	72	370	192	144	196	120	90	72	346	812
c10945_g1_i1	2504	1050	1100	956	496	814	394	328	278	386	466
c10947_g1_i1	2160	3794	1366	2904	1996	1044	5122	6044	5740	1306	4170
c10948_g1_i1	162	120	134	156	118	206	74	76	90	120	212
c10949_g1_i1	34796	3962	676	2372	516	1166	248	96	86	2228	220
c1094_g1_i1	36	22	10	36	12	48	14	34	54	22	18
c1094_g1_i2	36	22	10	36	12	48	14	36	54	20	18
c10950_g1_i1	2924	1584	1176	1360	544	694	218	262	272	256	298
c10950_g2_i1	8	6	34	24	22	12	12	18	26	14	32
c10951_g1_i1	632	72	494	586	424	466	100	80	66	526	24
c10951_g1_i2	1820	304	1828	1550	1178	1488	322	284	256	1082	72
c10952_g1_i1	192	378	11452	1196	1288	6194	230	144	130	452	514
c10953_g1_i1	180	94116	196	262	216	234	70398	84674	54624	56	124840
c10954_g1_i1	26	440	46	102	70	66	734	418	818	72	786
c10955_g1_i1	8978	4208	10736	19224	13820	16360	8440	8818	11246	2274	3210
c10955_g1_i2	8982	4204	10734	19202	13810	16356	8424	8798	11238	2264	3202
c10956_g1_i1	18148	3810	2550	17856	12964	1836	4244	4718	3822	14844	4812
c10956_g1_i2	23304	5364	3408	22198	16164	2276	5288	6184	5228	17160	6404
c10957_g1_i1	6778	1488	1556	5776	3228	2092	1574	1310	760	3974	846
c10958_g1_i1	0	52	2	10	10	12	2	0	0	2	210
c10958_g1_i2	0	42	2	8	10	10	2	0	0	2	200
c10958_g1_i3	0	4	0	0	0	0	0	0	0	0	18
c10959_g1_i1	190	96	322	446	236	258	190	140	210	28	70
c10959_g1_i2	16	10	32	58	38	34	16	18	28	4	0
c10959_g1_i3	240	102	244	578	314	350	256	162	202	54	58
c10959_g2_i1	52	14	82	48	62	92	30	26	28	22	46
c1095_g1_i1	212	32	758	380	300	904	94	96	98	88	52
c10960_g1_i1	368	130	914	346	264	704	206	202	238	194	436
c10960_g1_i2	98	24	264	96	62	226	46	66	86	76	142
c10961_g1_i1	440	24	2904	1490	1142	2200	328	256	450	618	72
c10962_g1_i1	3522	1030	2792	2572	1870	2836	626	658	820	1384	1026
c10963_g1_i1	12	4	14	14	10	12	6	4	2	100	0
c10963_g1_i2	6	0	8	14	14	12	2	4	2	96	0
c10964_g1_i1	734	238	462	590	356	284	210	278	230	226	62
c10965_g1_i1	360	86	48	114	94	72	84	62	30	58	42
c10965_g1_i2	504	136	90	222	136	116	138	96	62	74	50
c10965_g1_i3	410	104	76	172	114	96	118	82	62	72	54
c10966_g1_i1	3306	6538	988	2528	1982	742	4266	3956	3892	1070	7536
c10966_g1_i2	3288	6560	990	2434	1970	750	4188	3958	4014	1040	7456
c10967_g1_i1	1076	278	1028	1528	1270	1052	252	282	316	1198	436
c10968_g1_i1	3526	2010	7088	6952	5854	3576	3804	3060	1826	1066	2054
c10969_g1_i1	486	102	450	1380	658	736	162	196	160	106	38
c10969_g1_i2	502	126	418	1320	630	702	182	192	162	108	36
c10969_g1_i3	16	0	62	180	78	96	10	28	14	24	18
c10970_g1_i1	124	182	442	138	88	204	82	54	92	16	24
c10970_g2_i1	1432	566	1148	1908	1010	1354	764	640	648	458	258
c10970_g2_i2	2390	1412	2556	2838	1598	2300	1198	1128	1156	590	354
c10970_g3_i1	4	12	48	10	14	10	12	16	12	12	14
c10971_g1_i1	0	2	2	0	0	0	4	0	0	0	30
c10972_g1_i1	30	194	124	154	100	206	566	700	648	104	554
c10973_g1_i1	1110	1598	2808	1936	1514	1886	876	1372	1636	602	862
c10973_g2_i1	52	100	296	178	144	310	144	152	248	34	168
c10974_g1_i1	482	296	1204	528	372	588	290	366	390	122	202
c10975_g1_i1	742	450	412	498	278	382	172	162	166	356	362
c10976_g1_i1	1532	392	4396	3126	3652	3132	740	876	1068	820	1568
c10977_g1_i1	216	18	270	170	126	240	4	18	36	204	16
c10978_g1_i1	0	0	0	0	0	0	0	0	0	0	224
c10978_g1_i2	0	0	0	0	0	0	0	0	0	0	114
c10978_g1_i3	0	2	0	0	0	0	0	0	0	0	392
c10978_g1_i4	0	0	0	0	0	0	0	0	0	0	358
c10979_g1_i1	2078	908	2066	1784	1440	1340	724	758	846	398	972
c10980_g1_i1	3442	1934	2398	3872	5578	1692	1284	2256	1420	964	2100
c10980_g2_i1	7438	6	10124	10368	10258	3662	8	6	12	3774	14
c10981_g1_i1	0	18	0	0	0	2	68	112	120	0	10
c10981_g1_i2	0	86	0	2	0	2	104	156	174	0	18
c10982_g1_i1	2	0	4	0	0	2	0	0	0	2	68
c10982_g1_i2	0	0	0	0	0	0	0	0	0	0	32
c10982_g1_i3	0	0	0	0	0	0	0	0	0	0	12
c10983_g1_i1	44	0	16	68	90	44	32	6	2	60	0
c10983_g1_i2	52	0	16	62	58	36	20	2	4	52	0
c10983_g1_i3	92	0	30	120	136	76	46	6	6	94	0
c10984_g1_i1	22	10	112	74	94	74	26	14	34	0	14
c10985_g1_i1	42	16	40	48	60	110	32	44	94	6	60
c10987_g1_i1	740	352	654	698	584	664	304	318	298	336	370
c10987_g1_i2	588	342	464	528	422	452	218	218	208	248	286
c10988_g1_i1	6	8	6	2	2	2	6	6	10	30	12
c10989_g1_i1	260	162	836	536	418	884	94	106	166	126	144
c1098_g1_i1	2	0	10	6	4	14	0	2	0	4	0
c10990_g1_i1	22	1348	14	36	10	18	1554	2558	1758	0	200
c10991_g1_i1	22	14	254	76	66	162	92	92	82	34	82
c10991_g1_i2	18	6	78	22	10	30	28	34	34	44	72
c10992_g1_i1	28	2	4	6	30	4	16	44	10	6	56
c10992_g1_i2	36	4	6	8	10	2	8	24	8	4	34
c10992_g1_i3	10	0	2	2	6	0	6	10	8	4	20
c10993_g1_i1	576	650	764	446	302	498	380	272	434	216	214
c10993_g1_i2	640	702	862	474	332	528	406	300	456	218	218
c10994_g1_i1	176	24	66	216	172	146	98	134	88	62	20
c10994_g1_i2	174	24	64	212	166	138	98	122	82	62	18
c10995_g1_i1	1642	916	1950	1872	1406	1548	600	492	660	2028	1514
c10996_g1_i1	0	0	0	0	2	4	0	0	4	4	2
c10996_g1_i2	54	12	8	8	10	8	2	4	2	16	0
c10997_g1_i1	46	22	84	182	160	80	18	24	12	12	144
c10997_g1_i2	32	16	72	174	152	68	14	20	12	12	130
c10997_g1_i3	0	0	4	8	16	4	2	2	2	4	16
c10998_g1_i1	114	24	84	280	150	108	46	64	40	34	38
c10998_g1_i2	122	26	86	284	152	118	50	68	40	32	44
c10999_g1_i1	118	180	314	492	376	216	118	224	110	144	176
c1099_g1_i1	0	0	14	12	12	8	6	20	4	10	4
c109_g1_i1	166	96	416	138	222	342	158	296	222	60	276
c10_g1_i1	74	46	92	174	140	228	110	106	132	12	14
c11000_g1_i1	2	8	26	6	18	20	10	12	8	4	4
c11001_g1_i1	12	16	12	48	62	30	40	62	26	20	10
c11001_g2_i1	324	186	86	244	232	110	118	136	96	70	42
c11001_g2_i2	208	120	60	178	144	70	68	102	64	32	26
c11002_g1_i1	392	152	1074	278	204	414	68	88	148	16	38
c11002_g2_i1	70	1708	356	40	32	182	2218	2664	1754	38	4714
c11003_g1_i1	46	70	334	182	108	240	80	68	106	136	70
c11004_g1_i1	52	20	88	66	54	116	22	54	22	2	34
c11004_g1_i2	166	78	172	136	100	180	76	78	48	8	40
c11005_g1_i1	10	2	14	8	4	8	12	8	10	0	10
c11005_g1_i2	8	2	18	8	4	8	12	10	12	8	6
c11006_g1_i1	112	418	72	46	48	90	76	174	304	16	52
c11006_g2_i1	118	430	46	106	58	118	96	178	292	22	160
c11007_g1_i1	180	28	62	172	92	142	88	92	82	42	16
c11007_g1_i2	212	28	76	204	108	170	92	114	98	58	16
c11007_g1_i3	60	6	32	62	32	56	26	30	22	28	2
c11008_g1_i1	212	132	262	260	166	254	116	122	158	58	52
c11008_g1_i2	68	46	64	98	54	86	44	44	58	28	22
c11009_g1_i1	174	62	880	268	256	404	62	92	128	192	108
c11009_g1_i2	178	60	952	288	278	428	68	98	130	198	112
c1100_g1_i1	6	0	0	10	6	24	2	2	4	6	6
c11010_g1_i1	202	24	40	320	228	146	120	56	152	258	40
c11011_g1_i1	6	0	18	26	6	20	6	18	10	12	0
c11011_g1_i2	2	0	0	10	0	6	0	2	6	6	0
c11012_g1_i1	80	18	48	118	60	86	38	26	26	26	2
c11012_g1_i2	40	10	28	68	34	60	16	12	14	18	2
c11012_g2_i1	574	152	604	1258	748	1018	394	300	266	174	62
c11014_g1_i1	34	26	2	2	2	2	0	4	0	18	16
c11015_g1_i1	496	472	378	412	300	198	444	482	480	158	1010
c11016_g1_i1	150	198	708	290	346	696	12	50	70	346	104
c11017_g1_i1	0	0	0	0	0	0	0	2	2	18	6
c11018_g1_i1	38	84	88	54	38	60	30	40	62	132	162
c11019_g1_i1	900	190	510	910	710	642	198	182	232	160	66
c1101_g1_i1	62	80	48	508	384	42	210	264	200	12	14
c11020_g1_i1	18	6	136	54	26	152	24	14	6	16	8
c11020_g1_i2	8	2	106	48	12	90	18	8	4	14	4
c11021_g1_i1	170	12	102	248	150	106	18	12	16	58	10
c11021_g1_i2	118	10	58	142	70	62	8	8	6	40	6
c11021_g1_i3	162	10	98	236	138	104	18	12	18	66	10
c11024_g1_i1	16	8	4	0	0	0	0	0	0	24	46
c11024_g1_i2	16	10	4	0	0	0	0	0	0	20	58
c11024_g1_i3	2	4	0	0	0	0	0	0	0	26	34
c11025_g1_i1	54	42	202	100	84	292	58	52	46	110	82
c11025_g1_i2	50	40	186	96	74	258	48	42	34	92	64
c11026_g1_i1	54	96	60	28	20	38	18	32	52	8	66
c11026_g1_i2	78	150	78	52	30	56	34	60	74	10	108
c11027_g1_i1	260	180	510	182	144	192	48	80	56	66	32
c11028_g1_i1	542	80	312	116	70	210	88	180	254	88	92
c11029_g1_i1	0	0	2	2	0	0	0	0	0	18	0
c1102_g1_i1	40	32	6	54	52	10	44	54	26	4	26
c11030_g1_i1	338	330	840	328	240	468	134	136	148	122	136
c11031_g1_i1	46	20	46	12	32	28	6	4	6	8	12
c11031_g1_i2	72	34	66	22	40	48	8	6	12	18	14
c11031_g1_i3	34	12	34	2	28	20	6	2	4	6	12
c11032_g1_i1	516	390	372	576	392	314	496	588	420	166	562
c11033_g1_i1	202	60	110	174	82	84	78	86	62	66	54
c11033_g1_i2	212	62	130	188	102	100	82	92	68	66	58
c11034_g1_i1	36	0	92	42	56	96	18	8	16	10	18
c11034_g1_i2	74	4	194	126	100	140	26	16	30	16	26
c11035_g1_i1	2	20	0	2	2	0	28	54	26	0	98
c11036_g1_i1	836	804	266	578	496	308	614	790	698	270	2148
c11038_g1_i1	928	346	1636	484	342	958	212	180	228	168	174
c11038_g2_i1	214	76	350	158	124	292	46	64	60	16	46
c11039_g1_i1	18	20	54	24	32	42	4	22	28	12	4
c11039_g2_i1	6	0	6	4	2	4	2	4	2	4	4
c1103_g1_i1	80	46	92	82	36	72	26	44	26	32	32
c11040_g1_i1	2	0	0	0	0	0	0	0	0	156	6
c11041_g1_i1	8	4	14	26	34	40	4	18	18	10	4
c11042_g1_i1	12	20	50	16	6	44	14	16	18	8	0
c11043_g1_i1	212	208	224	174	118	194	60	78	76	20	22
c11044_g1_i1	958	432	1440	758	516	746	302	270	394	236	188
c11045_g1_i1	74	0	2	36	30	6	0	0	0	94	0
c11045_g1_i2	50	0	2	20	22	4	0	0	0	64	0
c11045_g1_i3	70	0	2	22	22	4	0	0	0	96	0
c11046_g1_i1	2	0	4	0	0	2	2	0	6	2	6
c11046_g2_i1	2	0	6	4	0	4	0	0	0	8	2
c11046_g3_i1	554	592	32	476	358	34	94	96	82	178	56
c11047_g1_i1	120	48	544	694	716	502	426	580	450	70	52
c11047_g1_i2	2	0	22	28	36	22	16	14	10	6	6
c11048_g1_i1	578	498	1246	1360	1048	1006	472	424	544	138	708
c11048_g1_i2	110	92	340	496	352	298	138	136	100	54	94
c11049_g1_i1	72	8	114	52	32	64	2	0	6	120	86
c1104_g1_i1	8	10	4	22	16	12	22	16	14	0	12
c1104_g1_i2	12	20	12	26	22	20	24	18	8	0	16
c11050_g1_i1	84	40	196	174	148	168	60	50	54	10	12
c11050_g2_i1	0	0	0	0	0	2	0	0	0	2	0
c11051_g1_i1	0	2	12	8	10	8	6	2	8	10	2
c11051_g1_i2	2	2	12	8	16	18	8	4	10	6	4
c11051_g1_i3	0	2	12	8	10	8	6	2	8	12	2
c11052_g1_i1	296	248	92	404	260	296	266	246	242	74	176
c11052_g1_i2	122	92	34	222	150	158	148	132	104	48	72
c11052_g1_i3	4	0	2	2	0	0	0	2	0	0	4
c11053_g1_i1	8	36	114	92	54	118	272	94	44	12	78
c11053_g1_i2	18	76	208	168	90	194	498	144	100	28	142
c11053_g1_i3	10	48	68	66	34	58	190	52	60	22	80
c11054_g1_i1	0	96	0	0	0	0	80	112	158	0	96
c11054_g1_i2	0	58	0	0	0	0	36	40	62	0	64
c11056_g1_i1	18	10	194	78	94	140	12	20	8	2	12
c11057_g1_i1	2748	3862	1216	3566	1954	1266	1230	1188	2144	1398	534
c11058_g1_i1	362	138	1172	726	534	692	186	194	200	168	180
c11058_g1_i2	324	114	1000	634	466	592	172	174	180	148	144
c11058_g1_i3	16	16	106	34	28	32	10	18	12	12	38
c11059_g1_i1	478	218	1234	784	546	990	256	302	386	64	112
c11059_g1_i2	60	40	234	86	98	132	36	48	40	6	48
c11059_g1_i3	348	154	736	524	342	662	176	202	268	54	58
c1105_g1_i1	22	10	20	30	10	20	18	12	14	6	140
c11060_g1_i1	562	166	1178	526	488	1104	68	62	144	378	76
c11060_g1_i2	58	16	198	42	46	126	8	10	22	30	8
c11061_g1_i1	212	148	502	312	234	314	166	192	264	284	236
c11061_g1_i2	394	256	804	566	392	550	300	338	384	408	344
c11062_g1_i1	60	22	48	64	70	80	32	24	32	10	16
c11063_g1_i1	2290	1460	2884	2722	2022	2388	916	1326	1396	2454	1112
c11063_g1_i2	2296	1456	2874	2710	2018	2368	906	1314	1388	2478	1114
c11063_g2_i1	20	6	6	6	4	4	0	0	4	8	16
c11064_g1_i1	818	556	1026	702	556	644	426	432	476	278	356
c11064_g1_i2	630	326	680	542	394	486	318	326	336	216	176
c11065_g1_i1	316	3434	968	628	478	440	1590	2248	1936	132	736
c11065_g1_i2	656	5452	1562	1302	972	806	3292	4290	3662	354	1554
c11066_g1_i1	192	92	1238	810	706	1036	376	492	654	50	68
c11066_g1_i2	316	186	2096	1452	1268	1946	624	820	1188	66	164
c11066_g1_i3	300	178	2222	1500	1336	2014	678	868	1300	60	166
c11068_g1_i1	4	0	4	26	4	8	14	12	16	24	244
c11068_g1_i2	4	0	2	28	10	8	12	14	16	28	322
c11068_g1_i3	4	0	4	24	4	8	14	12	16	24	244
c11069_g1_i1	30	34	56	18	18	24	6	14	26	28	48
c11069_g2_i1	2	6	8	6	10	2	4	2	4	6	14
c1106_g1_i1	74	38	100	66	36	96	2	8	18	22	2
c11070_g1_i1	410	158	274	648	464	426	156	176	214	100	154
c11071_g1_i1	94	4	110	58	40	120	2	6	2	52	4
c11071_g1_i2	66	4	74	28	22	84	2	6	2	42	2
c11072_g1_i1	0	0	0	0	0	0	0	0	0	8	14
c11073_g1_i1	0	0	2	0	0	0	0	0	0	62	28
c11073_g1_i2	0	0	2	0	0	0	0	0	0	60	30
c11073_g1_i3	0	0	2	0	0	0	0	0	0	56	28
c11074_g1_i1	144	388	690	226	188	336	222	366	294	50	314
c11074_g1_i2	762	1048	1946	1044	832	1298	932	1322	1284	208	670
c11074_g1_i3	652	956	1744	914	728	1140	814	1174	1106	174	636
c11075_g1_i1	2926	1478	5100	2812	2570	3196	866	1284	862	1676	676
c11076_g1_i1	302	102	56	378	270	90	114	124	62	138	52
c11076_g1_i2	304	102	56	378	270	90	114	124	62	142	64
c11076_g1_i3	716	300	116	776	500	182	216	256	176	176	120
c11077_g1_i1	20	6	28	32	14	50	12	14	20	8	8
c11077_g1_i2	208	210	518	484	352	506	224	174	218	68	308
c11077_g1_i3	204	206	530	500	378	498	226	182	214	70	312
c11078_g1_i1	10	16	0	2	2	8	0	2	0	6	42
c11078_g1_i2	404	464	1414	836	668	732	330	490	462	694	962
c11079_g1_i1	0	4	2	6	18	10	12	16	8	0	10
c1107_g1_i1	30	60	74	56	22	40	18	48	56	26	62
c1107_g2_i1	130	308	208	106	86	134	44	98	146	20	38
c11081_g1_i1	114	84	246	178	98	166	66	70	58	54	16
c11081_g1_i2	28	24	44	30	22	26	14	16	6	14	12
c11082_g1_i1	212	218	1304	364	422	1062	64	74	32	332	40
c11082_g1_i2	74	82	346	90	148	312	24	22	6	136	16
c11083_g1_i1	8	10	22	6	4	12	10	2	4	14	14
c11083_g1_i2	92	74	244	156	100	162	80	68	82	74	74
c11083_g1_i3	414	198	704	584	444	588	312	254	210	298	180
c11084_g1_i1	162	20	238	228	196	422	110	98	148	36	40
c11084_g1_i2	244	36	356	342	254	582	156	128	186	64	38
c11084_g1_i3	72	16	194	108	94	220	56	52	72	28	12
c11085_g1_i1	166	66	458	384	226	294	66	52	82	106	58
c11085_g1_i2	166	66	462	382	226	294	68	52	82	104	58
c11086_g1_i1	506	224	360	390	496	290	154	230	466	142	398
c11086_g1_i2	88	46	80	76	112	44	36	60	106	34	156
c11087_g1_i1	214	194	1314	372	438	1082	278	510	882	68	112
c11088_g1_i1	0	0	4	12	2	12	10	10	10	6	14
c11088_g2_i1	0	0	6	0	4	4	0	2	0	2	2
c11089_g1_i1	226	140	526	506	346	474	396	276	316	240	132
c1108_g1_i1	62	36	50	62	46	54	32	32	42	18	10
c1108_g1_i2	874	444	600	1150	746	858	680	512	468	342	224
c11090_g1_i1	10	6	0	6	2	4	18	16	24	6	30
c11090_g1_i2	14	12	0	26	12	8	22	22	38	8	52
c11091_g1_i1	754	580	856	1102	704	934	372	276	474	368	454
c11091_g1_i2	230	214	296	360	246	306	136	118	194	188	306
c11092_g1_i1	66	56	100	200	110	158	124	72	74	48	52
c11092_g1_i2	86	110	112	272	160	250	166	114	132	64	120
c11093_g1_i1	24	4	8	4	4	26	4	4	12	6	152
c11094_g1_i1	834	588	1968	1662	1310	1306	680	816	900	336	936
c11094_g1_i2	800	572	1970	1634	1296	1306	670	804	902	344	938
c11096_g1_i1	596	104	160	568	334	286	204	144	138	130	34
c11097_g1_i1	360	64	762	592	418	536	152	326	428	286	128
c11098_g1_i1	0	0	8	4	2	6	0	0	4	10	4
c11098_g1_i2	0	0	20	4	4	10	2	2	4	22	6
c11099_g1_i1	146	42	374	348	218	280	250	226	136	72	156
c1109_g1_i1	28	40	118	246	196	154	84	84	54	24	20
c110_g1_i1	52	6	18	104	104	48	10	4	16	24	2
c110_g2_i1	52	28	26	32	16	42	16	16	22	6	10
c11100_g1_i1	582	266	712	984	616	674	394	368	290	422	422
c11100_g1_i2	558	246	676	922	558	618	368	348	274	394	364
c11101_g1_i1	96	126	48	44	22	64	178	168	178	8	74
c11102_g1_i1	34	16	30	26	30	36	12	22	14	12	6
c11102_g1_i2	26	22	26	32	38	52	6	20	16	14	6
c11102_g1_i3	10	4	10	10	6	14	2	4	6	8	8
c11103_g1_i1	136	76	116	168	98	122	62	58	74	58	42
c11103_g1_i2	140	84	124	174	104	136	58	64	68	56	38
c11103_g1_i3	0	0	2	2	2	2	6	2	0	4	2
c11104_g1_i1	2	40	34	46	62	56	58	62	128	0	24
c11105_g1_i1	0	0	0	0	0	2	0	0	0	16	0
c11106_g1_i1	888	394	674	756	490	658	140	114	182	300	360
c11106_g1_i2	948	422	736	746	508	684	148	132	212	304	372
c11107_g1_i1	236	304	638	414	326	700	238	290	286	102	420
c11108_g1_i1	606	272	772	1314	548	846	422	248	296	366	102
c11108_g1_i2	462	204	692	1040	462	704	314	190	240	302	90
c11108_g1_i3	624	274	824	1368	588	884	424	256	312	388	104
c11109_g1_i1	188	130	626	494	334	504	218	240	164	174	190
c11109_g1_i2	152	114	466	386	260	406	184	200	132	150	166
c1110_g1_i1	4	0	6	6	4	0	8	4	2	0	24
c11110_g1_i1	1416	690	1022	1210	948	664	932	992	792	416	194
c11111_g1_i1	2	2	0	4	4	2	0	2	2	8	24
c11111_g1_i2	2	2	0	6	14	2	4	6	2	2	20
c11112_g1_i1	674	428	2560	1398	1242	2146	782	928	1394	204	638
c11113_g1_i1	84	62	246	146	124	190	82	76	108	58	32
c11113_g2_i1	100	160	408	182	150	198	86	122	152	24	38
c11114_g1_i1	62	6	14	46	22	38	10	10	6	58	10
[truncated: 112,234 more rows]
