# Supplementary material for: De novo assembling and primary analysis of genome and transcriptome of gray whale Eschrichtius robustus
Source: BMC Evol Biol. 2017 Dec 28;17(Suppl 2):258. doi: 10.1186/s12862-017-1103-z (PMC5751776; doi:10.1186/s12862-017-1103-z)
Supplement: Supplementary file 13 — GO analysis. (XLSX 9 kb) [file 12862_2017_1103_MOESM13_ESM.xlsx]

## Sheet: Gray whale liver DE genes GO
GO category	GO ontology	Description	Upregulated contigs	Control contigs	P-value
GO:0003735	molecular_function	structural constituent of ribosome	46	116	1.32e-12
GO:0032440	molecular_function	2-alkenal reductase [NAD(P)] activity	13	2	2.41e-12
GO:0036132	molecular_function	13-prostaglandin reductase activity	13	3	1.18e-11
GO:0047522	molecular_function	15-oxoprostaglandin 13-oxidase activity	13	3	1.18e-11
GO:0003823	molecular_function	antigen binding	14	9	9.17e-10
GO:0070469	cellular_component	respiratory chain	13	8	2.77e-09
GO:0006412	biological_process	translation	49	186	2.72e-08
GO:0005753	cellular_component	mitochondrial proton-transporting ATP synthase complex	10	9	1.59e-06
GO:0022627	cellular_component	cytosolic small ribosomal subunit	12	16	2.3e-06
GO:0005840	cellular_component	ribosome	25	80	5.77e-06
GO:0004129	molecular_function	cytochrome-c oxidase activity	10	14	2.2e-05
GO:0004364	molecular_function	glutathione transferase activity	11	22	9.82e-05
GO:0050776	biological_process	regulation of immune response	14	36	0.0001
GO:0006956	biological_process	complement activation	10	25	0.000816
GO:0038096	biological_process	Fc-gamma receptor signaling pathway involved in phagocytosis	12	36	0.000951
GO:0016042	biological_process	lipid catabolic process	17	75	0.00352
GO:0003774	molecular_function	motor activity	11	45	0.010882
GO:0055114	biological_process	oxidation-reduction process	21	116	0.01195
GO:0006805	biological_process	xenobiotic metabolic process	10	42	0.017106
GO:0055086	biological_process	nucleobase-containing small molecule metabolic process	10	44	0.021956
GO:0006958	biological_process	complement activation, classical pathway	10	46	0.027732
GO:0006955	biological_process	immune response	24	167	0.064127
GO:0072562	cellular_component	blood microparticle	10	58	0.085595
			*bold marks the P-values passing Bonferroni correction for 150 tested GO terms that covered no less than 10 contigs
